# Supplementary material for: A mechanochemical approach to access the proline–proline diketopiperazine framework
Source: Beilstein J Org Chem. 2017 Oct 19;13:2169–78. doi: 10.3762/bjoc.13.217 (PMC5669228; doi:10.3762/bjoc.13.217)
Supplement: File 3 — X-ray of meso-10. [file Beilstein_J_Org_Chem-13-2169-s003.cif]

 
data_Compound_10
_publ_requested_journal          'Beilstein J.Org.Chem.'
_publ_contact_author_name        ""M\'etro, Thomas-Xavier;Fr\'ed\'eric Lamaty"
_publ_contact_author_address     
;Institut des Biomol\'ecules Max Mousseron (IBMM), 
UMR 5247, CNRS, Universit\'e de Montpellier, ENSCM, 
Campus Triolet, Place Eug\`ene Bataillon, 
34095 Montpellier Cedex 5, 
France 
;
_publ_contact_author_email       frederic.lamaty@umontpellier.fr
loop_
_publ_author_name
_publ_author_address
"P\'etry, Nicolas"
;Institut des Biomol\'ecules Max Mousseron (IBMM), 
UMR 5247, CNRS, Universit\'e de Montpellier, ENSCM, 
Campus Triolet, Place Eug\`ene Bataillon, 
34095 Montpellier Cedex 5, 
France 
;
'Benakki, Hafid'
;Institut des Biomol\'ecules Max Mousseron (IBMM), 
UMR 5247, CNRS, Universit\'e de Montpellier, ENSCM, 
Campus Triolet, Place Eug\`ene Bataillon, 
34095 Montpellier Cedex 5, 
France 
Laboratory of Chemistry Biology Applied to the Environment, 
aculty of Sciences, Moulay Ismail University 
BP: 11201 
Zitoune Mekn\`es, 
Morocco 
;
'Clot, Eric'
;Institut Charles Gerhardt, UMR 5253 CNRS-UM-ENSCM, 
Universit\'e de Montpellier, Place Eug\`ene Bataillon, cc 1501, 
34095 Montpellier Cedex 5, 
France 
;
'Retailleau, Pascal'
;Institut de Chimie des Substances Naturelles, 
CNRS UPR 2301, Universit\'e Paris-Saclay, 
1 Avenue de la Terrasse, 
91198 Gif-sur-Yvette, 
France
;
'Asserar, Fatima'
;Laboratory of Chemistry Biology Applied to the Environment, 
aculty of Sciences, Moulay Ismail University 
BP: 11201 
Zitoune Mekn\`es, 
Morocco 
;
'Sekkat, Chakib'
;Laboratory of Chemistry Biology Applied to the Environment, 
aculty of Sciences, Moulay Ismail University 
BP: 11201 
Zitoune Mekn\`es, 
Morocco 
;
"M\'etro, Thomas-Xavier"
;Institut des Biomol\'ecules Max Mousseron (IBMM), 
UMR 5247, CNRS, Universit\'e de Montpellier, ENSCM, 
Campus Triolet, Place Eug\`ene Bataillon, 
34095 Montpellier Cedex 5, 
France 
;
'Martinez, Jean'
;Institut des Biomol\'ecules Max Mousseron (IBMM), 
UMR 5247, CNRS, Universit\'e de Montpellier, ENSCM, 
Campus Triolet, Place Eug\`ene Bataillon, 
34095 Montpellier Cedex 5, 
France 
;
"Lamaty, Fr\'ed\'eric"
;Institut des Biomol\'ecules Max Mousseron (IBMM), 
UMR 5247, CNRS, Universit\'e de Montpellier, ENSCM, 
Campus Triolet, Place Eug\`ene Bataillon, 
34095 Montpellier Cedex 5, 
France 
;

_audit_creation_method           SHELXL-2016/6
_shelx_SHELXL_version_number     2016/6
_chemical_name_systematic        ?
_chemical_name_common            ?
_chemical_melting_point          ?
_chemical_formula_moiety         'C8 H12 Br2 O4'
_chemical_formula_sum            'C8 H12 Br2 O4'
_chemical_formula_weight         332.00

loop_
_atom_type_symbol
_atom_type_description
_atom_type_scat_dispersion_real
_atom_type_scat_dispersion_imag
_atom_type_scat_source
C C 0.0033 0.0016 'International Tables Vol C Tables 4.2.6.8 and 6.1.1.4'
H H 0.0000 0.0000 'International Tables Vol C Tables 4.2.6.8 and 6.1.1.4'
Br Br -0.2901 2.4595 'International Tables Vol C Tables 4.2.6.8 and 6.1.1.4'
O O 0.0106 0.0060 'International Tables Vol C Tables 4.2.6.8 and 6.1.1.4'

_space_group_crystal_system      monoclinic
_space_group_IT_number           14
_space_group_name_H-M_alt        'P 21/c'
_space_group_name_Hall           '-P 2ybc'

_shelx_space_group_comment       
;
The symmetry employed for this shelxl refinement is uniquely defined
by the following loop, which should always be used as a source of
symmetry information in preference to the above space-group names.
They are only intended as comments.
;

loop_
_space_group_symop_operation_xyz
'x, y, z'
'-x, y+1/2, -z+1/2'
'-x, -y, -z'
'x, -y-1/2, z-1/2'

_cell_length_a                   4.5421(4)
_cell_length_b                   12.1430(10)
_cell_length_c                   10.5679(9)
_cell_angle_alpha                90
_cell_angle_beta                 90.227(11)
_cell_angle_gamma                90
_cell_volume                     582.87(9)
_cell_formula_units_Z            2
_cell_measurement_temperature    293(2)
_cell_measurement_reflns_used    262
_cell_measurement_theta_min      4.2
_cell_measurement_theta_max      27.5

_exptl_crystal_description       'small stick'
_exptl_crystal_colour            colourless
_exptl_crystal_density_meas      ?
_exptl_crystal_density_method    ?
_exptl_crystal_density_diffrn    1.892
_exptl_crystal_F_000             324
_exptl_transmission_factor_min   ?
_exptl_transmission_factor_max   ?
_exptl_crystal_size_max          0.42
_exptl_crystal_size_mid          0.07
_exptl_crystal_size_min          0.05
_exptl_absorpt_coefficient_mu    6.941
_shelx_estimated_absorpt_T_min   ?
_shelx_estimated_absorpt_T_max   ?
_exptl_absorpt_correction_type   Multi-scan
_exptl_absorpt_correction_T_max  1.000
_exptl_absorpt_correction_T_min  0.652
_exptl_absorpt_process_details           
;
 REQAB (Higashi, 1998)
;
_diffrn_ambient_temperature      293(2)
_diffrn_radiation_wavelength     0.71075
_diffrn_radiation_type           MoK\a
_diffrn_source                   'Rigaku MicroMax003_Mo'
_diffrn_radiation_monochromator  'MaxFlux Confocal'
_diffrn_measurement_specimen_support Fiber
_diffrn_detector                 'HPAD Dectris Pilatus 200K'
_diffrn_measurement_device       
;
Rigaku XTALABPRO: Kappa 3 circle Pilatus 200K
;
_diffrn_measurement_device_type  
;
Rigaku microsource Mo Sealed tube
;
_diffrn_detector_area_resol_mean 5.8140
_diffrn_reflns_number            6277
_diffrn_reflns_av_unetI/netI     0.0290
_diffrn_reflns_av_R_equivalents  0.0415
_diffrn_reflns_limit_h_min       -5
_diffrn_reflns_limit_h_max       5
_diffrn_reflns_limit_k_min       -15
_diffrn_reflns_limit_k_max       14
_diffrn_reflns_limit_l_min       -13
_diffrn_reflns_limit_l_max       13
_diffrn_reflns_theta_min         4.206
_diffrn_reflns_theta_max         27.557
_diffrn_reflns_theta_full        25.242
_diffrn_measured_fraction_theta_max 0.993
_diffrn_measured_fraction_theta_full 0.991
_diffrn_reflns_Laue_measured_fraction_max 0.993
_diffrn_reflns_Laue_measured_fraction_full 0.991
_diffrn_reflns_point_group_measured_fraction_max 0.993
_diffrn_reflns_point_group_measured_fraction_full 0.991
_reflns_number_total             1331
_reflns_number_gt                1026
_reflns_threshold_expression     'I > 2\s(I)'
_reflns_Friedel_coverage         0.000
_reflns_Friedel_fraction_max     .
_reflns_Friedel_fraction_full    .

_reflns_special_details          
;
 Reflections were merged by SHELXL according to the crystal
 class for the calculation of statistics and refinement.
 
 _reflns_Friedel_fraction is defined as the number of unique
 Friedel pairs measured divided by the number that would be
 possible theoretically, ignoring centric projections and
 systematic absences.
;
_computing_data_collection       
;
CrystalClear-SM Expert 2.1 b45 (Rigaku, 2015)
;
_computing_cell_refinement       
;
CrystalClear-SM Expert 2.1 b45 (Rigaku, 2015)
;
_computing_data_reduction        
;
CrystalClear-SM Expert 2.1 b45 (Rigaku, 2015)
;
_computing_structure_solution    'SHELXT 2014/5 (Sheldrick, 2014)'
_computing_structure_refinement  'SHELXL-2016/6 (Sheldrick, 2016)'
_computing_molecular_graphics    ?
_computing_publication_material  ?
_refine_special_details          ?
_refine_ls_structure_factor_coef Fsqd
_refine_ls_matrix_type           full
_refine_ls_weighting_scheme      calc
_refine_ls_weighting_details     
'w=1/[\s^2^(Fo^2^)+(0.0170P)^2^+0.1990P] where P=(Fo^2^+2Fc^2^)/3'
_atom_sites_solution_primary     dual
_atom_sites_solution_secondary   difmap
_atom_sites_solution_hydrogens   geom
_refine_ls_hydrogen_treatment    constr
_refine_ls_extinction_method     none
_refine_ls_extinction_coef       .
_refine_ls_number_reflns         1331
_refine_ls_number_parameters     65
_refine_ls_number_restraints     0
_refine_ls_R_factor_all          0.0431
_refine_ls_R_factor_gt           0.0253
_refine_ls_wR_factor_ref         0.0522
_refine_ls_wR_factor_gt          0.0476
_refine_ls_goodness_of_fit_ref   1.063
_refine_ls_restrained_S_all      1.063
_refine_ls_shift/su_max          0.001
_refine_ls_shift/su_mean         0.000

loop_
_atom_site_label
_atom_site_type_symbol
_atom_site_fract_x
_atom_site_fract_y
_atom_site_fract_z
_atom_site_U_iso_or_equiv
_atom_site_adp_type
_atom_site_occupancy
_atom_site_site_symmetry_order
_atom_site_calc_flag
_atom_site_refinement_flags_posn
_atom_site_refinement_flags_adp
_atom_site_refinement_flags_occupancy
_atom_site_disorder_assembly
_atom_site_disorder_group
Br1 Br 0.76187(6) 0.64092(2) 0.20592(3) 0.04490(10) Uani 1 1 d . . . . .
O1 O 0.9291(5) 0.36223(19) 0.23582(19) 0.0597(6) Uani 1 1 d . . . . .
C1 C 0.5720(6) 0.4604(2) 0.0461(2) 0.0371(6) Uani 1 1 d . . . . .
H1A H 0.473451 0.389770 0.039898 0.045 Uiso 1 1 calc R U . . .
H1B H 0.775292 0.449683 0.021110 0.045 Uiso 1 1 calc R U . . .
O2 O 0.6294(4) 0.42557(18) 0.38609(16) 0.0506(5) Uani 1 1 d . . . . .
C2 C 0.5664(5) 0.4976(2) 0.1818(2) 0.0341(5) Uani 1 1 d . . . . .
H2 H 0.361335 0.503276 0.209580 0.041 Uiso 1 1 calc R U . . .
C3 C 0.7298(5) 0.4200(2) 0.2689(2) 0.0370(6) Uani 1 1 d . . . . .
C4 C 0.7812(8) 0.3589(3) 0.4792(3) 0.0668(9) Uani 1 1 d . . . . .
H4C H 0.764340 0.282556 0.456513 0.100 Uiso 1 1 calc R U . . .
H4D H 0.694751 0.370465 0.560835 0.100 Uiso 1 1 calc R U . . .
H4E H 0.985308 0.379310 0.481913 0.100 Uiso 1 1 calc R U . . .

loop_
_atom_site_aniso_label
_atom_site_aniso_U_11
_atom_site_aniso_U_22
_atom_site_aniso_U_33
_atom_site_aniso_U_23
_atom_site_aniso_U_13
_atom_site_aniso_U_12
Br1 0.05675(17) 0.03508(15) 0.04279(15) -0.00235(13) -0.00820(11) -0.00440(14)
O1 0.0674(13) 0.0610(14) 0.0508(12) 0.0123(11) 0.0068(10) 0.0281(12)
C1 0.0434(13) 0.0338(14) 0.0342(13) -0.0034(10) -0.0035(11) 0.0001(11)
O2 0.0649(12) 0.0540(13) 0.0328(10) 0.0036(9) 0.0000(9) 0.0118(10)
C2 0.0327(12) 0.0336(13) 0.0361(13) -0.0012(10) -0.0006(10) -0.0023(10)
C3 0.0388(13) 0.0370(14) 0.0352(14) 0.0027(11) -0.0029(11) -0.0047(12)
C4 0.097(3) 0.066(2) 0.0381(15) 0.0109(16) -0.0057(16) 0.016(2)

_geom_special_details            
;
 All esds (except the esd in the dihedral angle between two l.s. planes)
 are estimated using the full covariance matrix.  The cell esds are taken
 into account individually in the estimation of esds in distances, angles
 and torsion angles; correlations between esds in cell parameters are only
 used when they are defined by crystal symmetry.  An approximate (isotropic)
 treatment of cell esds is used for estimating esds involving l.s. planes.
;

loop_
_geom_bond_atom_site_label_1
_geom_bond_atom_site_label_2
_geom_bond_distance
_geom_bond_site_symmetry_2
_geom_bond_publ_flag
Br1 C2 1.970(2) . ?
O1 C3 1.199(3) . ?
C1 C2 1.504(3) . ?
C1 C1 1.515(5) 3_665 ?
C1 H1A 0.9700 . ?
C1 H1B 0.9700 . ?
O2 C3 1.323(3) . ?
O2 C4 1.447(3) . ?
C2 C3 1.510(3) . ?
C2 H2 0.9800 . ?
C4 H4C 0.9600 . ?
C4 H4D 0.9600 . ?
C4 H4E 0.9600 . ?

loop_
_geom_angle_atom_site_label_1
_geom_angle_atom_site_label_2
_geom_angle_atom_site_label_3
_geom_angle
_geom_angle_site_symmetry_1
_geom_angle_site_symmetry_3
_geom_angle_publ_flag
C2 C1 C1 114.5(3) . 3_665 ?
C2 C1 H1A 108.6 . . ?
C1 C1 H1A 108.6 3_665 . ?
C2 C1 H1B 108.6 . . ?
C1 C1 H1B 108.6 3_665 . ?
H1A C1 H1B 107.6 . . ?
C3 O2 C4 116.3(2) . . ?
C1 C2 C3 112.6(2) . . ?
C1 C2 Br1 112.26(18) . . ?
C3 C2 Br1 104.58(16) . . ?
C1 C2 H2 109.1 . . ?
C3 C2 H2 109.1 . . ?
Br1 C2 H2 109.1 . . ?
O1 C3 O2 124.5(2) . . ?
O1 C3 C2 123.9(2) . . ?
O2 C3 C2 111.6(2) . . ?
O2 C4 H4C 109.5 . . ?
O2 C4 H4D 109.5 . . ?
H4C C4 H4D 109.5 . . ?
O2 C4 H4E 109.5 . . ?
H4C C4 H4E 109.5 . . ?
H4D C4 H4E 109.5 . . ?

loop_
_geom_torsion_atom_site_label_1
_geom_torsion_atom_site_label_2
_geom_torsion_atom_site_label_3
_geom_torsion_atom_site_label_4
_geom_torsion
_geom_torsion_site_symmetry_1
_geom_torsion_site_symmetry_2
_geom_torsion_site_symmetry_3
_geom_torsion_site_symmetry_4
_geom_torsion_publ_flag
C1 C1 C2 C3 -176.2(3) 3_665 . . . ?
C1 C1 C2 Br1 -58.5(3) 3_665 . . . ?
C4 O2 C3 O1 2.0(4) . . . . ?
C4 O2 C3 C2 -176.8(2) . . . . ?
C1 C2 C3 O1 26.9(4) . . . . ?
Br1 C2 C3 O1 -95.3(3) . . . . ?
C1 C2 C3 O2 -154.3(2) . . . . ?
Br1 C2 C3 O2 83.5(2) . . . . ?

_refine_diff_density_max         0.389
_refine_diff_density_min         -0.370
_refine_diff_density_rms         0.061

_shelx_res_file                  
;
TITL shelx_a.res in P2(1)/c
    meso.res
    created by SHELXL-2016/6 at 11:47:54 on 26-May-2017
REM Old TITL shelx in P21/c #14
REM SHELXT solution in P2(1)/c
REM R1 0.116, Rweak 0.005, Alpha 0.024, Orientation as input
REM Formula found by SHELXT: C4 Br O2
CELL 0.71075 4.5421 12.143 10.5679 90 90.227 90
ZERR 2 0.0004 0.001 0.0009 0 0.011 0
LATT 1
SYMM -X,0.5+Y,0.5-Z
SFAC C H Br O
UNIT 16 24 4 8

L.S. 4
PLAN  20
BOND $H
LIST 6
MORE -1
CONF
fmap 2
ACTA
REM <olex2.extras>
REM <HklSrc "%./meso.hkl">
REM </olex2.extras>

WGHT    0.017000    0.199000
FVAR       0.79838
BR1   3    0.761874    0.640919    0.205921    11.00000    0.05675    0.03508 =
         0.04279   -0.00235   -0.00820   -0.00440
O1    4    0.929054    0.362233    0.235822    11.00000    0.06737    0.06103 =
         0.05079    0.01230    0.00682    0.02814
C1    1    0.572037    0.460437    0.046076    11.00000    0.04342    0.03375 =
         0.03421   -0.00336   -0.00353    0.00008
AFIX  23
H1A   2    0.473451    0.389770    0.039898    11.00000   -1.20000
H1B   2    0.775292    0.449683    0.021110    11.00000   -1.20000
AFIX   0
O2    4    0.629358    0.425568    0.386087    11.00000    0.06491    0.05399 =
         0.03277    0.00355   -0.00003    0.01182
C2    1    0.566354    0.497561    0.181790    11.00000    0.03271    0.03357 =
         0.03606   -0.00123   -0.00060   -0.00231
AFIX  13
H2    2    0.361335    0.503276    0.209580    11.00000   -1.20000
AFIX   0
C3    1    0.729776    0.420035    0.268875    11.00000    0.03882    0.03703 =
         0.03518    0.00275   -0.00291   -0.00470
C4    1    0.781219    0.358861    0.479171    11.00000    0.09652    0.06585 =
         0.03808    0.01088   -0.00573    0.01602
AFIX 137
H4C   2    0.764340    0.282556    0.456513    11.00000   -1.50000
H4D   2    0.694751    0.370465    0.560835    11.00000   -1.50000
H4E   2    0.985308    0.379310    0.481913    11.00000   -1.50000
AFIX   0
HKLF 4


REM  shelx_a.res in P2(1)/c
REM R1 =  0.0253 for    1026 Fo > 4sig(Fo)  and  0.0431 for all    1331 data
REM     65 parameters refined using      0 restraints

END

WGHT      0.0170      0.1990

REM Highest difference peak  0.389,  deepest hole -0.370,  1-sigma level  0.061
Q1    1   0.5858  0.6484  0.2027  11.00000  0.05    0.39
Q2    1   0.7831  0.3302  0.2388  11.00000  0.05    0.26
Q3    1   0.4078  0.5159  0.2429  11.00000  0.05    0.25
Q4    1   0.5000  0.5000  0.0000  10.50000  0.05    0.23
Q5    1   0.8595  0.4386  0.5439  11.00000  0.05    0.22
Q6    1   0.7813  0.2303  0.2996  11.00000  0.05    0.20
Q7    1   0.7431  0.2522  0.1950  11.00000  0.05    0.20
Q8    1   0.9978  0.3539  0.1986  11.00000  0.05    0.19
Q9    1   0.9855  0.4658  0.4604  11.00000  0.05    0.19
Q10   1   0.3616  0.3607  0.6310  11.00000  0.05    0.19
Q11   1   0.4551  0.2905  0.4828  11.00000  0.05    0.19
Q12   1   1.0161  0.3676  0.2921  11.00000  0.05    0.18
Q13   1   0.5154  0.3526  0.5425  11.00000  0.05    0.18
Q14   1   0.6602  0.2341  0.6194  11.00000  0.05    0.18
Q15   1   0.3580  0.3530  0.0649  11.00000  0.05    0.17
Q16   1   1.2808  0.3151  0.2833  11.00000  0.05    0.17
Q17   1   0.3965  0.3461  0.3806  11.00000  0.05    0.17
Q18   1   1.2102  0.4100  0.3967  11.00000  0.05    0.17
Q19   1   0.8404  0.3877  0.5599  11.00000  0.05    0.17
Q20   1   0.8549  0.4153  0.2397  11.00000  0.05    0.17
;
_shelx_res_checksum              44981

_shelx_hkl_file                  
;
   0  -1  -2 2362.76   60.65
  -1   0   0  326.91   12.16
  -1  -1   0 1290.82   29.65
  -1  -1   0 1315.22   30.25
  -1   0   1    2.10    3.90
  -1   0  -1    1.80    3.60
   1   0   1    4.35    4.95
   0  -3   0   -1.43    3.68
   0   2   2  118.90    7.28
   0  -2   2  118.45    7.28
  -1   1   1 9353.51  165.74
  -1  -1   1 9578.63  207.11
   1   1  -1 9999.00  227.00
  -1  -1   1 9433.31  182.93
   0   3   1   31.30    4.88
   0  -3  -1   27.40    4.88
   0   0  -3    6.83    4.58
   0   0   3    3.98    4.65
   0   0  -3    3.60    6.53
   0   0  -3   -0.75    5.25
  -1   0   2 2956.37   56.75
   1   0  -2 3098.55   73.79
   1   0  -2 2955.92   63.51
   1   0  -2 3141.63   61.63
  -1   0   2 2945.79   59.15
   1  -2  -1 1750.90   37.38
  -1  -2   1 1701.66   36.26
  -1  -2   1 1707.14   45.04
  -1  -2   1 1746.77   38.28
  -1   0  -2  223.32    9.83
   1   0   2  220.84   14.41
  -1  -2  -1 2018.43   42.11
   1   2   1 2060.32   42.86
  -1  -2  -1 2172.09   56.00
  -1  -2  -1 1987.20   46.69
   0   1  -3 2000.72   41.81
   0  -1   3 1909.51   40.01
   0  -1  -3 1954.93   52.32
   0   1  -3 1942.09   45.79
   0  -1   3 1948.85   45.79
   0   1   3 1974.37   41.29
   1   1   2 3210.39   62.08
   1   1   2 3157.25   70.71
  -1  -1  -2 3166.18   66.81
  -1   1  -2 3130.75   60.95
  -1  -1  -2 3269.09   63.05
   0   3   2 1235.50   28.75
   0  -3  -2 1217.11   28.52
   0   2  -3 2812.85   55.62
   0  -2   3 2844.60   55.85
   0   2   3 2756.62   55.02
   0  -2  -3 2787.40   68.61
   0  -2   3 2746.41   59.75
   0  -4   0 9632.23  207.78
   1   3   0   11.18    4.80
  -1  -3   0    5.78    4.80
   1   2   2   77.39    6.46
  -1  -2  -2   81.45   10.21
  -1  -2  -2   72.89    6.98
   0  -4  -1 2586.83   51.72
   0   4   1 2497.80   49.39
   0  -4  -1 2364.93   49.09
  -1  -3   1 3763.85   72.59
  -1  -3  -1 6797.69  122.88
   1   3   1 6718.72  121.83
   1   0  -3   -1.43    4.05
   1   0  -3    7.66    9.38
  -1   0   3   -3.30    9.01
   1   0  -3   -5.70    6.08
  -1   0   3   -2.78    4.35
   1   0   3   -5.03    5.93
  -1   0  -3    2.03    5.10
  -1  -1   3  496.33   18.77
  -1   1   3  496.48   16.21
   1  -1  -3  487.55   15.31
  -1  -1   3  503.39   15.39
   1   1  -3  518.48   15.84
   1   1  -3  537.84   20.04
  -1  -1   3  485.00   22.97
   1   1  -3  509.39   22.29
  -1  -1  -3 1798.87   43.84
   1   1   3 1838.05   48.49
  -1  -1  -3 1842.93   38.96
   0   3   3 3961.27   75.07
   0  -3   3 3871.79   73.11
   0   0   4 3807.46   72.06
   0   0  -4 3724.89   79.42
   0   0  -4 3905.35   79.72
   0   0  -4 3744.86   71.24
   0  -4  -2 4465.11   83.70
   0   4   2 4506.62   83.92
  -1  -3   2 1026.74   24.10
  -1  -3   2 1102.78   31.98
   1  -3  -2 1075.39   27.02
  -1  -3  -2  523.36   16.14
   1   3   2  486.27   15.39
   1   3   2  501.81   15.84
  -1  -3  -2  498.88   24.10
   0  -1   4 2388.95   53.45
   0   1  -4 2375.74   48.19
   0  -1   4 2448.41   49.09
   0  -1  -4 2416.13   48.87
   0   1   4 2485.56   49.84
   0  -1  -4 2519.94   61.40
   0   1   4 2292.27   59.08
   0   1  -4 2421.08   54.12
  -1  -2   3 1131.61   26.57
   1   2  -3 1138.37   32.43
  -1  -2   3 1151.20   35.88
   1   2  -3 1172.22   32.28
  -1   2   3 1052.34   26.65
   1  -2  -3 1097.00   26.65
   1   2   3 5092.51   93.83
   1   2   3 5423.32  114.17
  -1  -2  -3 5387.89  108.47
   1   2   3 5143.25   95.03
  -1  -2  -3 5515.20  101.11
   1   4   0  981.03   25.37
   1  -4  -1   30.70    7.96
  -1  -4   1   21.54    5.63
   1   4   1  486.80   15.24
  -1  -4  -1  418.34   14.19
   1   4   1  464.73   15.46
  -1  -4  -1  490.70   15.76
   0  -5   0   -1.73    5.25
   0  -5   0    1.73    4.73
   0  -2   4  114.92    9.91
   0   2   4  114.70    8.18
   0  -2  -4  130.84   13.81
   0   2  -4  120.10    7.88
   0  -2   4  121.76    8.33
   0  -2  -4  107.72    7.96
   0  -5  -1  151.93    8.63
   0  -5  -1  131.29    8.93
   0  -5   1  139.77    8.11
   0   4   3   38.66    6.08
  -1  -3   3 1287.30   34.15
  -1  -3   3 1316.05   29.88
   1  -3  -3 1302.16   30.33
  -1   3   3 1275.51   30.70
  -1  -3   3 1316.42   37.31
  -1  -3  -3 3950.91   74.92
  -1  -3  -3 3957.29   87.98
   1   3   3 3883.50   73.79
   1   3   3 3999.78   75.82
   1   0  -4 7896.95  147.20
  -1   0   4 7984.92  157.79
   1   0  -4 7623.48  136.39
  -1   0   4 7738.63  138.72
   1   0   4 2178.85   52.47
   1  -4  -2 2015.35   43.54
   1   4   2  137.59    8.93
  -1  -4  -2  115.38    8.11
  -1  -4  -2  110.20    8.26
   1   4   2  122.28    8.26
  -2   0   0 4269.56   80.47
   2   0   0 4267.76   85.80
   2   0   0 4208.91   79.27
   2   0   0 4196.30   78.74
  -1  -1   4  254.47   10.51
   1   1  -4  264.23   10.96
   1  -1  -4  261.30   11.03
   1   1  -4  256.42   14.04
  -1  -1   4  264.83   17.72
   1   1  -4  261.90   15.99
  -1   1   4  242.24   11.26
   2  -1   0   28.45    5.70
  -2  -1   0   30.70    5.10
   2   1   0   28.30    5.86
  -2  -1   0   35.66    8.33
  -2  -1   0   35.36    6.46
   2   1   0   32.13    5.48
   2  -1   0   39.11    5.86
  -2   0   1    6.38    5.25
   2   0  -1   -2.78    4.05
   2   0  -1    1.43    4.35
   2   0  -1   -1.58    7.96
   2   0   1   -1.50    6.53
   2   0   1    3.90    5.10
   2   0   1   -1.73    4.88
  -2   0  -1    2.25    4.80
   0   3   4 1215.01   28.22
   0   3   4 1278.66   30.03
   0  -3   4 1258.55   29.05
   0  -3   4 1248.26   33.40
   0  -3  -4 1258.55   40.76
   0  -5  -2  920.68   23.27
   0   5   2  911.82   22.59
  -2  -1   1   44.66    6.98
  -2   1   1   31.00    5.70
   2   1  -1   37.31    5.48
   2   1  -1   32.95    9.53
   2   1  -1   18.84    7.73
   2   1  -1   36.86    5.25
  -2  -1   1   37.23    8.78
   2  -1  -1   29.43    5.55
   2   1   1    0.53    5.25
  -2  -1  -1    8.71    5.63
  -2  -1  -1   -2.70    6.16
   2   1   1    2.25    5.03
   2  -1   1    5.25    5.48
  -2  -1  -1    6.76    5.55
   2   1   1   -1.88    6.16
   2  -1   1   -0.45    5.93
   1   5   0 5329.19   96.91
  -1  -5   0 5179.58   96.23
   1   2  -4  212.74    9.91
  -1  -2   4  216.71    9.76
  -1  -2   4  217.39   13.59
   1   2  -4  209.36   12.61
  -1  -2   4  224.97   16.29
   1   2  -4  237.43   14.19
  -1   2   4  206.13   10.88
   1  -2  -4  204.48    9.83
  -1  -2  -4  280.44   11.79
   1   2   4  329.91   19.74
   1   2   4  301.16   12.09
  -1  -2  -4  282.17   15.91
  -2  -2   0  374.05   12.91
   2  -2   0  372.70   13.59
  -2  -2   0  370.90   13.51
   2   2   0  361.21   12.99
   2   2   0  398.52   21.02
   2   2   0  400.70   17.34
   2   2   0  375.70   12.99
  -2  -2   0  372.92   16.66
   0   0   5   -5.18    5.33
   0   0  -5    7.66    7.73
   0   0   5    2.25    8.86
   0   0  -5    2.33    6.08
   0   0  -5    7.51    5.48
  -1  -5   1  314.00   12.54
   1  -5  -1  326.91   11.79
  -1  -5  -1 1406.95   32.20
   1   5   1 1300.21   30.78
  -1  -5  -1 1328.66   30.55
   1   5   1 1385.93   30.93
   2   0  -2 1357.78   42.41
   2   0  -2 1402.14   30.63
  -2   0   2 1367.54   30.93
   2   0  -2 1378.72   32.35
  -2  -2   1 3790.05   77.47
   2   2  -1 3632.56   76.19
   2   2  -1 4103.90   87.38
  -2  -2   1 3860.61   73.26
  -2  -2   1 3855.13   73.19
   2   2  -1 3772.78   72.21
   2  -2  -1 3784.72   71.76
   2   2  -1 3831.41   71.99
  -2  -2  -1 3872.39   73.71
   2  -2   1 3788.10   72.81
   2   2   1 3768.73   71.54
  -2  -2  -1 3760.10   71.31
   2  -2   1 3739.83   71.31
  -2  -2  -1 3751.99   76.79
   2   2   1 3808.74   78.07
   2   2   1 3711.90   71.01
   2   0   2 3570.86   69.14
  -2   0  -2 3787.57   71.99
   2   0   2 3709.95   70.56
   2   0   2 3750.71   76.94
   0   1   5 3430.26   79.19
   0   1  -5 3439.34   66.21
   0   1  -5 3475.15   72.29
   0  -1  -5 3528.60   67.63
   0  -1   5 3531.82   67.41
   0   1   5 3546.01   67.71
   0  -1  -5 3503.97   77.99
   2   1  -2  826.62   30.63
  -2   1   2  797.94   20.87
  -1  -4   3  219.49   10.13
  -1  -4   3  221.82    9.76
   1  -4  -3  209.36   10.66
  -1  -4   3  220.32   13.59
  -1  -4   3  207.78   13.36
  -1   4   3  185.71    9.68
  -1   4   3  224.37   11.56
   2  -1   2  986.21   24.47
   2  -1   2  940.42   24.25
  -2  -1  -2  962.86   23.95
   2  -1   2  937.04   27.70
  -2  -1  -2  985.61   28.67
   2   1   2  954.98   27.92
   2   1   2  911.07   23.57
  -2   1  -2  973.97   24.02
   2   1   2  965.41   23.95
   1  -4   3    8.33    6.01
  -1  -4  -3   18.84    9.91
   1   4   3   21.09    6.38
  -1  -4  -3   19.22    6.16
   1   4   3   18.69    6.68
  -1  -4  -3   15.09    5.86
   0  -6   0 1466.03   32.13
   0  -6   0 1411.38   33.03
   0   5   3    8.86    5.86
   0  -5  -3    1.80    4.73
   0  -2   5  109.37   10.06
   0   2  -5  104.42    7.88
   0  -2   5   90.75    7.51
   0  -2  -5  102.99    8.26
   0   2   5  100.14    8.11
   0  -2  -5   94.66   12.91
   0   4   4 1900.65   40.24
   0   4   4 1785.73   38.96
   0  -4   4 1863.65   39.18
  -1  -3   4  138.20   13.21
  -1  -3   4  140.45    8.48
   1  -3  -4  142.02    8.93
  -1   3   4  138.20    9.46
   1   3  -4  145.48   12.39
  -1  -3   4  148.25   11.33
   0  -6   1 2454.04   48.57
   0  -6  -1 2486.69   51.34
   0   6   1 2526.77   49.47
   0  -6  -1 2498.02   50.29
   1  -3   4   51.12    7.13
  -1  -3  -4   39.71    7.13
   1   3   4   42.49    6.68
  -1  -3  -4   41.96   10.28
   1  -5  -2 2646.95   52.85
   1  -5  -2 2744.39   56.00
   1   5   2 3536.18   68.68
  -1  -5  -2 3427.48   66.43
   1   5   2 3655.23   69.81
  -1  -5  -2 3551.04   68.38
   2   3   0  298.68   11.86
   2   3   0  290.35   15.09
  -2  -3   0  303.19   11.41
   2   3   0  308.89   12.16
  -2  -3   0  300.64   15.24
  -2  -3   0  309.42   12.31
   2  -3   0  302.66   12.16
   2  -2  -2   28.60    6.68
   2   2  -2   27.85    8.93
  -2   2   2   20.79    5.55
  -2  -2   2   28.98    5.78
  -2  -2  -2   27.55    5.86
   2   2   2   38.36    6.16
  -2  -2  -2   32.50    6.91
   2   2   2   40.54    7.28
   2   2   2   21.24   10.58
  -2  -2  -2   30.10    8.18
   2  -2   2   32.50    6.53
   2   3  -1 1259.90   37.53
   2   3  -1 1345.85   34.38
  -2  -3   1 1321.83   34.08
   2   3  -1 1270.33   34.08
  -2  -3   1 1327.68   34.61
   2  -3  -1 1331.58   34.53
  -2  -3   1 1316.27   38.66
  -2  -3  -1   58.25    6.76
  -2  -3  -1   47.59    8.71
   2   3   1   51.64    7.36
  -2  -3  -1   56.67    7.51
   2   3   1   58.93    6.76
   1   0  -5    4.20    8.26
   1   0  -5    1.80    5.40
  -1   0   5   -3.23    4.80
  -1   0   5    9.31   11.48
   1   0   5    2.25    8.26
   2   0  -3    2.70    5.18
  -2   0   3    3.53    5.40
   2   0  -3   26.35   10.43
   2   0  -3   -2.48    8.26
   2   0   3    3.23    5.63
  -2   0  -3    3.75    6.23
   2   0   3    3.90    6.23
   2   0   3    3.75    6.16
   1   1  -5  597.44   24.85
  -1  -1   5  649.77   28.60
   1   1  -5  653.22   20.12
   1  -1  -5  628.15   19.59
  -1  -1   5  625.37   19.37
  -1   1   5  648.41   20.72
   1  -1   5   40.31    7.28
   1  -1   5   41.59    9.46
   1   1   5   35.21   10.81
   0   6   2 1099.78   28.98
   0  -6  -2 1009.55   28.83
   0  -6  -2 1045.73   28.75
   2   1  -3 1581.03   44.74
   2  -1  -3 1714.72   54.12
   2   1  -3 1717.12   52.10
  -2  -1   3 1643.03   40.91
  -2   1   3 1641.45   40.91
   2  -1  -3 1689.27   42.71
  -2   1  -3   69.59    7.58
  -2  -1  -3   65.46    7.28
   2  -1   3   63.66    7.43
   2   1   3   65.01    7.21
   2   1   3   70.94    8.26
   2   1   3   64.93    9.01
   2   1   3   63.36    8.56
   2  -1   3   64.71    8.71
   0  -3   5 1925.65   46.99
   0   3  -5 1912.51   46.92
   0  -3   5 1900.80   50.89
   0  -3  -5 1874.98   56.75
   0   3   5 1958.08   48.19
   0  -3  -5 1802.77   44.74
   2  -3  -2  326.76   14.19
   2   3  -2  327.74   12.61
  -2  -3   2  331.71   20.49
  -2  -3   2  329.16   13.14
  -2  -3  -2  341.10   13.36
   2   3   2  359.34   13.81
  -2  -3  -2  308.82   13.36
  -2  -3  -2  358.66   17.57
   2  -3   2  363.02   14.19
   1   6   0   28.15    6.31
  -1  -6   0   33.93    6.53
  -1  -6   0   23.95    6.61
   1  -6   0   28.83    5.63
   1  -5  -3   13.74    6.76
  -1  -5   3   -4.05    7.58
   1   2  -5 2329.43   61.18
  -1  -2   5 2228.91   57.95
  -1   2   5 2321.77   56.22
   1  -2  -5 2271.55   54.50
  -1  -2   5 2277.63   54.20
   1   2  -5 2315.31   55.40
   1   2  -5 2318.99   60.28
  -1  -2   5 2280.56   64.11
   1   5   3  822.42   24.55
  -1  -5  -3  834.13   24.47
   1   5   3  836.23   24.40
  -1  -5  -3  863.55   25.00
  -1   4   4 4124.91   94.58
  -1  -4   4 4287.81   96.46
   1  -4  -4 4343.80   98.26
  -1   4   4 4151.64   93.91
  -1  -4   4 4206.36  101.56
  -1  -4   4 4209.51   99.69
   1  -2   5 4472.32  123.11
   1  -2   5 4157.57  104.94
   1   2   5 4536.05  134.59
  -1  -2  -5 4334.20  104.49
   2  -2  -3 1658.64   42.19
   2   2  -3 1647.01   46.17
   2   2  -3 1754.65   50.67
  -2  -2   3 1619.83   40.46
  -2   2   3 1657.82   41.44
   1  -4   4 1452.66   37.16
   1   4   4 1499.80   38.36
  -1  -4  -4 1434.65   46.84
  -1  -4  -4 1470.45   37.68
   1   4   4 1478.49   38.06
   1  -6  -1  150.96    8.71
  -1  -6   1  146.98    9.31
  -1  -6   1  141.20    9.46
   1   6   1  781.88   24.10
  -1  -6  -1  771.07   23.20
   1   6   1  779.40   22.59
  -1  -6  -1  782.41   23.35
  -2  -4   0 3541.28   81.07
   2   4   0 3434.39   79.57
  -2  -4   0 3395.20   78.14
  -2  -4   0 3540.83   85.80
  -2  -2  -3 1206.83   36.03
   2   2   3 1272.66   42.26
   2   2   3 1233.02   32.50
  -2  -2  -3 1253.22   32.88
   2  -2   3 1296.53   33.93
  -2  -4   1  515.10   25.07
  -2  -4   1  561.56   22.29
  -2  -4   1  534.39   17.64
   2  -4  -1  542.05   17.94
  -2  -4   1  556.68   18.39
   2   4  -1  515.10   16.81
  -2  -4  -1  949.65   26.50
   2   4   1  934.94   26.50
  -2  -4  -1  957.98   31.00
   0   5   4 1642.88   41.29
   0  -5   4 1662.10   41.74
   0   0  -6   16.74    7.36
   0   0   6    1.58   10.73
   0   0  -6   23.87    8.41
   0   0   6   13.81    6.23
   0   0  -6   11.86    6.46
   0   6   3  403.18   14.79
   0  -6  -3  394.32   14.64
   1  -6  -2  730.31   22.82
  -1  -6   2  723.70   22.74
   1  -6  -2  749.00   22.14
  -1  -6  -2  805.30   24.02
   1   6   2  824.74   24.92
  -1  -6  -2  775.27   22.97
   1   6   2  837.88   24.17
   0   1  -6 1613.98   40.76
   0  -1  -6 1564.89   39.63
   0  -1   6 1597.99   40.08
   0   1   6 1618.63   40.54
   0  -1  -6 1668.48   49.54
   0   1   6 1526.15   48.87
   0   1  -6 1620.28   45.11
   0  -1  -6 1588.68   44.06
   0  -7   0   -0.68    5.25
   0  -7   0   -1.80    5.70
   0  -4   5   17.34    6.38
   0  -4  -5   38.58   11.56
   0   4   5   33.93    5.93
   0   4   5   31.75    7.66
   0  -4  -5   33.18    7.21
   0  -4   5   31.38    8.41
   1  -3  -5   -3.68    5.70
  -1  -3   5   -1.43    5.33
  -1  -3   5   -3.68    8.26
   1   3  -5   17.27    8.33
  -1   3   5   -3.45    6.76
   1   3   5  788.94   23.50
  -1  -3  -5  795.54   30.63
   1  -3   5  810.56   23.80
  -1   3  -5  757.63   22.82
  -2  -3   3 2143.19   62.60
  -2  -3   3 2154.60   51.57
   2  -3  -3 2183.95   53.60
   2   3  -3 2221.71   58.40
   2   0  -4  279.92   11.71
  -2   0   4  270.31   11.56
   2   0  -4  273.76   18.84
   2   0  -4  318.58   17.11
  -2  -3  -3 1426.47   36.63
   2  -3   3 1391.86   35.88
   2   3   3 1499.58   38.36
  -2  -3  -3 1379.63   40.08
  -2  -4   2  606.38   27.17
   2   4  -2  609.31   18.77
  -2  -4   2  597.75   19.14
   2  -4  -2  554.28   19.74
  -2  -4   2  587.61   18.92
  -2   0  -4 1517.37   38.73
   2   0   4 1490.87   42.11
   2   0   4 1533.88   38.96
   2  -4   2 2736.81   64.26
  -2  -4  -2 2694.77   68.16
   2   4   2 2700.40   63.58
  -2  -4  -2 2772.46   65.01
   0  -7  -1  459.02   15.99
   0  -7  -1  470.81   17.57
   0  -7   1  443.49   15.69
   2   1  -4  781.88   30.48
   2  -1  -4  760.94   32.28
   2   1  -4  768.74   23.27
   2  -1  -4  765.82   26.50
   2   1  -4  764.54   27.10
   2  -1  -4  797.42   23.42
  -2   1   4  752.83   21.92
  -2  -1   4  745.92   21.69
   2  -1   4 2088.32   50.52
  -2  -1  -4 2049.73   49.77
  -2   1  -4 2172.84   52.47
   2  -1   4 2086.14   54.80
   2   1   4 2070.23   50.22
   2   1   4 2093.35   57.80
   0  -2   6    6.83    6.46
   0  -2  -6    1.58    6.76
   0   2  -6    1.95    6.01
   0  -2   6    2.03    6.01
   0   2   6    7.06    6.98
   1  -5  -4  161.47   10.43
  -1   5   4  152.76   10.81
  -1   5   4  156.66    9.08
  -1  -5   4  156.59   12.91
  -1  -5   4  177.15    9.31
  -1  -5   4  145.48   11.94
   1  -5   4  361.66   13.74
  -1  -5  -4  387.56   22.37
  -1  -5  -4  381.11   14.94
   1   5   4  375.10   14.71
   1   5   4  384.48   14.71
  -2   2   4    1.58    5.03
  -2  -2   4    3.30    5.93
   2   2  -4    7.81   10.13
  -2  -2   4    4.88   10.73
   2  -2  -4   -0.83   11.03
   2   2  -4    0.98    8.03
  -2  -2   4   -0.83    8.78
   2  -2  -4   -4.20    5.10
  -2  -5   0  170.32   10.06
  -2  -5   0  159.89   13.44
  -2  -5   0  166.80   12.99
   2   5   0  171.90   10.28
   2  -2   4   37.46    6.83
   2   2   4   41.74   10.28
  -2  -2  -4   40.46    8.11
  -2   2  -4   41.74    6.68
  -2  -2  -4   31.38    7.28
   2   2   4   50.44    7.36
   0  -7  -2   48.04    6.68
   0  -7  -2   67.63    8.93
   0  -7   2   66.28    7.36
  -1   0   6 3888.31   88.28
   1   0  -6 3885.83   88.20
   1   0  -6 4012.24   95.71
  -1   0   6 3662.36   95.26
   1   0   6 3017.78   78.89
   1   0   6 3059.29   70.86
  -2  -5   1   81.60   11.79
  -2  -5   1   87.23    7.88
  -2  -5   1   91.28    8.93
  -2  -5   1   77.77   11.11
   1  -6  -3  685.12   22.07
  -1  -6   3  698.71   25.00
   2   5   1   11.18    6.01
  -2  -5  -1   -1.05    5.78
  -2  -5  -1    5.33    8.71
  -1  -6  -3  608.48   19.74
   1   6   3  625.89   20.34
  -1  -6  -3  605.10   19.74
   1   6   3  636.78   20.19
   1   1  -6  153.66   12.31
   1   1  -6  141.20   14.04
  -1   1   6  162.97   10.13
  -1  -1   6  155.99    9.61
   1  -1  -6  129.71    9.31
  -1  -1   6  147.95   16.44
   1   1  -6  160.79    9.68
   1  -1  -6  150.06   12.16
   1   1   6   -1.28   11.33
  -1   1  -6    3.98    5.48
   1  -1   6    9.53    6.98
   1   1   6    6.76    7.13
   1  -1   6    7.58    9.68
  -1  -4   5  404.23   14.71
   1  -4  -5  420.89   24.55
  -1  -4   5  401.97   20.64
  -1   4   5  400.40   14.56
  -1   4   5  408.88   16.29
   1  -4  -5  392.74   15.01
  -1  -4   5  424.72   18.84
   1  -7   0   33.33    6.23
  -1  -7   0   31.15    7.58
   1   7   0   35.06    6.83
  -1  -7   0   29.73    7.43
   1   4   5  958.73   27.17
  -1  -4  -5  927.58   26.65
   1  -4   5 1002.35   27.70
  -1  -4  -5  943.57   35.36
  -2  -4   3  166.87   10.43
   2   4  -3  192.02   13.51
  -2  -4   3  189.39   15.69
  -2  -4   3  202.60   10.28
   2  -4  -3  191.94   10.96
   0  -3  -6  212.66   17.94
   0   3   6  193.67   11.11
   0  -3  -6  211.23   10.73
   0  -3   6  209.66   10.88
   0   3  -6  199.75   10.88
  -2  -4  -3  845.16   24.62
   2  -4   3  839.08   24.17
  -2  -4  -3  815.51   28.45
   2   4   3  844.26   24.62
   0   6   4  463.00   16.29
   0  -6   4  475.61   16.44
  -1  -7   1 2819.53   65.53
   1  -7  -1 3013.87   69.81
  -1  -7   1 2819.08   66.73
  -1  -7  -1 1942.46   48.12
  -1  -7  -1 1994.04   48.94
   1   7   1 2018.51   48.42
   0  -5   5  127.61   12.16
   0  -5   5  126.03    9.08
   0   5   5  119.20   10.43
   0   5   5  124.08    9.23
   0  -5  -5  167.85   17.19
   2   3  -4  163.12   13.14
  -2  -3   4  156.36   15.54
  -2  -3   4  165.52   10.21
  -2   3   4  162.82   11.18
   2  -3  -4  179.63   10.66
  -2  -3   4  151.41   12.16
  -1  -2   6    5.40    6.16
  -1   2   6   16.21    7.58
  -1  -2   6    9.38   12.09
   1   2  -6   36.86    9.08
   1   2  -6    7.66    5.93
   1  -2  -6   23.35    7.13
  -2  -5   2  710.64   30.78
   2  -5  -2  666.43   24.17
  -2  -5   2  712.97   24.25
  -2  -5   2  709.59   25.00
   1   2   6   31.90   11.71
   1  -2   6   28.15    8.56
  -1   2  -6   24.55    6.98
  -1  -2  -6   35.96    9.76
   1  -2   6   35.21    7.73
   2   3   4  899.88   29.43
  -2  -3  -4  858.90   31.68
  -2  -3  -4  886.82   29.13
   2  -3   4  876.54   28.83
  -2  -5  -2  421.27   17.04
   2   5   2  450.39   18.09
  -2  -5  -2  430.80   21.17
   0   7   3 3535.43   78.29
   0  -7  -3 3507.73   98.11
   0  -7  -3 3196.81   90.30
  -2   0   5    8.63    6.23
   2   0  -5   -0.15   10.88
   2   0  -5   -4.28    9.53
   2   0  -5    4.65    5.40
  -2   0   5   -5.93    6.38
  -1  -7   2    6.46    7.21
  -1  -7   2   14.79    6.76
   1  -7  -2   11.33    5.48
  -1  -7  -2    3.45    7.13
   1   7   2   10.21    7.73
   1   7   2   19.07    6.91
  -1  -7  -2   15.31    6.98
   2   0   5   -3.30    7.81
   2   0   5    1.43    6.98
  -2   0  -5    4.13    5.86
   2  -1  -5  659.22   22.89
  -2  -1   5  641.43   23.65
  -2   1   5  643.76   23.95
  -2   1   5  649.09   22.37
   2   1  -5  646.31   22.52
   2  -1  -5  642.33   26.50
   2   1  -5  620.19   26.05
   2  -1  -5  643.69   30.48
   2   1  -5  689.40   30.33
  -2  -1   5  658.40   22.59
   2  -1   5  310.55   18.32
   2   1   5  307.84   18.69
   2   1   5  347.40   15.31
   2  -1   5  333.06   14.94
  -2   1  -5  319.70   14.86
  -2  -1  -5  316.70   14.41
   0  -4   6   33.33    7.21
   0   4   6   22.07    7.43
   0  -4  -6   34.76   13.21
   0  -4  -6   39.63    8.18
   0   4   6   40.61    8.56
   0  -4   6   36.33    8.18
   1  -3  -6  295.08   13.81
  -1  -3   6  328.04   21.32
  -1  -3   6  325.03   17.27
   1   3  -6  285.32   13.29
   1   3  -6  323.23   17.79
  -1  -3   6  309.42   13.81
  -1   3   6  303.34   14.56
   1  -3   6    1.65    7.13
  -1   3  -6    9.98    7.36
   1  -3   6    0.23    6.76
  -1  -3  -6   15.91   10.51
   1   3   6    3.53    7.06
   0  -8   0 1670.20   49.47
   0  -8   0 1640.33   49.99
   1  -6  -4  929.16   30.93
  -1  -6   4  887.35   32.50
  -1   6   4  867.91   27.85
  -1  -6   4  875.64   28.30
  -3   0   0   28.30    7.06
   3   0   0   26.27    6.76
   3   0   0   25.30    6.46
   1   6   4 1126.58   35.51
  -1  -6  -4 1107.44   35.06
   1   6   4 1156.08   36.78
  -1  -6  -4 1160.73   36.33
   1  -6   4 1060.00   33.70
  -2  -6   0  403.40   16.96
   2   6   0  389.96   16.74
  -2  -6   0  388.16   20.04
   0   0   7    1.73    7.06
   0   0  -7   -4.95    6.91
   0   0   7   27.17   13.36
   0   0  -7    1.35    5.93
   0   0  -7   10.13    9.53
  -1  -5   5   12.24   10.13
  -1   5   5    9.01    5.40
  -1   5   5   10.66    6.83
   1  -5  -5    8.18    7.21
  -1  -5   5   15.39    6.31
  -1  -5   5    7.58    9.16
  -1  -5  -5   91.05    9.61
   1   5   5   92.33    9.83
   1   5   5   81.00    8.86
  -1  -5  -5   87.08   14.49
   1  -5   5   95.48    9.38
   0  -8  -1 1380.75   42.71
   0  -8   1 1324.68   40.08
   0  -8  -1 1369.57   41.81
   0  -8   1 1380.60   43.31
   3  -1   0 1426.09   47.07
   3  -1   0 1345.17   40.91
   3   1   0 1339.92   44.89
   3   1   0 1378.87   42.04
   3  -1   0 1329.86   40.69
  -3  -1   0 1357.33   41.59
   3   1   0 1341.79   40.76
  -2  -5   3  301.54   13.36
  -2  -5   3  264.83   18.02
   2  -5  -3  290.58   14.71
  -2  -5   3  298.08   14.19
   2  -2  -5    6.38    6.61
  -2  -2   5   12.46    6.08
  -2  -2   5    5.25    6.31
   2   2  -5   11.56   10.06
  -2  -2   5   11.79   12.76
  -2   2   5   10.21    5.63
   2  -2  -5   -1.58   12.24
   2   2  -5   -5.93   10.06
  -2  -4   4   96.83   10.51
  -2  -4   4   87.83    8.86
  -2  -4   4   77.47   14.41
  -2  -4   4   85.20   11.56
   2   4  -4   86.70   10.66
   3   0  -1    0.83    9.38
   3   0  -1    2.10    5.55
  -3   0   1    4.88    5.93
   3   0  -1   -6.91    5.63
  -2  -5  -3   23.20    9.38
   2   5   3   27.02    6.91
   2   5   3   31.75    7.66
   2  -5   3   42.64    8.11
  -2  -5  -3   31.23    8.03
  -2  -5  -3   24.10   10.58
   0  -1   7 1331.36   40.54
   0   1   7 1346.60   41.06
   0  -1  -7 1287.07   43.01
   0  -1  -7 1320.47   46.02
   0  -1   7 1223.41   45.26
   0   1   7 1342.24   49.54
   0   1  -7 1344.27   44.74
   0   1  -7 1365.21   41.74
   0  -1  -7 1298.63   39.78
   3   0   1    2.33    8.33
   3   0   1    2.85    6.46
   3   0   1    5.33    6.83
   2  -2   5  393.27   16.21
   2   2   5  442.66   17.79
   2   2   5  434.55   24.02
   2  -2   5  403.40   18.92
  -2   2  -5  427.50   17.49
  -2  -2  -5  435.45   17.79
  -2  -2  -5  421.34   19.74
  -2  -6   1 1730.41   51.72
  -2  -6   1 1773.12   56.52
  -2  -6   1 1724.25   55.92
   2   4   4 1001.97   32.28
  -2  -4  -4 1026.07   36.86
   2   4   4  984.11   31.98
  -2  -4  -4 1000.10   32.28
   2   6   1 1660.52   49.24
   2   6   1 1848.03   55.10
  -2  -6  -1 1896.68   60.05
  -2  -6  -1 1853.06   54.80
   3  -1  -1  120.33   12.09
   3   1  -1  119.58    8.71
   3  -1  -1  128.51    9.31
   3   1  -1  124.08    8.63
   3   1  -1  121.01   14.19
  -3  -1   1  129.79   10.28
   3  -1  -1  121.76    8.93
  -3  -1  -1  661.63   22.97
   3  -1   1  666.05   23.27
   3   1   1  633.55   25.97
   3   1   1  653.14   23.35
   3  -1   1  658.10   23.42
   3  -1   1  614.41   25.30
   3   1   1  629.35   21.99
   1  -7  -3 1487.42   44.89
   1  -7  -3 1404.47   43.31
  -1  -7  -3 1165.99   36.63
  -1  -7  -3 1150.53   36.11
   1   7   3 1088.82   35.36
   1   7   3 1144.45   35.81
  -3  -2   0   -0.38    7.28
   3  -2   0   10.36    5.70
   3   2   0   22.22    7.28
  -3  -2   0   14.19    5.93
   3   2   0   10.21    8.63
   3  -2   0   18.32    6.46
   3   2   0   17.87    9.61
  -3  -2   0    5.25    9.23
   3   2   0   11.03    5.93
   3  -2   0   29.95   10.13
   0  -2  -7  651.64   29.88
   0   2   7  621.17   21.92
   0  -2   7  626.34   22.22
   0  -2  -7  674.69   23.80
   0   2  -7  647.66   23.20
   0   2   7  643.23   30.93
   0   6   5   35.81    6.83
   0   6   5   27.02    8.78
   0  -6   5   33.33    7.43
   0  -8  -2 1281.44   39.56
   0   8   2 1255.09   37.83
   0  -8  -2 1274.38   40.01
   0  -8   2 1211.48   37.31
   3   0  -2  376.00   14.94
   3   0  -2  354.16   14.71
  -3   0   2  354.23   15.46
   3   0  -2  346.35   22.82
   3   0  -2  347.18   19.14
   3  -2  -1  773.02   25.82
   3   2  -1  762.29   25.45
   3   2  -1  709.14   30.93
   3   2  -1  818.44   31.30
  -3  -2   1  771.30   26.35
   3  -2  -1  753.36   29.20
   3  -2  -1  766.27   25.97
   3   2  -1  723.25   24.47
  -3  -2  -1    6.76    9.01
   3  -2   1   -9.68    8.48
   3   2   1   -0.08    5.63
   3   2   1   -5.55    8.48
   3   2   1    8.63   13.14
   3   2   1   -1.65    7.06
   3  -2   1   -6.91    6.23
  -3  -2  -1    8.78    7.66
   3  -2   1    4.35    6.61
  -3  -2  -1    1.58    5.40
   3   0   2  222.12   11.64
   3   0   2  214.99   12.39
   3   0   2  197.42   14.56
  -2  -6   2  433.95   21.84
  -2  -6   2  428.70   17.49
   2  -6  -2  384.78   17.27
  -2  -6   2  416.46   17.27
  -2  -6  -2   30.55   10.73
   2   6   2   45.41    7.88
  -2  -6  -2   47.89   11.86
  -2  -6  -2   34.53    7.88
   2   6   2   30.25    7.51
  -2  -6  -2   45.34    8.11
   0   7   4   -3.53    6.83
   0  -7  -4   -0.98    6.53
  -2  -3   5 1775.37   52.02
   2   3  -5 1842.55   58.48
  -2  -3   5 1796.01   62.00
  -2  -3   5 1799.24   56.75
   2  -3  -5 1799.54   63.58
  -2   3   5 1743.24   50.97
  -2  -3   5 1756.00   52.32
   2  -3  -5 1736.79   51.49
   3   1  -2  815.28   26.57
   3   1  -2  826.17   31.53
   3  -1  -2  798.54   26.12
  -3  -1   2  769.79   26.05
  -3   1   2  753.13   25.75
   3   1  -2  746.45   25.00
   3  -1  -2  814.23   31.38
   3  -1  -2  805.68   27.02
  -1  -4   6 1597.01   54.72
  -1  -4   6 1519.77   49.17
   1  -4  -6 1591.46   57.80
  -1   4   6 1469.10   45.04
   1  -4  -6 1471.43   44.51
  -1  -4   6 1524.05   45.41
  -3  -1  -2 1171.69   36.56
   3  -1   2 1152.70   36.11
   3  -1   2 1137.69   36.33
   3   1   2 1134.46   36.11
   3   1   2 1149.48   39.56
   3   1   2 1136.19   35.66
   3  -1   2 1127.26   38.88
  -1  -4  -6 1859.22   62.30
   1  -4   6 1865.52   58.33
   1  -4   6 1843.23   53.97
   1   4   6 1849.61   54.50
  -2  -3  -5 1209.30   37.61
   2   3   5 1211.10   37.76
   2   3   5 1193.61   37.61
  -2  -3  -5 1147.67   39.63
  -1  -8   0   93.61    8.86
   1  -8   0   90.60    7.73
  -1  -8   0  105.84    9.68
  -1   0   7   10.66    6.31
  -1   0   7   28.45   13.89
   1   0  -7    5.48    6.23
  -1   0  -7   -3.00    5.93
   1   0   7    6.16    7.43
   1   0   7  -11.56    9.01
  -1  -8   1   18.99    6.68
   1  -8  -1   22.67    6.61
  -1  -8   1   29.28    7.66
   1  -8   1   82.12    8.33
  -1  -8  -1   92.26    9.61
  -1  -8  -1   79.19    8.11
   1   8   1   83.10    8.26
   0  -5  -6 2727.80   77.47
   0   5   6 2869.45   81.60
   0   5   6 2837.24   80.24
   0  -5  -6 2881.38   91.28
   0  -5   6 2885.81   81.37
   0  -5   6 2717.81   81.30
   1  -1  -7   51.80    9.68
  -1   1   7   52.02    7.96
  -1  -1   7   52.32    7.73
   1  -1  -7   46.39    7.51
   1   1  -7   44.29    7.43
   1   1  -7   33.63    9.61
  -1  -1   7   50.37   13.74
   1   1   7   57.20   13.59
  -1   1  -7   53.52    8.56
  -1  -1  -7   44.81    7.81
   1  -1   7   48.42   12.61
   1  -1   7   38.51    7.13
   1   1   7   46.02    8.93
  -3  -3   0  531.54   17.49
   3   3   0  533.56   17.64
  -3  -3   0  554.96   18.62
   3   3   0  521.33   17.11
   3   3   0  536.72   22.07
   3  -3   0  539.27   18.02
  -3  -3   0  534.92   21.77
   3  -3   0  531.31   17.87
  -3  -2   2   94.06    8.71
   3  -2  -2   90.53    7.73
   3   2  -2   87.98   12.39
   3   2  -2   77.47   12.31
   3  -2  -2   88.13   12.31
   0   3  -7 1711.79   42.04
   0  -3  -7 1804.42   53.60
   0  -3   7 1667.50   45.26
   0   3   7 1730.11   42.41
   0  -3  -7 1668.48   41.21
   0  -3   7 1724.40   41.81
   3   2   2   37.31    6.91
   3   2   2   35.88    8.41
   3  -2   2   36.18   10.28
   3  -2   2   29.28    7.66
  -3  -2  -2   42.79    7.88
   3   2   2   35.21    9.46
   3   2   2   22.07   10.73
   3  -2   2   28.90    7.81
   2  -5  -4 1288.27   34.00
  -2  -5   4 1290.75   32.88
  -2  -5   4 1286.09   34.38
  -2  -5   4 1336.39   38.66
  -2  -5   4 1334.06   43.01
  -2  -5   4 1257.64   31.98
   3   3  -1 1158.56   31.00
  -3  -3   1 1203.67   31.75
   3  -3  -1 1189.11   30.85
   3   3  -1 1196.92   30.85
  -3  -3   1 1264.63   37.01
   3   3  -1 1252.16   37.38
  -3  -3  -1 1161.19   30.48
   3  -3   1 1186.11   31.38
  -3  -3  -1 1181.68   35.13
   3   3   1 1257.64   37.16
   3   3   1 1176.05   31.23
   3  -3   1 1170.94   31.38
  -3  -3  -1 1215.23   32.13
   3   3   1 1191.14   31.08
  -2  -5  -4 1696.63   47.22
  -2  -5  -4 1634.40   47.22
   2   5   4 1724.70   42.41
  -2  -5  -4 1719.60   42.34
   2   5   4 1678.84   41.59
   1   2  -7 1178.08   31.15
   1  -2  -7 1154.28   30.63
  -1  -2   7 1226.79   31.68
  -1  -2   7 1217.78   40.91
   1   2  -7 1154.20   35.36
  -1   2   7 1150.53   30.93
   2   0  -6    3.30    9.98
   2   0  -6   -2.03   10.36
  -2   0   6    2.03    7.36
   2   0  -6   -2.10    5.40
   0   8   3  579.13   18.17
   0  -8  -3  581.08   19.97
   0  -8  -3  570.80   18.54
   3   0  -3   -7.06   11.71
   3   0  -3    6.23    5.03
  -3   0   3   -3.90    6.08
   3   0  -3   -1.35    5.70
  -1   2  -7 1780.02   43.31
   1  -2   7 1869.88   44.74
   1   2   7 1797.14   43.61
  -1  -2  -7 1812.60   50.07
   1  -2   7 1860.12   51.87
   1   2   7 1823.64   55.10
  -1  -6   5  991.46   31.23
  -1   6   5 1017.06   29.28
  -1   6   5  997.09   26.87
  -1  -6   5 1006.70   27.17
  -1  -6   5 1030.35   33.18
   1  -6  -5 1011.43   28.15
   1  -6   5 2522.87   58.18
  -1  -6  -5 2520.39   58.33
   1   6   5 2548.17   64.18
   1   6   5 2503.80   57.95
  -2  -6   3  601.42   20.04
  -2  -6   3  586.34   24.92
  -2  -6   3  557.13   18.24
   2  -6  -3  537.02   19.22
  -1  -8   2  508.34   16.81
   1  -8  -2  547.60   17.94
  -1  -8   2  563.14   19.29
  -2   0  -6   47.07    7.73
   2   0   6   55.25    8.03
   2   0   6   46.17   10.66
   3   0   3   -8.41    7.96
   3   0   3   -2.18    8.78
  -3   0  -3    6.98    7.28
   3   0   3    3.15    6.61
  -1  -8  -2  393.49   15.76
   1   8   2  423.74   15.31
  -1  -8  -2  394.54   15.39
   1   8   2  406.03   16.44
  -2  -6  -3 1433.45   42.11
  -2  -6  -3 1300.81   43.24
   2   6   3 1396.44   35.73
  -2  -6  -3 1329.93   34.30
   2   6   3 1343.14   34.98
  -2  -6  -3 1422.41   36.41
   2   1  -6 1151.58   37.91
  -2   1   6 1127.86   31.68
   2  -1  -6 1140.24   30.18
  -2  -1   6 1143.39   31.45
   2   1  -6 1103.23   29.28
   2  -1  -6 1133.41   34.61
   2   1  -6 1123.73   34.15
   2  -1  -6 1182.43   40.99
  -3   1   3  139.92    9.53
   3  -1  -3  155.16    9.68
  -3  -1   3  135.12    9.31
   3   1  -3  113.57   13.81
   3  -1  -3  143.90   16.89
   1  -7  -4    8.48    7.43
  -1  -7   4   -9.16    8.26
  -1   7   4    8.93    5.63
  -2  -4   5   56.37    6.76
  -2   4   5   45.94    6.38
  -2  -4   5   57.12   13.51
   2   4  -5   72.89   11.94
   2  -4  -5   41.44    8.03
   1   7   4   39.63    8.26
   1  -7   4   44.59    8.63
  -1  -7  -4   30.48    8.41
   1   7   4   46.69    8.03
  -1  -7  -4   45.86    8.11
  -2  -1  -6 1666.30   40.99
   2   1   6 1694.82   41.59
   2  -1   6 1701.28   47.22
   2   1   6 1762.98   51.87
  -2   1  -6 1759.76   43.09
   3   1   3  891.70   29.13
   3   1   3  905.44   25.90
   3  -1   3  899.36   24.92
  -3  -1  -3  920.83   26.05
   3   1   3  941.84   25.97
   3  -1   3  929.68   26.95
  -2  -7   0   -0.38   10.81
  -2  -7   0    2.10    6.53
   2   7   0   12.46    6.23
   2   4   5    0.38    6.91
   2   4   5    1.13    6.31
  -2  -4  -5    7.73    8.18
  -2  -4  -5   16.51    8.63
  -3  -3   2  226.25   11.86
   3  -3  -2  183.53    9.46
  -3  -3   2  197.57   14.94
   3   3  -2  191.94   14.34
   3   3  -2  206.73   13.89
   3   3  -2  193.14   10.43
   3  -3   2  114.77    9.68
   3  -3   2  101.71    9.38
  -3  -3  -2  138.42   12.61
   3   3   2  123.18   10.13
  -3  -3  -2  112.15    8.63
   3   3   2  113.42    9.31
  -3  -3  -2  109.45   10.13
  -2  -7   1  468.56   16.89
  -2  -7   1  481.02   21.77
   2  -7  -1  428.40   14.71
   2   7   1   29.50    6.68
  -2  -7  -1   27.25   11.41
  -2  -7  -1   14.04    7.96
   2   7   1    9.91    7.21
  -2  -7  -1   15.61    7.66
   1  -5  -6   34.23    8.11
   1  -5  -6   48.49   15.76
  -1  -5   6   18.69   12.39
  -1   5   6   34.76    6.31
  -1  -5   6   35.88   10.36
  -1   5   6   39.71    8.93
  -1  -5   6   32.95    6.53
  -1  -5  -6   36.56   12.46
   1   5   6   44.89    8.33
  -1  -5  -6   28.98    8.86
   1  -5   6   32.13    6.91
   2   2  -6  200.27   15.09
  -2  -2   6  188.56   18.02
   2  -2  -6  210.71   18.84
  -2  -2   6  192.47   11.11
   2   2  -6  169.95   14.79
   2  -2  -6  191.19   10.36
   2   2  -6  185.86    9.91
  -2  -2   6  187.81   10.81
  -2   2   6  186.16   11.64
   3  -2  -3  923.68   26.57
  -3   2   3  934.41   26.05
  -3  -2   3  886.97   25.07
   3   2  -3  946.27   33.55
   3   4   0   22.74    6.16
   3  -4   0   21.17    6.61
  -3  -4   0   22.52    8.26
   3   4   0   27.02    8.03
  -3  -4   0   41.89   11.33
  -3  -4   0   29.58    6.53
  -2  -2  -6    8.78    7.88
   2   2   6   19.29   10.66
  -2   2  -6    3.90    7.21
  -2  -2  -6   12.16    8.56
   2   2   6    6.23    6.98
   2   2   6    0.98    8.48
   3  -2   3  418.49   15.69
   3   2   3  395.74   15.09
   3  -2   3  411.06   16.36
   3   2   3  361.96   19.82
   3  -2   3  409.86   18.69
   3   2   3  410.16   16.06
  -3  -2  -3  368.42   14.49
  -1  -3   7  363.99   21.09
  -1   3   7  401.07   15.84
   1   3  -7  390.64   14.71
   1   3  -7  395.89   18.77
  -1  -3   7  371.95   14.56
   1  -3  -7  388.54   15.24
   1  -3  -7  360.61   23.42
  -1  -3   7  383.88   17.94
   0  -4   7    5.10    7.43
   0  -4  -7   -3.75    7.88
   0  -4  -7   -3.15   13.21
   0   4   7   -4.65    7.58
   0   4   7    1.58    8.41
   0  -9   0   -7.06    6.83
   0  -9   0   -1.05    8.48
   1  -3   7   32.65    7.88
  -1  -3  -7   55.47   12.31
   1  -3   7   39.11   11.86
   1  -3   7   26.12    7.66
  -1   3  -7   49.77    8.71
   1   3   7   37.01    8.63
  -3  -4   1    1.28    5.48
   3   4  -1    1.88    6.16
   3  -4  -1   -1.58    5.86
   3   4  -1   14.71    7.51
   3   4  -1   16.29    9.61
  -3  -4   1   -6.61    7.58
  -3  -4  -1   47.52   10.73
   3   4   1   55.10    8.86
  -3  -4  -1   47.07    9.23
   3  -4   1   52.25    7.58
   3  -4   1   58.40    8.33
   3   4   1   43.84    7.36
  -3  -4  -1   43.76    6.61
   0   7   5 2066.40   48.87
   0  -7   5 1986.15   47.37
   0  -9  -1   -9.61    6.53
   0  -9   1   -0.90    7.06
   0  -9  -1   -6.01    6.91
   0  -9   1   14.71    8.93
  -2  -7   2   14.56    7.43
  -2  -7   2   21.24    9.61
   2  -7  -2   22.22    8.86
  -1  -8   3  300.26   12.99
   1  -8  -3  309.19   12.84
   1  -8  -3  297.56   14.56
   2   7   2   32.80    7.36
   2   7   2   23.72    7.88
  -2  -7  -2   35.13    8.26
  -2  -7  -2   23.87    7.13
   1   8   3  489.80   18.39
  -1  -8  -3  538.29   18.47
   1   8   3  527.56   17.72
  -1  -8  -3  515.32   17.64
   0  -6  -6  125.13    9.98
   0   6   6  131.59   11.56
   0   6   6  137.74   10.06
   0  -6  -6  137.14   17.72
   0  -6   6  151.86   12.46
   0  -6   6  159.06   10.36
   0   0  -8  338.62   18.39
   0   0  -8  310.55   13.89
   0   0   8  314.30   21.54
   0   0  -8  308.89   16.44
   0   0   8  361.51   13.89
   2  -3  -6  608.18   29.13
  -2  -3   6  577.55   28.15
  -2  -3   6  607.95   19.29
  -2   3   6  608.48   21.09
  -2  -3   6  600.15   19.44
   2  -3  -6  613.28   19.59
   2   3  -6  622.44   23.72
  -2  -3   6  576.20   22.82
  -3  -3   3   77.92    9.01
   3  -3  -3   75.14    8.78
   3   3  -3   96.98   12.24
   0   8   4  457.75   15.61
   0  -8  -4  480.04   17.04
   3   0  -4  966.69   36.33
   3   0  -4  977.80   26.72
  -3   0   4  979.45   26.87
   3   0  -4  953.70   26.20
   2   3   6  561.11   26.72
   2   3   6  578.38   19.67
   2   3   6  574.32   19.07
  -2  -3  -6  542.72   18.77
  -2  -3  -6  517.43   20.72
   3  -3   3  457.52   17.19
  -3  -3  -3  466.98   19.89
   3   3   3  465.56   17.19
   3   3   3  478.39   16.51
  -3  -3  -3  465.48   16.59
   3  -3   3  501.89   17.04
   3   4  -2  613.58   18.54
   3   4  -2  518.25   21.84
  -3  -4   2  613.36   23.72
  -3  -4   2  602.40   19.74
   3  -4  -2  579.58   18.32
   0   1  -8  558.19   18.77
   0  -1   8  631.60   19.89
   0   1   8  585.06   18.99
   0  -1  -8  563.29   22.07
   0   1  -8  568.24   22.22
   0  -1  -8  587.99   19.29
   0  -1   8  587.99   27.92
   0  -1  -8  575.53   24.85
   0   1   8  606.98   28.90
  -2  -6   4   27.40   12.31
  -2  -6   4   16.29    8.71
  -2  -6   4   30.93    6.53
  -2  -6   4   34.91    8.48
   2  -6  -4   38.88    8.63
  -2  -6   4   32.65    7.28
   3   0   4  578.38   22.67
  -3   0  -4  601.50   20.27
   3   0   4  600.67   20.72
   3   0   4  586.26   19.82
  -3  -4  -2  364.22   15.69
   3   4   2  341.47   15.09
  -3  -4  -2  364.37   18.32
  -3  -4  -2  328.71   13.74
   3  -4   2  338.17   14.79
   3   4   2  348.08   14.71
   3  -4   2  359.34   15.16
   2   6   4  112.52   10.36
  -2  -6  -4   84.30    8.48
   2   6   4  121.08   10.13
  -2  -6  -4   95.33    9.91
   3  -1  -4   35.21    7.21
   3   1  -4   17.11   11.26
   3  -1  -4   49.24   14.41
  -3   1   4   25.15    6.91
  -3  -1   4   38.51    8.03
   0  -9   2  225.12   10.81
   0  -9  -2  237.13   12.54
   0  -9  -2  229.10   13.29
  -2  -5   5  129.41   14.71
  -2  -5   5  139.17    9.53
   2  -5  -5  122.51   10.43
  -2  -5   5  141.50    9.16
   3  -1   4  335.02   15.46
  -3   1  -4  341.70   14.64
   3   1   4  308.89   17.19
   3   1   4  331.26   16.96
  -3  -1  -4  314.07   14.11
   3  -1   4  324.73   14.11
   3   1   4  316.33   14.04
   3   1   4  309.64   13.96
  -2  -5  -5   77.99    9.83
  -2  -5  -5   76.34   12.16
   2   5   5   82.72    9.08
   2   5   5   79.79    8.18
  -2  -5  -5   70.79   12.54
  -1   4   7  109.52   10.28
   1  -4  -7   81.00    9.38
  -1  -4   7   94.43    8.26
  -1  -4   7   86.78   13.59
   1  -4  -7   98.64   16.14
  -1  -4   7   87.30   11.33
   1  -4   7  231.88   14.94
   1   4   7  208.91   11.64
   1  -4   7  223.39   12.16
   1  -4   7  195.47   12.69
  -1  -4  -7  188.26   16.81
  -1  -9   0 1884.97   49.24
  -1  -9   0 1888.34   49.54
   1  -9   0 1650.16   45.56
   1  -9   0 1787.16   46.32
   0  -2  -8   -2.93    8.26
   0  -2   8   11.79    8.18
   0   2  -8    1.73    7.96
   0  -2  -8    8.56    7.36
   0   2   8   11.18    7.06
   0  -2  -8    5.03   12.91
  -1  -7   5    9.76    9.31
  -1   7   5   21.69    6.01
  -1   7   5   19.82    9.68
   1  -7  -5   19.22    7.66
  -1  -7   5   14.04    7.28
   3  -2  -4   57.27    7.58
  -3  -2   4   51.87    8.03
   3   2  -4   44.74   11.33
   3  -2  -4   39.48   12.99
  -3   2   4   58.55    7.13
   1  -7   5  174.00   11.18
  -1  -7  -5  152.76   10.66
   1   7   5  162.14   10.73
   1   7   5  179.26   12.24
  -1  -7  -5  166.34   17.04
   3   5   0 1138.14   31.98
  -3  -5   0 1136.71   32.65
   3  -5   0 1083.49   31.15
  -3  -5   0 1137.77   35.96
   3   5   0 1117.50   32.43
  -3  -5   0 1066.23   30.18
  -2  -7   3  969.54   33.70
  -2  -7   3  926.68   27.62
   2  -7  -3  989.66   30.18
  -2  -7   3  983.13   29.58
   1  -9  -1   24.32    7.06
  -1  -9   1   28.30    8.56
  -1  -9   1   28.22    7.36
  -1  -9  -1   73.19    9.53
   1  -9   1   59.60    8.56
  -1  -9  -1   66.06    9.31
   1   9   1   78.37    8.56
   2   7   3  807.10   24.77
  -2  -7  -3  751.85   32.28
  -2  -7  -3  767.62   24.32
   2   7   3  779.03   24.92
  -2  -7  -3  748.63   24.02
   0  -5  -7  114.17   10.51
   0   5   7  113.72   11.11
   0   5   7  114.32    9.23
   0  -5   7  110.65   13.14
   0  -5   7  111.17   11.79
   0  -5  -7   90.38   15.91
   0  -5   7   96.76    9.08
   3  -2   4  113.05    9.01
   3  -2   4  107.49    9.23
  -3  -2  -4  108.32    9.98
   3   2   4   77.32    8.93
   3   2   4  100.74   10.36
   3   2   4   95.48   12.76
   1  -6  -6  759.21   24.25
  -1  -6   6  749.45   23.27
  -1  -6   6  779.33   28.15
  -1  -6   6  764.24   28.60
  -1   6   6  742.55   22.97
  -1   6   6  764.69   24.85
   3   5  -1  134.52    9.83
  -3  -5   1  114.77    8.56
  -3  -5   1  122.43   10.96
   3  -5  -1   98.71    8.11
   3   5   1  193.52   11.18
   3  -5   1  197.42   11.03
  -3  -5  -1  233.45   12.54
   3   5   1  192.54   10.51
   3  -5   1  212.21   12.31
  -3  -5  -1  217.61   11.41
  -3  -5  -1  237.43   16.36
  -1  -6  -6  234.13   18.92
   1   6   6  286.15   13.44
   1  -6   6  264.38   12.46
  -1  -6  -6  295.91   14.49
   1   0  -8  981.85   33.03
   1   0  -8  971.72   28.60
  -1   0   8  945.07   27.70
  -2  -4   6  229.47   15.61
   2   4  -6  232.78   16.81
   2  -4  -6  219.79   19.22
  -2  -4   6  248.32   19.59
  -2  -4   6  218.82   10.81
  -2   4   6  250.19   11.56
   2  -4  -6  235.93   12.24
  -1   0  -8  620.49   20.94
   1   0   8  668.83   21.99
   1   0   8  693.53   30.70
   3  -4  -3  158.24   10.73
  -3  -4   3  169.42   11.26
  -1  -8   4  987.71   32.50
   1  -8  -4  963.76   29.20
  -1  -8   4  918.72   27.17
  -1  -8  -4  649.31   21.54
   1   8   4  653.97   22.59
   1   8   4  641.36   20.64
  -1  -8  -4  654.19   21.92
  -2  -4  -6   14.56    9.16
   2   4   6   -1.20    8.56
   2   4   6   -6.46    6.83
  -2  -4  -6  -12.54    7.13
   3  -4   3  111.02   10.06
   3   4   3  109.14    9.38
   3   4   3  111.17    9.91
  -3  -4  -3  103.89   11.86
  -3  -4  -3  108.02    9.31
  -1  -1   8  329.84   13.96
  -1  -1   8  319.48   21.32
   1   1  -8  380.88   19.22
  -1   1   8  359.71   15.01
   1   1  -8  357.31   14.71
   1  -1  -8  340.05   14.41
  -2  -8   0  422.62   16.81
  -2  -8   0  396.19   16.44
  -2  -8   0  407.75   20.57
   1  -1   8  773.17   23.65
  -1  -1  -8  708.17   22.59
   1   1   8  797.49   33.40
   1  -1   8  731.51   30.93
   1   1   8  787.13   24.55
  -1   1  -8  699.46   22.82
   0  -9  -3    5.18    6.76
   0  -9  -3    4.50    7.66
   0   9   3    4.95    6.91
   2   0  -7   -3.15    6.23
   2   0  -7  -12.24   12.24
  -2   0   7    1.50    7.28
   1  -9  -2 1137.39   32.13
  -1  -9   2 1050.91   29.73
  -1  -9   2 1099.41   32.58
  -1  -9  -2 2357.73   92.33
  -1  -9  -2 2213.30   56.75
   1   9   2 2260.59   56.52
   0  -3  -8  486.95   25.07
   0  -3   8  484.32   17.57
   0   3  -8  449.94   17.34
   0  -3  -8  423.37   16.96
   0   3   8  488.90   18.17
   2   0   7  -12.39   10.43
  -2   0  -7   -0.08    9.08
   2  -8  -1  638.13   22.74
  -2  -8   1  619.74   21.17
  -2  -8   1  589.49   23.87
   2  -8  -1  625.22   19.97
   2  -1  -7  234.35   16.21
   2  -1  -7  237.81   19.67
   2   1  -7  246.51   17.04
  -2   1   7  241.33   13.44
  -2  -1   7  257.62   13.29
   2  -1  -7  231.80   11.86
   2   1  -7  241.49   11.86
   2   1  -7  241.86   16.06
   2   8   1 1479.24   39.41
  -2  -8  -1 1332.26   41.14
  -2  -8  -1 1396.82   38.51
   2   8   1 1374.45   38.81
  -2  -8  -1 1457.09   39.93
  -3  -3   4    8.11    8.11
   3  -3  -4    2.55    7.21
   3   3  -4    2.33   10.28
   3   3  -4   22.22   10.43
   3  -5  -2  871.13   27.62
  -3  -5   2  921.58   31.75
  -3  -5   2  873.69   26.65
   3   5  -2  908.52   26.35
   2   1   7  346.65   14.11
   2  -1   7  352.28   19.59
   2   1   7  408.96   22.97
   3  -3   4   77.02    9.46
   3   3   4   82.12    9.23
   3   3   4   89.63    8.78
  -3  -3  -4   81.52   11.71
   3  -3   4   68.31   10.88
  -3  -3  -4  101.26    9.76
   3   5   2 2194.53   56.00
   3  -5   2 2201.52   56.67
  -3  -5  -2 2201.67   56.00
   3   5   2 2174.34   55.47
  -3  -5  -2 2292.27   89.93
  -3  -5  -2 2173.52   59.98
  -1  -2   8   80.62    8.48
  -1   2   8   76.19    9.68
   1   2  -8   66.43    8.26
   1   2  -8   76.64   11.18
   1  -2  -8   77.32    9.01
   1  -2  -8   73.56   11.94
  -1  -2   8   65.91   13.21
   1   2   8  258.83   20.42
   1  -2   8  224.60   18.54
   1   2   8  257.77   12.91
   1  -2   8  249.74   13.14
  -1  -2  -8  261.83   13.44
  -1   2  -8  256.50   12.76
   0  -7   6   45.49    8.18
   0   7   6   47.22    8.33
   0  -7   6   49.02   10.28
   0  -7  -6   57.42   14.04
   0   7   6   55.92    7.73
   1  -5  -7    1.73   15.39
   1  -5  -7   21.77    8.71
  -1   5   7   -0.75    7.51
  -1   5   7    9.91    6.53
  -1  -5   7   -4.28   11.11
  -1  -5   7   -9.98    9.31
  -1  -5   7    1.95    6.61
   2  -2  -7  185.94   15.24
  -2  -2   7  203.88   19.97
   2  -2  -7  171.30   19.29
   2  -2  -7  188.19   11.33
   2   2  -7  174.83   10.06
   2   2  -7  183.08   15.24
  -2   2   7  186.31   12.24
  -2  -2   7  180.23   10.96
   2   2  -7  155.46   15.16
   3   0  -5   -0.75    5.70
   3   0  -5    4.20   11.64
   3   0  -5    1.58   12.24
  -3   0   5    4.88    6.98
   0   8   5    8.48    7.51
   0  -8   5   -3.23    7.73
   1  -5   7   43.91    8.26
   1   5   7   38.96    8.86
   1  -5   7   41.96    9.23
  -2  -6   5   -6.01   10.13
   2  -6  -5   10.43    7.43
  -2  -6   5    6.08    6.08
  -2  -6   5   25.37    7.58
   2   2   7   60.58   13.59
   2  -2   7   68.46   12.39
   2   2   7   89.55    9.01
   2   2   7   79.12    8.93
  -2  -2  -7   86.48    9.31
   3   0   5   -0.15    8.26
  -3   0  -5    9.68    8.56
   3   0   5    3.53    8.33
   3   0   5    6.01    9.53
   2  -8  -2  231.20   13.44
  -2  -8   2  228.87   12.76
   2  -8  -2  254.25   13.96
  -2  -6  -5   90.38   10.58
   2   6   5   83.70   10.28
   2   6   5  100.21   10.06
  -2  -6  -5   67.18   12.09
   2   8   2  166.80   11.33
  -2  -8  -2  135.42   10.13
   2   8   2  121.83   10.73
  -2  -8  -2  165.97   10.58
   3  -1  -5   22.89   11.86
   3   1  -5   22.89   12.31
   3  -1  -5   14.86   13.66
  -3  -1   5    9.76    7.66
   3  -1  -5   10.21    6.53
  -3   1   5    8.86    7.21
   2  -7  -4    6.53    7.66
  -2  -7   4   13.96    7.06
  -2  -7   4   18.84    8.86
  -2  -7   4   11.86   10.51
  -2  -7   4   12.31    6.46
  -2  -7   4   -8.33   10.88
  -3   1  -5   95.93    9.91
  -3  -1  -5   72.74   10.06
   3  -1   5   76.27    8.41
   3  -1   5   63.96    8.93
   3   1   5   71.09   10.43
   3   1   5   58.55   10.88
   3  -1   5   83.92   10.28
   3   1   5   78.59    8.56
  -2  -7  -4   41.29   11.94
   2   7   4   48.57    9.38
  -2  -7  -4   48.04    8.86
   2   7   4   33.10    7.58
  -2  -7  -4   48.72    9.46
  -1  -9   3   10.36    8.48
  -1  -9   3   15.31    8.56
   1  -9  -3   19.44    6.91
   0 -10   0 1367.01   55.17
   0 -10   0 1288.05   52.92
   1   9   3   49.24    9.83
  -1  -9  -3   43.39    8.86
   1   9   3   23.27    7.73
  -1  -9  -3    7.06    8.86
   3   6   0   72.21    9.23
   3  -6   0   73.49    8.56
  -3  -6   0   81.67    9.01
  -3  -6   0   75.89   10.88
   3   6   0   94.88   10.13
   1  -3  -8  123.63   10.96
  -1  -3   8  103.67    9.46
  -1   3   8  103.89   10.96
   1  -3  -8  108.09   16.21
  -1  -3   8  122.06   17.57
   1   3  -8  114.85   10.13
   0  -4  -8   57.42   13.21
   0  -4  -8   68.01    8.78
   0  -4   8   67.93    9.08
   0  -4   8   57.27    9.61
   0   4   8   73.56   10.06
   0  -6   7  183.08   12.39
   0  -6  -7  175.65   12.91
   0  -6   7  217.24   17.27
   0  -6  -7  226.55   21.24
   0  -6   7  187.74   14.71
   0   6   7  177.23   12.09
   0   6   7  194.64   14.19
  -2  -5   6  683.32   32.58
  -2  -5   6  674.39   36.26
  -2  -5   6  641.13   28.67
   2  -5  -6  667.18   29.73
  -2  -5   6  644.36   28.07
   1   3   8  462.70   22.44
   1  -3   8  464.80   26.80
   1  -3   8  492.35   23.20
  -1   3  -8  458.65   22.44
  -1  -3  -8  422.69   25.52
   3   2  -5 1319.12   58.25
   3  -2  -5 1236.55   58.40
   3   2  -5 1295.03   56.15
  -3   2   5 1190.16   48.57
  -3  -2   5 1213.43   49.69
   3  -2  -5 1297.58   56.30
   3  -2  -5 1209.15   49.47
  -3  -5   3   43.54    8.26
   3  -5  -3   29.95    8.86
   3  -4  -4  697.43   30.78
  -3  -4   4  753.58   32.43
   3   4  -4  751.18   36.56
   0 -10  -1  533.04   24.62
   0 -10  -1  572.37   27.25
   0 -10   1  555.33   25.22
   0 -10   1  573.87   27.40
   2   5   6 1727.10   55.62
  -2  -5  -6 1630.19   69.14
   2   5   6 1708.34   54.95
  -2  -5  -6 1726.43   55.70
  -2  -5  -6 1596.56   67.48
  -3  -5  -3  155.39   11.64
  -3  -5  -3  149.83   14.49
   3  -5   3  180.31   11.94
  -3  -5  -3  146.53   12.54
   3   5   3  156.74   11.71
  -3  -6   1  155.16   10.81
   3  -6  -1  149.91   10.51
  -3  -6   1  157.11   11.86
  -3  -6   1  161.69   15.99
   3   2   5 1638.15   65.31
   3  -2   5 1557.53   62.15
  -3  -2  -5 1596.79   63.88
   3  -2   5 1496.88   62.98
   3   2   5 1530.06   61.55
   3   2   5 1651.14   72.21
   3   6   1    4.58    6.98
  -3  -6  -1  -24.17    9.08
   3   6   1   20.27    8.48
  -3  -6  -1    1.80    7.28
  -3  -6  -1   -7.73    9.16
  -3  -4  -4  546.10   27.70
   3   4   4  624.54   28.07
  -3  -4  -4  599.17   27.17
   3  -4   4  629.05   28.00
   2  -3  -7  556.46   25.45
   2  -3  -7  536.64   32.73
  -2   3   7  573.65   27.55
  -2  -3   7  577.93   32.95
   2   3  -7  545.80   28.07
  -2  -3   7  528.53   24.40
   0  -9  -4 1137.31   46.92
   0  -9  -4 1138.37   47.29
   0   9   4 1107.44   45.11
  -2  -3  -7 1332.93   54.35
   2   3   7 1375.57   55.92
   2  -3   7 1321.07   56.45
   2   3   7 1329.03   60.95
   2   3   7 1317.10   53.45
  -1   7   6   -5.63    6.08
  -1  -7   6   -0.53   11.26
  -1  -7   6   15.76   10.43
  -1  -7   6    4.43    6.53
   1  -7  -6    3.38    8.11
  -1   7   6  -12.99    9.38
  -1  -7  -6    3.53   12.09
   1  -7   6   10.06    8.63
  -1  -7  -6   -2.03    8.33
   1   7   6    1.95    7.81
   1   7   6   -8.18    8.48
  -1  -8   5  710.64   33.85
  -1   8   5  703.59   29.95
   1  -8  -5  692.03   31.00
  -1  -8   5  756.28   32.43
   1   8   5  676.34   30.48
  -1  -8  -5  701.11   37.91
   1   8   5  637.98   28.07
  -1  -8  -5  667.26   30.03
   1  -8   5  694.35   30.63
  -2  -8   3  324.13   17.64
  -2  -8   3  328.49   20.49
   2  -8  -3  310.02   17.42
   2   8   3  470.21   22.14
   2   8   3  477.04   23.35
  -2  -8  -3  486.57   23.35
  -2  -8  -3  474.71   23.12
   0 -10  -2  509.02   24.17
   0 -10  -2  506.77   23.65
   0 -10   2  520.43   24.17
  -3  -6   2   82.80   14.04
   3   6  -2   74.92    8.18
  -3  -6   2   68.46   10.43
   3  -6  -2   59.15    9.08
  -3  -6   2   62.15    7.58
  -3  -6  -2    4.13    9.31
  -3  -6  -2   16.06    8.48
   3  -6   2   -9.76    6.76
  -3  -6  -2    8.18    7.43
   3   6   2    5.55    7.06
  -3   3   5    2.40    6.23
  -3  -3   5    9.68    8.18
   3   3  -5   -0.83   10.36
   3  -3  -5   -0.15    6.31
   3   3  -5   12.01   12.39
   3  -3  -5    4.58   13.21
  -3  -3  -5   97.89   12.39
   3  -3   5   91.43   11.41
   3   3   5   94.58   10.13
   3  -3   5   78.29    8.86
  -3  -3  -5   88.80    9.31
   0   0   9    4.35   13.36
   0   0  -9    2.70    8.56
   0   0  -9    4.35    8.63
   0   0   9   -8.48    8.11
  -1 -10   0   53.07    9.76
   1 -10   0    9.53    6.91
  -1 -10   0   36.56    9.01
   1 -10   0   33.93    9.83
  -1  -4   8  564.12   25.45
   1  -4  -8  564.87   26.05
  -1   4   8  562.01   26.35
   1  -4  -8  597.52   33.48
  -1  -4   8  629.42   33.48
  -1  -4   8  566.07   28.52
  -1   6   7  532.36   24.17
  -1  -6   7  563.37   25.52
  -1  -6   7  522.68   27.25
   1  -6  -7  537.32   31.90
  -1  -6   7  532.66   29.65
  -1   6   7  544.60   26.27
   1  -6  -7  543.02   24.85
  -1  -4  -8 1137.16   51.87
   1  -4   8 1098.28   49.54
   1   4   8 1138.37   46.99
   1   4   8 1095.95   45.41
   1  -4   8 1173.27   47.74
   1  -4   8 1063.53   46.32
   0  -1  -9   15.01    8.86
   0  -1  -9    8.26   11.26
   0  -1   9   -3.75   13.74
   0   1  -9   10.73    7.21
   0  -1   9    5.55    8.41
   0   1   9   25.75    9.08
   0  -1  -9   12.09    9.01
   0   1   9   -0.38   13.51
   1   6   7  786.61   33.93
  -1  -6  -7  784.43   40.24
   1  -6   7  827.07   38.06
   1  -6   7  777.38   33.48
  -1 -10   1    2.93    8.78
  -1 -10   1   33.33    8.78
   1 -10  -1   -0.68    6.61
  -1 -10  -1   36.78    9.76
  -1 -10  -1   12.54    7.06
   1 -10   1   14.71    7.06
  -2  -4   7    0.60   10.13
   2  -4  -7    3.30    7.43
   2   4  -7   23.57   11.79
  -2  -4   7   37.31   15.46
  -2  -4   7   -7.51    8.18
  -2   4   7   15.69    8.78
  -2  -4   7    1.50    6.53
   1  -9  -4  188.34   14.04
  -1  -9   4  190.14   15.91
  -1  -9   4  202.00   12.84
   1   9   4  118.38   11.18
  -1  -9  -4  163.87   12.84
  -1  -9  -4  132.19   11.18
   1   9   4  135.64   10.28
   0  -5  -8  237.73   19.97
   0  -5   8  221.44   13.59
   0  -5  -8  212.28   13.96
   0  -5   8  200.35   14.86
   0   5   8  228.95   14.41
   0   5   8  236.01   15.24
   2   9   0    0.53    8.41
  -2  -9   0   -8.18    7.81
  -2  -9   0    5.48   10.21
   2  -9   0   -7.06    6.38
  -2  -9   0   -5.63    7.81
  -2  -4  -7   26.80    9.76
  -2  -4  -7   11.03    8.63
   2   4   7   12.01    9.08
   2   4   7  -11.41    8.48
  -3  -5   4  131.29   16.74
  -3  -5   4  145.93   11.94
   3  -5  -4  145.03   11.86
   2  -7  -5 1085.37   45.49
  -2  -7   5 1035.75   42.79
  -2  -7   5 1069.68   46.92
  -2  -7   5 1061.57   49.17
  -2  -7   5 1091.37   45.04
  -2  -7   5 1009.18   42.94
  -3  -5  -4  482.22   22.59
   3  -5   4  469.31   22.67
  -3  -5  -4  498.51   26.65
   3   5   4  504.14   23.65
   2   7   5  699.08   30.55
  -2  -7  -5  709.59   31.53
   2   7   5  691.73   30.85
  -2  -7  -5  661.78   34.98
   2  -9  -1   -9.31    8.11
  -2  -9   1   -0.08    7.36
  -2  -9   1   -8.93    9.98
   2  -9  -1   -2.85    6.16
  -2  -9   1    9.68    8.41
   0  -2  -9 1285.64   52.47
   0  -2   9 1314.24   53.22
   0   2  -9 1269.88   51.87
   0  -2  -9 1261.77   54.05
   0   2   9 1221.24   49.69
   0  -2  -9 1293.00   57.05
   0  -2   9 1188.81   55.47
  -2  -9  -1    8.78    8.33
  -2  -9  -1   16.36    9.46
   2   9   1    4.43    8.48
   3   0  -6   72.51    7.58
  -3   0   6   84.82    9.83
   3   0  -6  118.38   16.44
   0   8   6   27.40    7.73
   0  -8   6   47.52   11.11
   0  -8   6   29.35    8.48
   0   8   6   41.51    8.93
  -2  -6   6   62.00   14.86
   2  -6  -6   70.94    9.76
  -2  -6   6   62.83    7.88
   0 -10  -3  175.13   13.21
   0 -10  -3  160.04   11.71
   0 -10   3  165.52   11.64
   0  10   3  183.01   11.41
  -3  -6   3  600.75   35.21
  -3  -6   3  559.91   25.97
   3  -6  -3  571.62   27.25
   3   0   6  692.48   30.55
   3   0   6  681.22   30.40
   3   0   6  619.74   31.75
  -3   0  -6  675.44   30.10
   1 -10  -2  482.29   22.74
  -1 -10   2  529.36   25.45
  -1 -10   2  527.78   24.47
   2  -6   6   20.94    8.18
   2   6   6  -11.33    8.71
  -2  -6  -6    5.03    9.08
   2   6   6    6.53    8.71
  -2  -6  -6  -13.14   10.28
   3  -1  -6   10.96    5.86
  -3   1   6   23.57    7.21
  -3  -1   6   32.88    7.88
   3   1  -6    8.93   11.33
   3  -1  -6   17.27   14.49
  -3  -6  -3  162.74   12.24
   3   6   3  190.59   12.99
  -3  -6  -3  202.75   16.51
   3  -6   3  173.03   12.76
  -1 -10  -2   76.27   10.13
   1  10   2   79.94    9.46
  -1 -10  -2   68.38    9.46
   2   0  -8  589.34   31.38
   2   0  -8  574.40   29.50
  -2   0   8  553.83   26.05
   2   0  -8  553.31   25.07
  -3  -4   5   66.13   10.21
   3   4  -5   69.96   11.86
  -3  -4   5   75.82   13.29
   3  -4  -5   63.36    8.71
  -3  -1  -6   45.41    8.26
  -3   1  -6   39.11    9.53
   3   1   6   53.45    8.56
   3  -1   6   43.24    9.38
   3   1   6   41.66   10.36
   3  -1   6   48.27    9.01
   3   1   6   54.35   12.46
   3  -1   6   48.79   10.96
  -3  -7   0    6.16   12.01
   3   7   0    7.06    9.01
   3  -7   0    8.03    6.83
  -3  -7   0    1.58    6.98
  -3  -7   0   -7.13    8.93
   3   7   0    5.25    7.36
   2   0   8   10.58   12.84
  -2  -8   4   40.84    9.08
   2  -8  -4   37.76    9.76
  -2  -8   4   37.23   10.96
  -2  -8   4    6.53   10.88
  -2  -8   4   38.88    9.76
   0   7   7 1377.97   45.11
   0   7   7 1460.77   56.52
   0  -7  -7 1385.26   45.86
   0  -7   7 1472.48   56.15
   0  -7   7 1407.32   49.39
   0  -7  -7 1449.06   63.58
  -3  -4  -5   86.63   10.13
   3  -4   5   74.92   10.06
  -3  -4  -5   94.36   12.01
   3   4   5   89.93    9.76
   2   1  -8  241.18   12.61
   2  -1  -8  219.57   15.46
   2   1  -8  223.54   16.74
   2  -1  -8  249.89   19.74
   2   1  -8  245.76   18.62
  -2   1   8  212.74   13.36
  -2  -1   8  241.79   13.96
   2  -1  -8  226.25   12.54
   1   0  -9   -7.73    9.08
  -1   0   9    4.88    7.73
   1   0  -9   -1.43    7.43
   2   8   4  139.47   11.41
  -2  -8  -4  126.03   10.28
   2   8   4  141.42   11.94
  -2  -8  -4  121.01    9.98
  -2  -8  -4  158.99   16.74
   0   9   5   12.09    7.51
   0  -9   5   10.13    8.33
  -1   0  -9    4.28    9.01
   1   0   9   -5.93    8.93
   1   0   9   42.94   14.19
   4   0   0  578.30   26.50
   4   0   0  597.29   22.97
   4   0   0  603.45   22.67
   2  -1   8  565.99   28.07
   2   1   8  570.65   29.35
  -3  -7   1  471.03   19.44
  -3  -7   1  417.66   25.60
  -3  -7   1  442.89   22.44
   3   7  -1  476.59   18.99
   3  -7  -1  447.09   18.47
  -3  -7   1  477.49   20.27
   3   7   1  489.28   20.57
  -3  -7  -1  444.46   18.92
  -3  -7  -1  436.28   23.12
   2  -9  -2  356.41   18.24
   2  -9  -2  318.80   14.79
  -2  -9   2  381.48   18.17
  -1   1   9  438.76   18.77
   1   1  -9  443.86   21.77
   1   1  -9  393.34   17.49
   1  -1  -9  390.79   17.27
   1  -1  -9  411.13   20.72
  -1  -1   9  435.90   18.39
  -2  -9  -2  330.96   15.91
   2   9   2  334.64   16.06
   2   9   2  326.61   16.89
  -2  -9  -2  318.35   16.21
  -1   1  -9   16.06    9.46
  -1  -1  -9    7.43    7.88
   1  -1   9   -5.10    8.86
   1   1   9   21.32    8.11
   1  -1   9   -9.38   12.91
   1   1   9    9.31   13.74
   4   1   0   69.21    9.01
   4  -1   0   65.16    8.11
   4   1   0   56.07    7.73
   4  -1   0   80.70    8.33
   4   1   0   58.63   12.54
   4  -1   0   81.22   12.84
   4   1   0   54.12   11.86
   3   2  -6  162.97   15.99
   3  -2  -6  202.90   17.11
   3   2  -6  168.37   15.61
   3  -2  -6  119.88   18.54
  -3  -2   6  159.96   11.56
  -3   2   6  159.74   10.36
   3  -2  -6  163.64   10.81
   4   0  -1   10.88    9.83
   4   0  -1   -3.98    6.46
   4   0  -1    4.58   12.39
   4   0  -1    8.71    7.13
   4   0   1  -14.19    7.36
   4   0   1    8.11    6.76
   4   0   1    6.46   10.73
   0   3  -9  528.46   21.62
   0  -3  -9  561.64   22.44
   0  -3   9  577.78   22.67
   0   3   9  600.97   23.50
   0  -3  -9  591.44   29.73
   3   2   6   94.13   11.41
  -3  -2  -6   58.18   10.21
   3   2   6  112.52   13.81
   3  -2   6   85.65   10.73
   3  -2   6   96.16   10.51
  -3   2  -6   82.80    9.23
   3   2   6   98.41   10.28
  -1   5   8  406.10   18.92
   1  -5  -8  407.83   25.45
  -1  -5   8  431.18   17.94
   1  -5  -8  411.81   17.94
  -1  -5   8  392.37   20.04
  -1   5   8  410.01   17.49
   4  -1  -1   94.58    8.56
   4   1  -1  108.69    8.86
   4  -1  -1   79.49    8.18
   4   1  -1  111.47    9.38
   4   1  -1   98.56   14.04
   4   1  -1   88.35   13.74
  -4  -1   1   96.68   10.13
   4  -1  -1   86.85   13.36
  -2  -2   8   22.82    7.21
  -2   2   8   21.24    8.86
   2   2  -8   32.80   13.14
   2  -2  -8   23.50   13.81
   2  -2  -8    8.56    9.68
   2   2  -8   14.94   10.28
  -2  -2   8   27.85   14.26
   2   2  -8   23.20    7.06
   2  -2  -8   24.62    7.73
   4  -1   1    3.30    6.68
   4   1   1    1.65    6.98
   4  -1   1    3.98    7.36
   4   1   1    0.68    8.26
   4   1   1    0.45    9.23
   1   5   8  318.28   15.61
  -1  -5  -8  304.01   21.17
   1  -5   8  320.30   15.46
   1  -5   8  307.54   19.14
  -2  -2  -8  122.13   11.33
   2   2   8  130.54   11.11
   2  -2   8  120.40   13.29
   2   2   8  160.49   17.49
  -1   2   9  378.78   16.81
  -1  -2   9  398.90   17.27
   1  -2  -9  374.88   17.04
   1  -2  -9  368.80   19.59
   1   2  -9  368.12   19.89
  -1  -2   9  360.99   25.15
   1   2  -9  393.79   17.34
   1  -2  -9  353.18   24.10
  -2  -5   7    4.73   14.56
  -2  -5   7   -7.88    7.36
  -2   5   7    3.15    6.01
  -2   5   7   -3.23    7.58
   2  -5  -7   17.72    8.26
  -2  -5   7    2.93    6.16
  -2  -5   7  -11.33   10.81
   1  -2   9  808.90   28.83
  -1  -2  -9  814.38   29.80
  -1   2  -9  786.68   28.37
   1   2   9  794.19   28.45
   1   2   9  766.57   36.41
   1  -2   9  782.78   35.28
   4   2   0   40.76    7.43
   4   2   0   46.69    8.93
   4   2   0   27.10   12.09
   4  -2   0   44.59   12.46
   4  -2   0   36.56    7.96
  -4  -2   0   48.49    9.46
   4  -2   0   33.55    7.43
  -3  -7   2   -6.16    9.46
  -3  -7   2    4.20    6.08
   3  -7  -2   -4.28    7.88
  -3  -7   2    4.20    8.93
  -3  -7   2  -12.84   12.16
  -1   8   6  691.65   25.07
   1  -8  -6  711.47   26.65
  -1  -8   6  690.23   28.90
  -1   8   6  709.29   28.00
  -1  -8   6  691.43   29.73
  -1  -8   6  691.13   25.37
  -2  -5  -7  166.65   14.41
   2   5   7  193.82   12.16
  -2  -5  -7  186.09   12.84
   2   5   7  170.17   12.76
   2  -5   7  220.54   12.46
  -3  -7  -2   21.32    8.41
   3   7   2   34.76    8.11
   3  -7   2   27.40    9.23
  -3  -7  -2   25.52   12.39
   1   8   6  297.48   15.09
   1   8   6  261.38   15.09
   1  -8   6  265.96   14.26
  -1  -8  -6  298.76   15.69
  -1  -8  -6  287.50   21.84
   1 -10  -3   93.68    8.78
  -1 -10   3   87.83   10.73
  -1 -10   3   77.54   10.13
  -1 -10  -3   95.33   10.58
  -1 -10  -3  112.30   10.43
   1  10   3  109.67    9.76
   4   0  -2  173.85   10.96
   4   0  -2  131.81   17.04
   4   0  -2  175.20   15.99
   4   0  -2  181.43   10.81
  -4   0   2  171.22   11.26
  -4  -2   1  426.30   18.77
   4  -2  -1  428.40   18.17
   4   2  -1  373.90   16.29
   4   2  -1  407.15   17.49
   4  -2  -1  360.09   19.89
   4  -2  -1  410.53   17.49
   4   2  -1  432.75   21.69
   4   2  -1  389.74   22.52
   4   2   1  636.55   24.02
   4   2   1  684.82   29.43
   4   2   1  532.96   30.48
   4   2   1  581.76   22.14
   4  -2   1  589.26   22.67
   4  -2   1  637.68   24.32
   4   0   2 1020.29   35.66
   4   0   2  992.89   34.00
   4   0   2 1075.69   40.01
   3   3  -6   33.03   12.01
   3  -3  -6    4.43   12.76
   3  -3  -6   -0.23    7.28
  -3   3   6   22.29    6.61
  -3  -3   6   23.42    9.23
   3   3  -6   30.55   12.01
   3  -3  -6   25.07   15.99
   4   1  -2  247.64   12.39
   4  -1  -2  272.41   17.87
   4   1  -2  333.59   20.04
   4   1  -2  243.59   18.92
   4   1  -2  291.18   13.74
   4  -1  -2  300.34   14.19
  -4  -1   2  307.02   15.39
   4   1  -2  251.77   13.51
   4  -1  -2  292.38   13.96
   0  -6   8  356.34   16.36
   0  -6  -8  353.63   16.66
   0   6   8  334.49   16.21
   0  -6   8  338.09   21.62
   0  -6  -8  346.43   24.32
   0   6   8  329.54   15.24
   1  -7  -7  471.56   29.58
  -1  -7   7  492.13   25.15
  -1   7   7  477.87   19.22
  -1   7   7  488.37   21.47
  -1  -7   7  456.92   18.62
   1  -7  -7  468.18   20.04
  -1  -7   7  473.14   22.89
   4  -1   2  -13.44   10.13
   4   1   2   19.89   10.43
   4   1   2    0.23    8.56
   4  -1   2   14.11    8.26
   4  -1   2    5.25    7.43
   4   1   2    0.75    7.21
   0 -11   0  -16.89    9.53
   0 -11   0    2.25    7.88
  -1  -7  -7  150.66   17.11
   1   7   7  182.71   12.16
  -1  -7  -7  201.55   12.16
   1  -7   7  186.16   12.16
  -1  -9   5   25.75   11.56
  -1   9   5    1.95    5.78
  -1  -9   5   21.17    9.31
   1  -9  -5    4.20   10.36
  -1  -9   5  -10.96    6.83
   0  10   4  268.28   13.29
   0 -10  -4  265.81   14.56
   0 -10   4  248.47   14.04
   0 -10  -4  258.60   13.59
  -3  -6   4  151.63   11.79
   3  -6  -4  141.80   11.56
  -3  -6   4  178.51   19.52
   1   9   5   15.31    8.48
   1   9   5   14.11    7.96
  -1  -9  -5   12.84    8.71
   1  -9   5   10.58    7.88
   3   3   6   23.95    7.96
  -3  -3  -6   26.20    9.53
   3  -3   6   21.02    7.96
   2  -9  -3   39.86    8.78
  -2  -9   3   54.95    8.86
  -2  -9   3   31.53   12.39
  -2  -9   3   70.79   11.79
   2   9   3   -4.88    8.63
  -2  -9  -3   17.11    9.53
   2   9   3    7.43    7.81
  -2  -9  -3   12.01    9.31
  -2  -3   8  149.15   20.19
   2  -3  -8  105.62   16.14
  -2   3   8  125.06   11.71
   2  -3  -8  151.86   14.94
   2   3  -8  137.37   14.94
   2  -3  -8  124.76   10.21
  -2  -3   8  142.62   10.51
  -3  -6  -4  218.82   16.21
  -3  -6  -4  204.78   13.06
   3  -6   4  195.47   12.99
   3   6   4  195.92   11.86
  -3  -5   5   -5.10    9.08
   3  -5  -5    3.75    8.03
  -3  -5   5    5.10   13.21
  -3  -5   5   -5.48    9.91
   0 -11  -1  109.30   10.73
   0 -11   1  100.14   12.24
   0 -11  -1  106.37   10.13
   0 -11   1   92.33   10.21
   2  -3   8  200.27   13.36
   2   3   8  195.85   13.81
   2   3   8  203.73   18.99
   2   3   8  209.96   12.76
  -2  -3  -8  216.41   13.96
   2  -3   8  209.66   15.69
  -3  -5  -5   13.74    9.98
   3   5   5   26.50    8.63
  -3  -5  -5   24.62    9.46
   3  -5   5   12.69    8.63
   1   3  -9  248.54   13.81
  -1   3   9  246.21   14.56
  -1  -3   9  285.92   22.97
   1  -3  -9  246.36   16.66
   1  -3  -9  243.96   13.89
  -1  -3   9  253.12   13.36
   0   4  -9   61.40    9.91
   0  -4   9   73.86    9.91
   0  -4  -9   41.74   10.13
   0   4   9   64.48    9.08
   0  -4  -9   70.26   16.36
  -1  -3  -9  424.04   20.94
  -1   3  -9  412.11   20.49
  -1  -3  -9  389.29   23.80
   1  -3   9  390.64   24.10
   1   3   9  415.79   20.57
   1  -3   9  421.19   20.12
   4  -3   0   26.50    8.63
   4   3   0   47.67    8.18
   4  -3   0   25.37   12.09
   4   3   0   19.52   12.76
   4  -3   0   29.88    7.88
  -4  -3   0   12.91    9.23
   4   3   0   25.07    7.36
   4   2  -2   25.07   12.91
   4   2  -2   25.15   10.43
   4  -2  -2   23.87    7.28
  -4  -2   2   21.62    8.56
   4  -2  -2   42.49    8.03
   4  -2  -2   43.39   13.51
   4  -2   2  -10.06   10.13
   4  -2   2  -16.89    7.73
   4   2   2    2.03   10.96
   4   2   2   -4.95    8.18
   4   2   2    1.73    6.16
   4  -2   2   -9.61    7.73
  -4  -2  -2   -3.30    8.11
   4  -3  -1   46.39   11.64
   4   3  -1   33.55    7.06
   4   3  -1   31.15   13.14
   4   3  -1   50.74    8.93
  -4  -3   1   39.03    8.41
   4  -3  -1   26.05    7.21
   4  -3  -1   40.24    8.93
   4  -3   1   22.74    8.26
   4  -3   1   11.18    7.66
   4   3   1   11.33    8.93
   4   3   1   45.26   12.84
   4  -3   1   21.24   11.33
  -4  -3  -1   27.85    9.31
   4   3   1   18.77    7.36
  -4  -3  -1   13.96    6.91
  -2  -7   6   19.82   10.28
  -2  -7   6    2.03    6.38
   2  -7  -6   13.51    8.93
  -2  -7   6   -4.58    8.11
  -3  -7   3   19.89   12.84
  -3  -7   3   26.80    9.53
   3  -7  -3   20.12   10.21
  -3  -7   3   22.67    7.06
  -2  -8   5   25.67   12.24
  -2  -8   5   37.46   12.99
  -2  -8   5   29.20    8.48
  -2  -8   5   40.16    8.26
   2  -8  -5   43.31   10.21
  -2  -8   5   43.91    8.11
   2   7   6  -22.14    9.08
   2  -7   6    2.93    9.31
  -2  -7  -6  -12.91    9.23
   2   7   6   -6.23    7.43
  -2  -7  -6   17.11   11.86
   3   7   3  241.26   14.34
  -3  -7  -3  251.69   15.09
   3  -7   3  250.87   15.61
  -3  -7  -3  292.23   20.19
   2   8   5   42.64    9.76
   2   8   5   50.97    9.83
  -2  -8  -5   47.37   12.69
  -2  -8  -5   73.11   10.58
   2  -8   5   42.64    8.93
  -4   0   3   -2.85    6.91
   4   0  -3  -15.91   11.18
   4   0  -3    3.45   10.73
   4   0  -3    3.68    6.76
   4   0  -3   -1.58    5.70
   0 -11  -2   90.98    9.76
   0 -11   2  113.65    9.91
   0 -11  -2   99.46   11.64
   0 -11   2  110.95   13.14
   4   0   3    8.71   10.13
   4   0   3    3.30    9.38
   4   0   3   -6.01    7.51
  -4  -1   3   97.13   10.06
  -4   1   3  109.30    9.98
   4  -1  -3   71.61    7.88
   4  -1  -3   94.81    8.93
   4   1  -3   69.51   13.96
   4  -1  -3  126.18   17.19
   4   1  -3   84.45   14.19
   4  -1  -3  118.90   14.11
   3  -4  -6  376.83   26.65
   3  -4  -6  331.49   17.19
   3   4  -6  337.27   21.92
  -3  -4   6  370.37   18.84
   1  -6  -8  550.98   24.85
  -1  -6   8  528.61   29.80
   1  -6  -8  552.71   31.90
  -1   6   8  551.58   25.90
  -1  -6   8  549.85   24.02
  -1  -6   8  539.57   26.80
  -1   6   8  536.42   23.65
   4   1   3  147.65   14.41
   4   1   3  160.49   12.24
   4  -1   3  163.19   12.69
   4   1   3  147.58   11.33
   4  -1   3  150.58   10.81
   1  -6   8  229.85   18.54
   1  -6   8  192.92   14.34
   1  -6   8  191.34   13.14
   1   6   8  201.85   12.61
   1 -11   0   29.05   11.18
   1 -11   0   31.30    7.96
  -1 -11   0   19.67    9.83
  -1 -11   0   31.38    8.26
  -1 -10   4  494.91   25.00
  -1 -10   4  602.70   26.57
   1 -10  -4  587.54   26.35
  -1 -10   4  582.28   26.72
   3  -4   6  696.38   29.35
   3   4   6  787.13   32.43
  -3  -4  -6  768.14   34.61
  -3  -4  -6  785.03   32.43
   3  -4   6  757.56   34.23
  -3  -8   0   73.04    9.83
  -3  -8   0   77.69   12.61
  -1 -10  -4  562.24   25.60
   1  10   4  533.49   25.30
   1  10   4  571.32   24.40
  -1 -10  -4  538.29   24.40
   4   3  -2  127.39   10.58
   4   3  -2  134.29   13.74
  -4  -3   2  146.00   11.71
   4  -3  -2  126.18   10.28
   4  -3  -2  132.19    9.53
   4  -3  -2  123.86   16.29
   4   3  -2  130.84   15.99
   3   0  -7    4.20   11.11
   3   0  -7   -2.93    5.78
  -3   0   7   -5.33    6.68
   0   9   6  875.04   35.13
   0  -9   6  938.77   36.93
   2 -10   0  685.80   28.75
  -2 -10   0  716.05   30.55
  -2 -10   0  689.70   29.73
  -2 -10   0  731.81   34.45
   0  -8  -7    9.98   10.28
   0   8   7    3.45   11.18
   0  -8   7    4.58   10.21
   0   8   7    6.01    7.28
   0  -8  -7   27.62   16.29
   0  -8   7   -5.03    8.11
   2  -4  -8  396.80   19.44
  -2  -4   8  407.45   18.99
  -2  -4   8  411.13   27.55
  -2   4   8  422.69   21.84
   2   4  -8  410.76   22.82
   4   3   2   22.22    7.96
   4  -3   2   15.01    8.18
   4   3   2   31.90    8.33
  -4  -3  -2   18.99    7.51
   4  -3   2    6.31   11.48
   4  -3   2    8.41    8.11
  -2  -6   7    6.38   14.64
  -2  -6   7   12.16    6.76
   2  -6  -7    0.53    8.93
  -2  -6   7   -3.53    9.31
  -1 -11   1  813.41   34.45
  -1 -11   1  789.31   33.03
   1 -11  -1  794.87   32.73
   1 -11  -1  823.47   35.36
   2   4   8  195.40   14.04
   2  -4   8  221.37   18.02
   2   4   8  211.38   14.19
   2  -4   8  213.49   14.19
  -2  -4  -8  205.90   14.49
  -2  -4  -8  194.19   14.86
   1 -11   1  702.39   31.53
   1 -11   1  726.78   30.48
  -1 -11  -1  697.96   30.25
  -1 -11  -1  687.30   29.65
   3   1  -7   38.51   13.96
   3  -1  -7   44.36   16.21
   3  -1  -7   12.69   12.54
  -3  -1   7   38.36    8.86
   3   1  -7   48.34   11.71
   3   1  -7   32.58   10.66
   3  -1  -7   37.61    7.28
  -3   1   7   39.71    8.26
   3   0   7   -6.61    9.53
   3   0   7   -8.56    8.63
   3   0   7   26.65    9.83
  -3   0  -7  -13.74    9.61
  -3  -8   1  108.84   15.09
  -3  -8   1  127.31   12.46
   3  -8  -1  105.62   12.09
   3  -8  -1   99.61   11.41
  -3  -8   1  131.29   16.51
  -3  -8   1  105.77   10.66
   2   6   7   -1.28    8.78
  -2  -6  -7   15.99   11.94
   2  -6   7   -0.38    9.16
  -2  -6  -7    4.80    9.53
   2   6   7   11.56    9.31
  -3  -8  -1   94.66   12.99
  -3  -8  -1  104.04   10.73
   3   8   1   82.65    9.31
  -2 -10   1  197.80   16.36
   2 -10  -1  240.66   13.59
  -2 -10   1  226.62   15.01
  -2 -10   1  218.36   14.04
   2 -10  -1  233.68   15.39
  -1  -4   9    7.73   14.04
   1  -4  -9    2.10    8.48
  -1   4   9   -4.13    9.23
  -1  -4   9    5.86    7.51
   1  -4  -9   15.61   15.61
   4  -2  -3   31.23    7.73
   4  -2  -3   12.24   13.21
   4   2  -3    6.31   11.79
   4   2  -3   25.90   11.64
  -4  -2   3   27.32    8.86
   4  -2  -3   24.10    7.88
   2  10   1  750.88   31.00
  -2 -10  -1  704.86   30.40
   2 -10   1  733.91   30.78
  -2 -10  -1  696.16   30.03
  -1  -4  -9   -1.28    9.68
   1  -4   9    8.63    9.01
  -1   4  -9   21.77    9.53
   1   4   9   17.27    9.16
  -1  -4  -9    7.36   13.44
   1  -4   9   16.14   14.11
   1   4   9   -4.80    9.31
  -4  -4   0  508.64   26.50
   4   4   0  470.73   21.69
  -4  -4   0  544.07   24.77
   4  -4   0  498.43   22.37
   4  -4   0  500.09   23.12
   4   4   0  492.65   21.99
  -2  -9   4  561.71   28.07
  -2  -9   4  599.17   29.65
  -2  -9   4  570.42   25.82
   2  -9  -4  568.24   26.20
   4  -2   3  317.00   16.89
   4   2   3  343.12   17.11
   4  -2   3  337.42   17.57
  -4  -2  -3  335.17   17.04
   4  -2   3  311.15   19.14
   4   2   3  323.76   19.89
   4   2   3  309.79   16.81
   3   1   7  -17.34    9.98
   3   1   7   12.84   11.94
  -3   1  -7   -2.33    7.73
  -3  -1  -7    2.93    8.26
   3  -1   7   -3.30    9.16
   3   1   7   -2.18    8.41
   3  -1   7   16.06   10.36
   2  -9   4  458.80   22.37
  -2  -9  -4  475.99   28.67
  -2  -9  -4  516.90   24.10
   2   9   4  494.08   22.89
  -2  -9  -4  508.87   23.65
   2   9   4  547.53   24.17
  -4  -4   1   41.44    9.98
  -4  -4   1   36.93   12.91
   4   4  -1   36.18   13.59
   4   4  -1   29.20    9.08
   4  -4  -1   25.15    6.83
   4   4  -1   33.93    7.81
   4  -4  -1   25.07    8.56
   4  -4   1  171.00   11.56
  -4  -4  -1  199.45   15.39
  -4  -4  -1  175.43   11.64
   4  -4   1  163.19   12.01
   4   4   1  170.32   11.41
  -4  -4  -1  173.40   13.29
   0   5   9    7.21    8.18
   0  -5  -9   11.86    8.86
   0  -5   9   15.99    9.23
   0  -5   9   15.46    8.56
   0   5   9   18.54    9.83
   0  -5  -9    7.21   14.86
   0   0 -10  611.18   26.80
   0   0  10  659.52   28.30
   0   0  10  609.46   33.85
   0   0 -10  599.02   29.13
   3   2  -7  620.49   31.60
   3   2  -7  641.73   31.23
   3  -2  -7  596.47   34.08
   3  -2  -7  593.02   25.60
  -3   2   7  638.73   27.32
   3  -2  -7  660.20   32.13
  -3  -2   7  603.60   26.50
   0 -11   3  469.61   21.32
   0 -11  -3  486.72   22.82
   0 -11  -3  459.25   21.47
  -3  -6   5  452.34   29.50
  -3  -6   5  492.80   22.89
   3  -6  -5  434.03   21.32
  -3  -6   5  409.78   22.74
   0  10   5   -1.80    6.38
   0 -10   5   -4.73    6.83
   0 -10  -5    4.50   10.43
   0   1  10   99.24   10.96
   0  -1 -10  149.83   15.61
   0  -1  10  104.34   16.29
   0   1 -10  134.22   11.94
   0   1  10  123.93   19.37
   0  -1 -10  106.29   12.24
   0  -1 -10  104.49    9.98
   0  -1  10  102.31   11.26
  -1 -11   2   74.39   10.88
  -1 -11   2   86.93   10.43
   1 -11  -2  111.17   10.21
  -3  -8   2   96.46   13.21
  -3  -8   2   97.81   10.21
  -3  -8   2   88.50   11.18
  -3  -8   2  108.47   15.54
   3  -8  -2  118.90   12.69
  -1 -11  -2    8.18    8.41
  -1 -11  -2   24.92    9.76
   1  11   2    6.68    8.03
   0  -7   8   16.89    8.63
   0  -7  -8   -1.35   10.13
   0   7   8  -11.71    8.33
   0  -7  -8  -20.19   12.39
   0  -7   8   -2.85    9.16
   0  -7   8   10.51   13.59
   0   7   8   -2.63    7.28
  -3  -2  -7  730.99   30.03
  -3   2  -7  776.85   32.05
   3   2   7  714.77   36.03
   3  -2   7  708.77   32.80
   3   2   7  757.78   31.23
   3  -2   7  757.86   31.15
   3   6   5  462.10   21.84
   3   6   5  453.39   20.72
  -3  -6  -5  440.71   21.09
  -3  -6  -5  411.73   22.97
   3  -6   5  409.93   20.04
   3   8   2   -6.68    9.53
  -3  -8  -2    7.43    8.63
   3   8   2   11.11    8.11
  -3  -8  -2    9.08   12.91
  -2 -10   2  293.66   16.36
   2 -10  -2  289.23   15.16
   2 -10  -2  276.69   17.57
  -2 -10   2  290.65   15.99
  -2 -10  -2  544.52   24.77
   2  10   2  573.35   24.77
  -2 -10  -2  502.34   23.12
  -3  -7   4   12.39   14.11
  -3  -7   4    9.68    8.26
   3  -7  -4    9.01    9.38
  -3  -7  -4    4.28    9.38
   3   7   4    0.98    8.63
  -3  -7  -4    0.23   11.41
  -3  -7  -4   25.07    9.98
   3   7   4   16.66    8.78
   3  -7   4  -19.07    9.23
   4  -3  -3  246.59   14.41
  -4  -3   3  257.25   15.24
   4   3  -3  237.96   16.96
   4   3  -3  246.36   18.69
   4  -3  -3  266.48   20.04
   4  -3  -3  230.00   13.21
  -4   0   4   56.90    9.16
   4   0  -4   74.24   15.69
   2   0  -9   12.76   11.48
   2   0  -9   29.20   13.21
   2   0  -9   -4.28    7.36
  -2   0   9    2.25    8.71
   4   4  -2  264.08   14.34
  -4  -4   2  276.77   15.76
   4  -4  -2  242.09   13.66
   4  -4  -2  271.29   13.89
   4   4  -2  238.86   17.94
   4  -3   3  191.64   13.81
   4   3   3  155.61   11.26
   4  -3   3  166.65   12.16
  -4  -3  -3  184.59   12.39
   4  -3   3  154.18   14.49
   4   3   3  195.47   14.11
  -1  -9   6    6.01   10.73
  -1   9   6   -0.30    6.53
  -1  -9   6   -1.20    9.91
   1  -9  -6   15.76    8.63
  -1  -9   6  -15.01    7.73
  -1   8   7  117.55   12.84
   1  -8  -7  108.62   11.86
  -1  -8   7   98.26    9.76
  -1  -8   7  118.53   13.66
   1  -8  -7  107.49   18.39
  -1  -8   7   92.26   14.71
  -1   8   7  110.05    9.61
   1  -9   6    5.03    8.93
  -1  -9  -6  -10.21   12.76
   1   9   6    6.68    8.41
   1   9   6    8.18    8.63
  -1  -9  -6    6.83    8.78
   4  -4   2  311.90   20.27
  -4  -4  -2  375.93   21.69
  -4  -4  -2  316.25   16.29
   4  -4   2  355.51   18.02
   4   4   2  328.04   16.66
   4  -4   2  369.62   18.99
  -4  -4  -2  347.40   18.24
   4   4   2  345.83   18.24
   4   0   4  504.29   22.29
   4   0   4  531.84   23.87
   4   0   4  549.10   27.02
   2   0   9  -18.39   12.09
   1  -8   7  490.25   22.14
   1   8   7  452.04   21.32
   1   8   7  459.78   21.02
  -1  -8  -7  454.82   28.15
  -1  -8  -7  453.32   21.24
   0   2  10   27.40    9.68
   0  -2 -10   32.35   13.21
   0  -2  10   16.59   15.99
   0  -2 -10   35.51    8.63
   0   2 -10   21.32    9.61
   0  -2  10   28.75    7.96
  -4  -1   4  300.86   16.06
   4  -1  -4  262.43   14.19
  -4   1   4  312.27   16.14
   4  -1  -4  277.07   22.29
   4   1  -4  242.01   19.37
   4  -1  -4  303.64   15.54
   2  -1  -9   59.38    8.71
   2  -1  -9   55.40   12.61
   2   1  -9   58.25   13.29
   2  -1  -9   67.93   15.46
   2   1  -9   80.85   15.39
   2   1  -9   52.62    8.33
  -2   1   9   51.19   10.06
  -2  -1   9   49.62    9.31
  -3  -5   6   11.71   10.81
   3  -5  -6   30.10   18.47
  -3  -5   6   -0.60   14.94
  -3  -5   6    7.73    9.38
   3  -5  -6   31.30    9.31
   4   1   4  184.36   12.84
   4   1   4  170.70   14.34
   4   1   4  164.02   14.34
   4  -1   4  180.91   13.59
   4   1   4  166.42   11.94
   4  -1   4  165.97   12.09
  -4  -1  -4  157.19   11.94
   4  -1   4  176.33   15.01
   2   1   9  128.14   17.57
   2  -1   9  116.95   15.09
   2  -1   9  118.60   11.94
  -3  -5  -6   33.70    8.63
   3   5   6   35.88   10.21
   3   5   6   19.97    8.41
   3  -5   6   28.37    9.38
   3   3  -7  312.20   19.59
   3  -3  -7  365.72   23.05
   3  -3  -7  252.22   22.74
  -3  -3   7  318.05   17.19
  -3   3   7  291.03   15.01
   3  -3  -7  318.80   16.59
  -2  -5   8  152.91   10.58
  -2   5   8  166.57   13.81
  -2   5   8  154.26   10.43
  -2  -5   8  172.35   19.59
  -2  -5   8  159.36   13.74
  -2  -5   8  149.38   11.86
   2  -5  -8  154.18   11.71
   2  -5   8  655.02   29.58
   2   5   8  666.66   28.37
   2  -5   8  663.43   28.00
   2   5   8  650.07   27.40
  -2  -5  -8  664.40   28.00
  -3  -3  -7  114.32   11.94
   3   3   7   86.25   11.18
   3  -3   7  128.14   16.06
   3  -3   7  126.26   11.94
  -1  -5   9   15.46    7.81
  -1  -5   9  -10.51   15.46
   1  -5  -9   -7.96   16.06
  -1   5   9   10.21    8.56
   1  -5  -9   -8.78    9.46
  -1   5   9   11.18    7.43
  -1  -5   9   25.37   10.36
   1   0 -10   -9.08    7.96
   1   0 -10   16.96   10.51
  -1   0  10   22.22    8.41
  -4  -2   4   18.39    8.56
   4   2  -4   -6.68    9.98
   4  -2  -4   -3.23   15.24
   4  -2  -4   -4.58    7.06
   4  -2  -4    2.55    6.98
   2   2  -9  207.48   12.84
   2  -2  -9  225.27   13.44
  -2  -2   9  206.96   12.69
   2  -2  -9  256.95   18.02
  -2   2   9  215.14   14.26
  -2  -2   9  204.93   20.49
   2   2  -9  250.42   18.47
   1  -5   9    8.26   13.89
   1  -5   9    4.20    9.08
   1   5   9   18.77    9.23
   1  -5   9    9.83    8.03
   1   5   9   15.61    9.16
  -1  -5  -9   -2.40   12.39
  -4  -5   0   76.64   10.96
  -4  -5   0   83.02   12.76
   4   5   0   81.00    9.38
   4  -5   0   87.68   10.88
  -4  -5   0   73.71    8.71
   4   5   0   77.99    9.46
   4  -5   0   74.16    8.71
  -1   0 -10    0.08    8.41
   1   0  10    4.95    8.63
   1   0  10   13.36   12.91
  -2  -8   6   48.57   10.28
  -2  -8   6   76.72    8.78
  -2  -8   6   61.55   14.56
  -2  -8   6   70.11   10.06
   2  -8  -6   60.88   11.11
   4   2   4  -16.74   17.11
   4  -2   4  -10.58    8.11
  -4  -2  -4   -7.28    7.96
   4   2   4   -2.55    8.03
   4   2   4   -2.55    9.83
   4  -2   4   -8.93    9.38
   4  -2   4    7.88   10.58
  -1   1  10  270.31   15.54
   1  -1 -10  230.23   20.64
   1   1 -10  270.24   18.54
   1   1 -10  267.23   14.86
   1  -1 -10  276.62   15.61
   1  -1 -10  277.07   18.69
  -1  -1  10  278.42   15.09
   1 -11  -3   99.16    9.31
  -1 -11   3  104.64   11.18
  -1 -11   3  113.95   12.24
   2   2   9  657.72   34.98
   2   2   9  696.31   29.20
   2  -2   9  672.51   28.45
   2  -2   9  696.46   34.45
  -3  -8   3  164.09   11.71
   3  -8  -3  172.12   14.04
  -3  -8   3  171.60   12.39
  -3  -8   3  214.54   19.74
   1 -10  -5  248.62   15.24
  -1 -10   5  249.22   14.64
  -1 -10   5  255.82   15.54
  -1 -10   5  278.94   18.62
   1  11   3  587.91   24.85
  -1 -11  -3  544.67   24.40
  -1 -11  -3  600.30   26.42
   1 -11   3  587.84   25.22
  -1 -10  -5  278.57   16.51
   1 -10   5  244.94   15.24
   1  10   5  281.27   15.31
  -1 -10  -5  252.44   15.01
   1  10   5  273.46   16.36
  -2 -10   3  117.48   11.18
   2 -10  -3   85.12   10.88
  -2 -10   3   87.15    9.68
  -2 -10   3   93.53   12.84
  -2  -8  -6   26.57   12.61
   2   8   6    3.30    7.58
   2   8   6   25.15    8.56
   2  -8   6   25.82   10.13
  -2  -8  -6   12.01    9.31
   1   1  10  442.89   27.10
  -1  -1 -10  489.65   22.67
   1  -1  10  484.02   21.84
  -1   1 -10  489.35   22.22
   1   1  10  506.17   22.44
   1  -1  10  451.82   28.45
  -3  -8  -3  133.84   11.33
   3   8   3  102.46   11.56
  -3  -8  -3  132.19   15.76
   3   8   3  132.57   11.18
   3  -8   3  109.82   11.71
  -3  -8  -3  130.91   11.71
  -1  -7   8   32.80    7.88
  -1   7   8   45.49   11.11
  -1   7   8   16.51    7.58
  -1  -7   8   45.79   14.64
   1  -7  -8   53.90   18.99
   1  -7  -8   29.20    9.91
  -1  -7   8    4.80   11.26
   4  -5  -1  -12.24    7.88
  -4  -5   1   -7.13    9.38
   4  -5  -1    5.78    6.68
   4   5  -1   -3.75    8.93
  -4  -5   1   18.39   13.14
  -2 -10  -3  285.55   16.66
   2  10   3  303.79   15.91
  -2 -10  -3  334.34   17.87
   2  10   3  314.82   17.94
  -4  -5  -1   19.82   10.73
   4  -5   1   28.15    9.38
  -4  -5  -1   26.05    7.36
   4   5   1   18.77    7.43
  -4  -5  -1   35.73    8.93
   4  -5   1   22.14    8.18
   4   5   1   25.90    8.03
  -1  -7  -8   32.05   13.36
   1   7   8   -2.85    8.26
   1  -7   8    9.53    7.81
   1  -7   8    6.38    9.98
   0  -3  10  109.52   16.44
   0  -3 -10   84.37   11.26
   0  -3 -10  108.92   12.24
   0  -3  10  134.59   11.64
   0  -3 -10  108.39   16.89
   0   3  10   78.97   10.96
   0   3 -10   98.79   11.03
  -2  -7   7  838.55   33.25
   2  -7  -7  756.36   41.06
  -2  -7   7  819.26   28.60
  -2  -7   7  789.99   31.38
  -2  -7   7  774.30   31.83
   2  -7  -7  795.99   23.95
   4  -4  -3   78.74   13.81
   4   4  -3   79.04   13.44
  -4  -4   3   73.04   10.66
   4  -4  -3   81.97   10.06
   0 -11  -4   49.54    9.61
   0 -11  -4   49.92    8.86
   0  11   4   51.64    7.66
   0 -11   4   38.81    9.83
  -2  -9   5   12.39   11.79
  -2  -9   5    0.75    9.76
  -2  -9   5    4.05    7.58
  -2  -9   5    4.58   12.01
  -2  -9   5   10.73    7.58
   2  -9  -5   -1.13    8.78
  -4  -4  -3  138.65   10.96
   4  -4   3  145.85   12.31
   4   4   3  138.87   11.03
   4  -4   3  146.08   12.01
   4   4   3  124.68   10.73
   4  -4   3  148.78   15.16
  -4  -4  -3  140.60   14.34
   2  -7   7  554.36   24.55
  -2  -7  -7  542.50   24.62
   2   7   7  563.29   24.70
   2   7   7  555.63   24.55
  -2  -7  -7  573.65   30.18
   2   9   5   66.13   10.28
   2  -9   5   62.23   11.03
   2   9   5   48.49    9.83
  -2  -9  -5   49.99   12.99
  -2  -9  -5   53.82    9.46
  -1  -2  10   21.84   17.04
   1  -2 -10   15.01    9.46
   1   2 -10   38.81   11.94
   1  -2 -10   23.42   16.36
  -1   2  10   28.90    9.31
  -1  -2  10   12.84    8.11
   1   2 -10   31.45    8.03
   1  -2 -10   15.09    8.63
   0   6   9  380.81   16.44
   0  -6  -9  372.32   16.06
   0  -6   9  353.71   15.01
   0  -6   9  354.38   17.64
   0  -6  -9  340.50   21.47
   0  -6   9  373.22   22.37
   0   6   9  383.43   15.31
   1   2  10   24.17   10.13
   1  -2  10   19.22   15.01
   1  -2  10   30.70    8.56
   1   2  10    1.95   12.99
  -1  -2 -10   17.57   10.51
  -1   2 -10   27.55    9.91
   0 -12   0   89.85   12.24
   0 -12   0   56.52    9.08
   4   3  -4  118.23   14.04
  -4  -3   4  120.78   10.88
   4  -3  -4  117.55    9.31
   4  -3  -4  150.21   19.82
   2  -3  -9   61.70    9.08
  -2  -3   9   66.43    9.38
  -2   3   9   39.78    9.83
   2   3  -9   83.17   13.59
   2  -3  -9   48.94   11.56
  -2  -3   9   43.69   17.04
   4  -5  -2  251.92   13.96
  -4  -5   2  256.12   17.79
  -4  -5   2  256.72   13.89
   3   4  -7   14.11   13.59
   3  -4  -7  -13.36   14.19
   3  -4  -7    8.26    7.96
  -3  -4   7   -5.70    7.73
  -4  -5  -2   30.33   10.66
   4   5   2   46.39    8.63
   4  -5   2   47.14    9.46
  -4  -5  -2   38.36    7.88
   4  -5   2   46.24    9.38
   4   5   2   31.38   10.13
  -4  -5  -2   45.11   10.73
   4  -3   4   51.95    9.83
   4   3   4   49.17    8.86
   4  -3   4   56.37   11.56
   4   3   4   53.37   10.81
   4  -3   4   49.92    9.91
  -4  -3  -4   49.39    9.01
  -2  -3  -9  149.83   13.14
  -2   3  -9  130.01   12.09
   2   3   9  142.10   11.26
   2  -3   9  161.62   12.16
   2  -3   9  171.30   16.66
   0 -12  -1  506.99   17.49
   0 -12  -1  570.35   20.27
   0 -12   1  529.66   18.84
   0 -12   1  576.28   21.39
  -3  -9   0  771.75   24.32
  -3  -9   0  754.93   27.92
  -3  -9   0  744.57   32.28
   3  -4   7   93.16    9.61
   3   4   7   83.85    9.91
   3   4   7  112.00   11.33
  -3  -4  -7   85.20   11.64
   3  -4   7  102.24   11.18
  -3  -4  -7  103.67   12.01
   0   9   7   17.72   10.96
   0   9   7   11.79    8.03
   0  -9  -7    2.18   15.76
   0  -9   7    0.30   10.28
   0  -9   7   -2.40    8.03
  -3  -7   5   26.12   12.99
  -3  -7   5   24.17   15.01
  -3  -7   5   16.29   10.21
   3  -7  -5    6.01    9.23
  -3  -9   1    5.03   12.39
  -3  -9   1   21.92    8.11
  -3  -9   1   29.58   14.26
   3  -9  -1   17.72    9.98
   3  -9  -1   13.44   11.18
   3   7   5   96.31    9.98
  -3  -7  -5   86.48   13.29
   3   7   5  111.25   10.88
  -3  -7  -5   78.67   10.88
   3  -7   5   82.20   10.13
  -3  -9  -1   37.16   12.91
   3   9   1   48.94    8.93
  -3  -9  -1   44.14    9.76
  -4   0   5   -2.40    7.81
   4   0  -5   -3.98   13.29
  -3  -6   6  183.08   19.59
  -3  -6   6  167.02   12.46
  -3  -6   6  155.16   15.46
   3  -6  -6  139.47   11.11
   0 -10   6  -15.61    7.36
   0  10   6    6.16    7.96
  -4   0  -5  -19.14    9.08
   4   0   5   -6.23    8.33
   4   0   5    1.13    9.16
   4   0   5  -12.31    9.01
   4   0   5  -25.07   10.13
   4  -1  -5   41.21    7.28
   4  -1  -5   23.20   14.56
   4   1  -5   30.85   13.14
  -4  -1   5   27.47    8.18
  -4   1   5   33.03    7.88
   4  -1  -5   34.83    6.91
   1  -3 -10   75.44    8.86
  -1  -3  10   56.45    8.78
   1   3 -10   51.80    9.01
   1  -3 -10   81.30   12.39
  -1   3  10   56.90   10.21
  -1  -3  10   47.59   17.19
   1  -3 -10   81.30   16.14
   0   4 -10  447.84   16.96
   0  -4 -10  427.95   17.04
   0  -4  10  412.63   15.54
   0   4  10  427.27   16.44
   0  -4 -10  424.34   24.55
  -3   0   8   83.17    9.16
   3   0  -8   80.09    8.11
   3   0  -8   78.97   16.59
   3   0  -8   86.63   12.91
  -3  -6  -6  189.54   15.31
   3   6   6  224.52   13.36
   3   6   6  191.87   12.61
  -3  -6  -6  192.17   13.36
   3  -6   6  190.89   12.91
  -1   3 -10  168.67   11.56
  -1  -3 -10  155.99   11.64
   1   3  10  168.97   12.54
   1  -3  10  164.24   11.94
  -1  -3 -10  167.92   13.14
   0   8   8  158.76   13.36
   0  -8  -8  154.56   11.41
   0  -8   8  163.27   11.26
   0  -8  -8  185.11   18.62
   0   8   8  154.03   10.43
   0  -8   8  171.15   16.89
   0  -8   8  167.17   13.96
  -2  -6   8   60.95   11.11
  -2  -6   8   67.86    7.96
  -2   6   8   74.61   11.71
  -2   6   8   66.43    8.18
   2  -6  -8   82.72   10.43
  -2  -6   8   78.82   10.36
  -2  -6   8   73.56   17.42
   4   1   5   92.71    9.91
   4  -1   5   84.90   10.51
  -4  -1  -5   93.16   10.43
   4   1   5   84.37   11.26
   4  -1   5   75.67    9.68
   4  -1   5   75.82   11.18
   4   1   5   96.68   12.61
  -3  -8   4  106.07   10.28
  -3  -8   4  114.40    9.83
   3  -8  -4  112.67   11.79
  -3  -8   4  110.65   16.89
  -3  -8   4  120.25    8.71
   1 -11  -4    9.16    7.21
  -1 -11   4   -8.86    9.61
  -1 -11   4   12.24   10.13
   3   1  -8   40.61   14.11
  -3   1   8   87.83    9.61
   3  -1  -8   85.12   12.61
   3   1  -8   98.26   15.54
   3  -1  -8   71.76   15.24
  -3  -1   8   89.18    9.91
   3   1  -8   84.97    8.48
   3  -1  -8   89.85    8.63
   0 -12  -2    6.61    8.26
   0 -12   2   24.55   11.56
   0 -12  -2   11.94   10.81
   0 -12   2   11.71    9.16
   1  11   4    0.45    8.56
  -1 -11  -4   11.26    8.86
  -1 -11  -4    0.68    9.83
   3   0   8  849.21   25.37
   3   0   8  759.29   23.72
   3   0   8  830.00   31.98
  -3   0  -8  815.28   24.62
   2  -6   8   60.35   10.43
   2   6   8   64.26    9.01
   2   6   8   38.81    9.31
  -2  -6  -8   86.93   12.01
  -2  -6  -8   65.76   12.16
   2  -6   8   54.35    9.08
  -2  -6  -8   65.61   12.46
  -2 -10   4    8.26   11.56
  -2 -10   4   15.91   11.26
  -2 -10   4   -5.03    8.78
   2 -10  -4   15.69   10.96
  -2 -11   0  -23.27    8.71
  -2 -11   0    9.01    9.76
   2 -11   0   -2.25    6.53
   3  -8   4  138.80   10.88
   3   8   4  174.30   11.79
  -3  -8  -4  120.55   11.79
  -3  -8  -4  133.02   15.16
   3   8   4  144.65   11.56
  -3  -8  -4  133.47   12.31
  -1   6   9   25.22    7.88
  -1  -6   9   36.18    7.58
  -1  -6   9   37.83   15.91
  -1  -6   9   48.49   11.33
   1  -6  -9   44.81   17.94
  -1   6   9   32.50    9.38
   1  -6  -9   35.73   10.28
  -2 -10  -4  212.43   18.84
   2 -10   4  237.66   14.34
   2  10   4  251.62   13.44
  -2 -10  -4  222.27   12.91
  -2 -10  -4  215.29   13.36
   2  10   4  238.11   14.41
   1  -6   9  272.11   17.94
   1   6   9  249.44   13.44
   1  -6   9  252.74   14.79
   1  -6   9  259.88   13.51
  -1  -6  -9  277.07   19.74
   1   6   9  204.33   13.74
  -4  -6   0  114.02   15.01
   4  -6   0  110.20    9.76
  -4  -6   0   94.88    8.71
   4   6   0  101.79   10.06
  -4  -6   0  117.10   11.86
   4  -6   0   93.46    8.26
   4   6   0  105.17    9.91
   3  -1   8   91.96   10.81
  -3   1  -8   84.30   10.06
   3  -1   8  115.15   15.01
   3   1   8   73.79    9.53
  -3  -1  -8   62.23   11.18
   3   1   8   73.19   15.01
  -3  -9   2  277.37   20.64
  -3  -9   2  327.51   15.69
  -3  -9   2  307.17   14.41
   3  -9  -2  328.49   17.04
  -3  -9   2  325.33   18.84
   3   9   2  864.90   46.77
  -3  -9  -2  834.80   30.55
   3   9   2  856.65   24.70
  -3  -9  -2  883.67   47.37
  -3  -9  -2  846.74   25.97
   2 -11  -1  156.81   10.36
   2 -11  -1  165.07   14.34
  -2 -11   1  165.07   12.09
  -2 -11   1  141.57   15.61
  -2 -11   1  151.56   11.86
  -4  -2   5    9.98    8.18
  -4   2   5   30.10    7.51
   4  -2  -5   31.45    7.88
   4  -2  -5   42.79   15.54
   4   2  -5   24.92   12.46
   4  -5  -3    3.83    8.63
  -4  -5   3    5.78   12.16
  -4  -5   3   10.58    9.68
  -2 -11  -1    6.83    7.73
  -2 -11  -1   -7.21    9.53
   2 -11   1    1.35    6.76
   2  11   1    6.53    8.11
   4  -4  -4   17.04   12.99
  -4  -4   4   50.97    9.83
   4  -4  -4   27.92    7.88
   2  -4  -9  133.17   10.88
  -2  -4   9  119.05    9.61
  -2   4   9  125.51   12.24
  -2  -4   9  151.78   19.37
   1 -12   0   29.80    7.96
  -1 -12   0   38.73    8.78
  -1 -12   0   19.67   10.06
   1 -12   0   54.42   12.09
   4   5   3   28.15    7.66
   4  -5   3    3.08    8.63
   4   5   3   12.39    9.76
  -4  -5  -3   -3.68    9.16
  -4  -5  -3    8.93    8.93
   4  -5   3   24.62    8.56
  -4  -6   1   73.79   14.04
  -4  -6   1   81.22    7.88
  -4  -6   1   96.53   11.33
   4  -6  -1   85.42    8.41
  -4  -6  -1  440.03   21.54
   4  -6   1  433.73   17.27
  -4  -6  -1  403.48   15.24
   4   6   1  381.78   15.76
  -4  -6  -1  432.83   17.94
   4  -6   1  403.33   15.91
   4   6   1  423.52   16.89
   4   2   5   80.77   13.44
   4   2   5   71.69   10.13
   4  -2   5   63.20   11.18
   4  -2   5   77.92   11.03
   4   2   5   82.65    9.68
   4  -2   5   76.49   10.36
  -4  -2  -5   74.24    9.98
  -4  -4  -4  243.29   12.99
   4  -4   4  248.92   13.21
   4  -4   4  244.19   16.06
   4   4   4  231.80   13.96
   4  -4   4  268.36   14.11
   4   4   4  252.07   12.01
   2  -4   9    7.28    8.56
  -2  -4  -9   34.30    9.46
   2  -4   9  -10.96   13.06
   2   4   9   -1.65   10.21
   2   4   9    5.10    8.41
  -3  -2   8   -1.95    8.93
   3  -2  -8   18.02    7.13
  -3   2   8    1.05    7.28
   3  -2  -8   34.91   14.11
   3   2  -8   23.27   13.06
   3  -2  -8  -11.41   15.99
   3   2  -8   11.56   11.64
   1 -12  -1  107.42    9.31
  -1 -12   1   78.82   10.43
  -1 -12   1   82.20    9.53
   1 -12  -1  101.71   11.03
   1 -12   1   87.68    9.46
  -1 -12  -1   90.75   11.56
   1 -12   1   74.99   11.56
  -1 -12  -1   58.40   11.11
   1  -9  -7    9.23    9.53
  -1  -9   7  -19.29   10.36
  -1   9   7   -3.53    6.01
  -1  -9   7    0.30    9.76
  -1  -9   7    5.18    7.21
   1   9   7   -0.45    9.08
   1  -9   7   14.11    8.63
  -1  -9  -7    1.88   10.96
  -1  -9  -7    6.08   12.84
   1   9   7   13.14    8.56
   3   2   8   -1.20   11.48
   3  -2   8  -21.32   10.21
   3   2   8    4.13    9.16
   3  -2   8    2.18    8.93
  -3  -2  -8   11.48    9.23
  -3   2  -8   -6.91    8.63
  -3  -5   7   54.35   17.57
   3  -5  -7   68.46   17.19
  -3  -5   7   49.17    9.53
   3  -5  -7   48.79    8.93
  -3  -5   7   52.85   12.01
   0  11   5  545.27   29.80
   0 -11   5  501.89   28.52
   0 -11  -5  519.23   30.18
   1 -10  -6  409.86   24.77
  -1 -10   6  419.09   24.55
  -1 -10   6  436.50   28.07
  -1  10   6  393.49   22.52
  -1 -10   6  386.36   23.80
  -3  -5  -7  -10.73    8.56
  -3  -5  -7   23.87    9.23
   3  -5   7    9.46    8.33
   3   5   7   27.92   10.21
   3   5   7    2.18   10.06
  -2 -11   2   16.44    8.41
   2 -11  -2   18.39    7.28
  -2 -11   2   25.00   10.73
   2 -11  -2   15.91   11.03
  -1 -10  -6  665.45   42.64
   1 -10   6  594.74   33.40
   1  10   6  653.82   36.86
   1  10   6  626.04   34.38
  -1 -10  -6  643.69   35.81
  -1  -4  10   23.05   17.49
  -1   4  10   16.81    9.68
  -1  -4  10   25.22    7.96
   1  -4 -10   37.76    9.98
  -2 -11  -2   53.97    9.61
  -2 -11  -2   23.80    9.08
   2 -11   2   38.81    8.71
   2  11   2   36.48    8.56
  -1   4 -10   45.26   10.36
  -1  -4 -10   59.60   10.88
   1  -4  10   58.25    9.38
   1   4  10   72.81   10.58
   1   4  10   41.59    8.93
  -1  -4 -10   76.27   15.54
   1  -4  10   49.54   14.04
   4  -6  -2   11.41    9.76
  -4  -6   2   14.79    9.91
   4   6  -2    6.01    7.88
  -4  -6   2   -1.50   11.11
   1  -8  -8  453.84   27.02
  -1  -8   8  445.14   25.45
   1  -8  -8  500.09   36.56
  -1  -8   8  433.28   29.80
  -1   8   8  426.90   24.40
  -1   8   8  451.97   27.55
  -1  -8   8  467.88   29.65
  -4  -6  -2  111.70   15.31
   4  -6   2   84.75   11.11
  -4  -6  -2   61.48    9.31
   4   6   2   83.70   10.43
  -4  -6  -2   80.39   10.21
   4  -6   2   84.00    9.98
   4   6   2   91.80   12.09
  -1  -8  -8  174.30   20.12
   1  -8   8  221.44   16.36
  -1  -8  -8  227.30   17.34
   1   8   8  234.58   16.44
   1  -8   8  260.70   19.97
   4   3  -5  180.53   16.66
   4  -3  -5  189.24   23.05
  -4  -3   5  190.97   14.94
   4  -3  -5  169.27   13.66
   0 -12  -3  248.09   16.96
   0 -12  -3  279.24   19.22
   0 -12   3  269.11   19.97
   0 -12   3  285.62   18.92
   0  -7  -9  415.41   25.30
   0  -7   9  361.59   24.32
   0  -7  -9  405.43   30.85
   0  -7   9  378.40   26.87
   0   7   9  404.53   23.65
   0   7   9  390.49   23.80
   0  -7   9  403.48   23.80
  -1 -12   2  147.65   14.04
   1 -12  -2  141.20   11.79
  -1 -12   2  118.68   11.86
   1 -12  -2  155.01   14.94
  -1 -12  -2  -13.66    9.01
   1 -12   2   10.73    8.48
  -1 -12  -2    5.10   10.43
  -2  -9   6  409.26   26.35
  -2  -9   6  408.51   23.80
   2  -9  -6  386.59   23.65
  -2  -9   6  407.90   24.92
  -2  -9   6  405.65   24.62
  -2  -9   6  406.10   28.07
   4  -3   5  363.24   24.40
   4   3   5  321.88   20.57
  -4  -3  -5  341.62   21.39
   4  -3   5  322.56   20.94
   4   3   5  322.03   19.82
   4  -3   5  315.20   21.09
   2  -8  -7   34.30    9.23
  -2  -8   7   23.72   10.51
  -2  -8   7   35.13   13.29
  -2  -8   7   39.86    7.88
  -3  -9   3    0.68   14.19
  -3  -9   3   17.79    9.83
   3  -9  -3   25.82    9.76
  -3  -9   3   14.04    7.96
   0   5  10   55.55    9.23
   0  -5 -10   42.94   16.51
   0  -5  10   32.65    9.46
   0  -5 -10   33.93   10.43
   0   5  10   49.99   10.88
   3   3  -8   33.25   14.04
   3  -3  -8   48.27   15.61
   3  -3  -8   48.04   14.64
   3  -3  -8   21.54    8.48
  -3  -3   8   47.29    9.83
  -3   3   8   41.21    8.41
  -2  -9  -6  793.29   43.01
  -2  -9  -6  785.86   47.37
   2   9   6  843.58   33.70
   2   9   6  829.62   33.48
   2  -9   6  894.93   35.51
  -3  -9  -3    1.80    9.16
   3   9   3   28.90    8.78
  -3  -9  -3   14.79   13.51
   3  -9   3   30.78   10.73
  -3  -9  -3    5.03    9.23
   3   9   3   -1.13    8.93
   2   8   7   33.55    9.31
  -2  -8  -7   39.41   13.36
  -2  -8  -7   45.86   10.73
   2   8   7   34.00    9.68
   2  -8   7   34.15    9.08
   3  -3   8   14.94   11.71
   3  -3   8    8.48    9.01
  -3  -3  -8   27.02   10.51
   3   3   8   44.06    9.76
   3   3   8   47.44   11.79
   0   0  11   -5.40    7.88
   0   0  11  -11.48   13.96
   0   0 -11   -0.60    9.91
  -4  -5   4  287.05   19.29
   4  -5  -4  286.07   19.07
  -4  -5   4  271.96   21.17
  -2  -5   9   -6.53   12.84
  -2   5   9    0.53    6.83
  -2   5   9    0.98    9.98
  -2  -5   9    3.68    7.13
   2  -5  -9    9.53    7.36
   2   0 -10  596.47   35.88
   2   0 -10  555.11   34.76
   2   0 -10  599.10   33.03
  -2   0  10  588.44   33.25
  -3  -7   6   12.39    9.16
  -3  -7   6    8.93   15.01
  -3  -7   6  -15.09   12.31
   3  -7  -6   -8.26    9.01
   0   1  11   36.41   17.27
   0  -1  11   -5.86   13.59
   0   1  11   -3.38    9.68
   0   1 -11   13.36    8.18
   0  -1  11    4.88    9.68
   0  -1 -11    4.58    9.53
   0  -1 -11   -6.91    8.63
  -4  -5  -4  151.26   13.21
   4  -5   4  163.87   13.14
   4   5   4  154.26   13.21
   4  -5   4  150.06   13.14
   4   5   4  164.24   13.89
  -4  -5  -4  152.38   15.91
  -3  -8   5  175.73   14.26
  -3  -8   5  152.98   20.49
   3  -8  -5  157.34   14.64
   2   5   9   -1.50   10.36
   2   5   9    0.38    9.98
   2  -5   9    8.11    9.61
   2  -5   9  -16.36   13.21
  -2  -5  -9   24.77   10.28
  -2  -5  -9   11.64    9.46
  -1 -11   5    4.28    8.11
  -1 -11   5    0.83   10.36
   1 -11  -5   -3.98   10.73
   2   0  10  314.30   20.12
   2   0  10  325.11   26.65
   2   1 -10   39.63   15.09
  -2   1  10   36.33    9.31
  -2  -1  10   48.57    9.01
   2  -1 -10   29.58    8.71
   2   1 -10   13.06    7.81
   2  -1 -10   32.28   12.31
   2  -1 -10   17.34   16.36
   2   1 -10   18.17   11.94
  -1 -11  -5  137.22   12.99
   1  11   5  136.24   11.94
  -1 -11  -5  141.35   12.91
   1  11   5  133.24   13.06
   1 -11   5  135.49   13.36
  -3  -7  -6    5.70   12.16
   3   7   6   13.66    8.78
   3   7   6   20.04    9.91
  -3  -7  -6   19.59   10.21
   3  -7   6    7.51    8.93
   4   0  -6   86.10   15.61
  -4   0   6   75.97   10.06
   4   0  -6   77.92   16.74
  -2 -11   3  565.09   31.98
   2 -11  -3  559.46   32.73
  -2 -11   3  520.58   29.65
  -2 -11   3  637.15   37.68
  -2 -10   5   20.19    7.96
  -2 -10   5   49.32   13.36
  -2 -10   5    9.91    9.16
   2 -10  -5   34.00    9.91
  -2 -10   5   33.55   12.39
  -2 -11  -3  249.22   18.32
   2  11   3  239.68   16.96
  -2 -11  -3  241.94   17.64
  -3  -8  -5  318.43   23.72
   3   8   5  306.27   19.59
   3   8   5  253.57   17.19
  -3  -8  -5  274.06   19.29
   3  -8   5  282.55   19.59
   2  -7  -8   32.80   10.36
  -2  -7   8   19.22    7.21
   2  -7  -8   21.47   17.64
  -2  -7   8    0.98   15.61
  -2  -7   8    7.21    9.61
   2  10   5   84.75   10.96
   2 -10   5   52.77   11.64
  -2 -10  -5   68.91   11.71
  -2 -10  -5   95.48   12.31
   2  10   5   97.58   11.56
  -2 -10  -5   93.23   15.46
   4  -6  -3   48.19   10.66
  -4  -6   3   57.27   10.88
  -4  -6   3   53.52   12.69
  -2   1 -10  196.60   16.06
   2  -1  10  180.91   15.16
   2  -1  10  164.09   19.74
   2   1  10  183.23   21.02
  -4  -1   6  216.49   15.76
   4  -1  -6  218.06   15.01
   4   1  -6  210.41   20.12
  -4   1   6  217.61   15.46
   4  -1  -6  202.75   13.96
   4   1  -6  252.37   21.99
   4  -1  -6  234.65   23.42
   4   0   6   68.61   11.86
   4   0   6   52.40   10.13
  -4   0  -6   61.10    9.53
   4   0   6   53.52   12.31
  -2  -7  -8   13.21    9.16
  -2  -7  -8   -4.28   10.96
   2   7   8    4.20    8.26
   2   7   8   26.65   10.66
   2  -7   8   11.86    9.83
  -4  -6  -3  252.44   20.34
   4  -6   3  248.09   17.79
   4   6   3  205.53   14.94
   4  -6   3  278.49   18.69
   4   6   3  213.86   15.69
  -4  -6  -3  245.76   16.96
  -1   7   9  350.93   23.05
   1  -7  -9  322.18   20.42
  -1  -7   9  302.96   18.99
   1  -7  -9  294.86   27.70
  -1  -7   9  347.78   23.87
  -1   7   9  336.74   20.42
  -1  -7   9  337.57   26.57
   4  -4  -5  -15.99   17.49
  -4  -4   5   -0.30    9.83
   4  -4  -5    7.51    8.26
  -1 -12   3  264.38   18.84
  -1 -12   3  205.83   16.21
   1 -12  -3  261.60   17.27
  -1 -12  -3  340.72   22.22
   1  12   3  360.61   21.54
  -1 -12  -3  340.87   21.39
   1 -12   3  324.96   19.74
   1  -7   9  323.98   20.57
   1   7   9  353.11   21.84
  -1  -7  -9  323.23   25.67
   1  -7   9  322.56   24.92
   1  -7   9  303.19   21.32
  -4  -7   0   10.51   11.48
   4   7   0   22.07   10.13
   4  -7   0   15.69    6.83
  -4  -7   0   23.35   11.03
   4  -7   0   27.70    9.23
  -4  -7   0   17.11    7.36
   4  -1   6  257.17   17.94
   4  -1   6  248.17   18.47
   4   1   6  246.29   20.79
   4  -1   6  280.97   21.24
   4   1   6  260.48   17.94
  -4  -1  -6  276.92   18.99
   4   1   6  245.01   17.72
   4  -1   6  242.54   17.49
   0  -2 -11  343.42   23.35
   0  -2  11  325.41   28.07
   0  -2 -11  338.32   21.84
   0  -2  11  363.54   18.54
   0   2  11  330.29   21.09
   0  -2 -11  346.88   26.12
   0   2 -11  343.50   21.62
   4  -4   5   37.68   11.33
   4   4   5   41.74   11.11
  -4  -4  -5   51.34    9.76
   4  -4   5   23.42   10.36
   4   4   5   61.03    9.91
   4  -4   5   48.19    9.98
  -1   5  10  343.50   18.47
  -1  -5  10  354.46   26.05
   1  -5 -10  343.27   27.02
  -1  -5  10  340.27   16.59
   1  -5 -10  357.91   18.47
  -1   5  10  338.32   17.04
  -2   2  10    3.45    9.38
   2  -2 -10    4.88   10.06
   2   2 -10   15.91   12.31
  -2  -2  10    2.70   17.19
   2  -2 -10   -9.68   15.09
   2   2 -10    5.03    6.91
   2  -2 -10   -4.80    7.66
  -2  -2  10   -9.61    7.21
  -3  -4   8   59.00   10.21
   3  -4  -8   48.87    8.63
  -3   4   8   51.49    7.96
   3  -4  -8   64.86   14.11
   3  -4  -8   84.37   17.42
   3   4  -8   58.10   14.56
  -3 -10   0   17.64    9.53
   3 -10   0    0.60    6.16
   3  10   0   -0.75    8.56
  -3 -10   0  -17.11   11.33
   1   5  10  428.17   20.42
   1   5  10  445.44   34.61
  -1  -5 -10  445.74   37.68
   1  -5  10  405.58   24.47
  -1  -5 -10  452.12   34.91
   1  -5  10  437.03   33.55
  -3  -6   7  102.46   12.24
   3  -6  -7  124.08   11.33
  -3  -6   7  149.15   20.27
  -3  -6   7  140.30   13.96
   3  -6  -7  140.00   20.94
  -4  -7   1  126.18   14.34
   4  -7  -1   99.84    9.38
  -4  -7   1  100.59   12.54
   4   7  -1  115.60   10.73
  -4  -7   1   86.63    8.56
   0 -10  -7   45.26   16.36
   0  10   7   13.66    7.96
   0 -10   7    3.23    8.78
   0 -10   7    4.35    9.46
   4   7   1   -0.15    9.68
   4  -7   1   18.02    7.28
  -4  -7  -1   -1.05   10.51
   4  -7   1   25.00    9.68
  -4  -7  -1   55.85   14.56
   4   7   1   22.67    8.33
  -4  -7  -1   25.15    7.73
   2  -2  10   39.26   15.16
   2   2  10   51.72   16.51
  -2   2 -10   43.16   10.96
   2  -2  10   32.73   10.58
   2   2  10   33.03   10.13
   0 -12  -4   43.84   11.26
   0 -12   4   50.14   10.73
   0 -12  -4   67.71    9.38
   4  -2  -6    8.78   12.84
   4   2  -6   -6.83   11.79
   4   2  -6   -0.08   11.79
  -4  -2   6   12.01    9.01
   4  -2  -6   -5.10    6.61
  -4   2   6    1.05    7.21
   4  -2  -6   -6.08   13.74
   3   4   8  308.29   16.74
   3  -4   8  284.05   16.51
  -3  -4  -8  313.17   16.89
   3   4   8  283.90   17.11
   0  -9  -8  219.19   14.86
   0  -9   8  216.41   16.89
   0  -9  -8  231.73   22.89
   0  -9   8  220.54   17.42
   0   9   8  211.53   12.61
   0   9   8  240.73   16.29
   0  -9   8  214.39   13.81
  -3  -6  -7  313.85   19.44
   3   6   7  343.87   18.32
   3   6   7  320.60   16.81
  -3  -6  -7  330.29   17.64
   3  -6   7  302.21   16.29
  -3 -10   1   57.80    9.68
  -3 -10   1   52.10   14.64
   3 -10  -1   68.91   12.84
   3 -10  -1   95.63   13.36
  -3 -10  -1   -9.08   11.94
  -3 -10  -1   10.36   15.24
  -3 -10  -1  -16.66   10.06
  -3 -10  -1   11.86    8.78
  -3  -9   4   91.88   11.71
  -3  -9   4  115.38   17.04
  -3  -9   4   86.63    8.71
  -3  -9   4   73.41    9.38
   3  -9  -4   79.34   12.16
   4  -2   6   17.87    9.53
   4  -2   6    4.88    9.01
   4   2   6   18.92   11.11
  -4  -2  -6   24.40    8.56
   4  -2   6    2.63    8.71
   4   2   6   10.81   11.41
   4   2   6   15.61    9.38
   1   0 -11    8.56    8.56
  -1   0  11    0.00    9.38
   1   0 -11    1.28   10.13
   3  -9   4  398.75   20.42
   3   9   4  393.94   19.67
  -3  -9  -4  348.90   18.77
  -3  -9  -4  406.18   20.49
   3   9   4  395.37   19.74
  -3  -9  -4  391.02   23.95
   1   0  11    3.23    8.71
   1   0  11  -13.81   15.24
  -1   0 -11   12.16   10.13
  -1  -1  11  275.56   15.31
   1   1 -11  279.24   18.92
   1  -1 -11  292.98   19.22
   1  -1 -11  290.58   22.14
  -1   1  11  251.09   15.01
   1  -1 -11  275.34   15.84
   1   1 -11  278.57   15.61
   0   6  10  119.65   11.79
   0  -6  10  119.65   12.31
   0  -6 -10  140.67   13.06
   0   6  10  132.04   11.03
   0  -6  10  133.92   11.64
   1  -1  11  211.31   21.62
   1   1  11  256.72   16.14
   1   1  11  205.83   21.54
   1  -1  11  230.83   14.04
  -1   1 -11  210.86   13.74
  -1  -1 -11  247.19   14.64
  -4  -7   2    5.40   12.16
  -4  -7   2   15.76    9.16
   4  -7  -2  -15.99    9.91
   0 -11   6   31.90   10.51
   0  11   6   52.55    8.41
   0   3 -11   19.07    9.53
   0  -3 -11    8.03   10.06
   0  -3  11   29.05    9.31
   0  -3 -11    6.31   13.66
   0  -3 -11    6.76    9.31
   0   3  11    8.78    8.48
   0  -3  11    5.25   16.44
   4   7   2   22.67   10.13
   4  -7   2   15.31    8.56
  -4  -7  -2   12.91   12.39
  -4  -7  -2    2.78   10.66
   4  -7   2    5.48    8.41
   4   7   2   -1.50    7.58
  -4  -7  -2   -1.20    8.56
   0 -13   0  -17.04   11.56
   0 -13   0   -5.55    8.93
   2  -3 -10   16.96    8.56
  -2  -3  10   16.81    7.81
  -2  -3  10  -13.66   18.02
   2   3 -10   32.65   12.76
   2  -3 -10  -22.82   11.41
  -2   3  10   -4.05    9.01
  -3 -10   2   85.27   14.26
  -3 -10   2   94.28   10.51
  -3 -10   2  120.78   16.81
   3 -10  -2  124.53   12.61
   3  10   2   61.03    9.91
  -3 -10  -2   45.41   13.21
  -3 -10  -2   39.93   10.43
  -3 -10  -2   38.13   11.33
   2  -3  10  112.07   11.18
   2   3  10  121.38   13.14
   2  -3  10   63.28   15.54
  -2   3 -10  112.67   12.46
  -4  -3   6  114.92   11.64
   4  -3  -6   82.05   14.64
   4  -3  -6  112.00   10.13
   4   3  -6  112.82   16.59
   4  -3  -6  149.00   20.34
   4   3  -6  139.47   14.34
   0 -13   1    1.88   10.81
   0 -13  -1    4.20    8.86
   0 -13   1   -4.88    7.88
   0 -13  -1    1.43    9.53
  -2 -11   4   17.27   12.54
  -2 -11   4   33.70   12.01
  -2 -11   4    9.01   10.28
  -2 -11   4    5.40    9.61
   2 -11  -4   25.60   10.58
   3   0  -9   -1.65   15.31
  -3   0   9   12.16    8.03
   3   0  -9    0.00    6.61
   1  -2 -11  -22.67   12.76
   1   2 -11   -8.86    7.88
   1  -2 -11   -2.93    7.96
   1  -2 -11    2.63   10.88
  -1  -2  11   18.69   15.46
  -1   2  11    1.58    9.38
  -1  -2  11    7.06    8.26
   2 -11   4   88.95   11.64
  -2 -11  -4  105.17   11.11
   2  11   4   82.50   11.86
  -2 -11  -4  127.31   12.84
   2  11   4  113.87   10.28
   0  -8  -9  246.21   25.00
   0  -8   9  232.48   17.11
   0  -8   9  218.14   13.89
   0  -8  -9  215.81   13.96
   0   8   9  232.55   14.64
   0   8   9  228.57   13.36
   0  -8   9  232.25   18.77
  -4  -6   4    7.43   14.19
  -4  -6   4   24.10   10.21
   4  -6  -4    8.71    9.08
  -2   6   9  217.39   15.54
  -2   6   9  220.84   12.61
   2  -6  -9  228.27   14.56
  -2  -6   9  210.33   16.81
  -2  -6   9  236.53   13.21
   2  -6  -9  210.78   23.65
  -2  -6   9  244.26   21.09
  -2  -6   9  231.13   14.19
   1  -2  11   65.16   16.96
   1   2  11   38.88   17.87
   1   2  11   41.89    9.23
  -1   2 -11   30.63   10.88
  -1  -2 -11   48.79   11.56
   1  -2  11   33.18    9.23
   4   3   6  120.40   11.48
  -4  -3  -6   97.74   10.43
   4  -3   6  103.89   11.71
   4  -3   6   98.64   12.16
   4  -3   6  114.40   10.66
   4   3   6  115.60   12.69
   3   1  -9  105.69   15.31
   3  -1  -9   90.90   16.06
   3   1  -9  103.67   16.66
  -3  -1   9   76.19    9.38
  -3   1   9   76.04    9.53
   3  -1  -9   78.67    8.63
   3   1  -9   89.70    9.01
  -1 -10   7    4.43   11.03
  -1  10   7   25.52    6.46
   1 -10  -7   33.85   11.48
  -1 -10   7   29.88    8.41
  -1 -10   7   13.74   12.61
  -4  -6  -4    7.58    8.71
   4   6   4   21.17    8.33
   4  -6   4   28.07   10.21
   4  -6   4   29.35    9.01
   4   6   4    9.76    9.76
  -4  -6  -4   23.05   11.48
   4  -5  -5   -6.53    8.48
  -4  -5   5  -22.29   10.13
   3   0   9   -6.83    9.53
   3   0   9    7.81   11.26
  -3   0  -9  -16.36    8.63
   2  -6   9  140.00   16.44
   2  -6   9  112.97   11.79
  -2  -6  -9  109.97   13.21
   2   6   9  134.67   11.03
   2   6   9  122.81   11.18
  -2  -6  -9  132.94   12.24
   2  -6   9  141.87   11.64
   1 -10   7  234.88   15.01
  -1 -10  -7  231.58   15.46
   1  10   7  260.48   16.14
   1  10   7  231.20   14.34
  -1 -10  -7  222.19   21.02
  -1 -12   4   21.17   10.28
   1 -12  -4   31.60    7.66
  -1 -12   4   41.06   10.51
  -1 -12  -4   48.19    9.76
  -1 -12  -4   47.37   10.21
   1  12   4   38.51    9.16
   1 -12   4   39.93    9.83
   1  -9  -8  100.81   20.42
   1  -9  -8   96.68   12.31
  -1  -9   8   98.94   14.19
  -1   9   8   91.80    8.56
  -1   9   8   99.61   13.14
  -1  -9   8  123.93   14.49
  -1  -9   8   97.28    9.91
  -2 -12   0   13.89    9.76
  -2 -12   0    8.11   10.58
   2 -12   0   12.61    7.88
  -1  -9  -8  167.92   13.66
   1   9   8  159.59   12.31
   1   9   8  153.73   11.86
   1  -9   8  149.23   14.19
  -1  -9  -8  214.46   20.42
   1  -9   8  113.95   12.01
   4   5   5   -1.58    8.56
   4  -5   5   12.91    9.08
   4   5   5   24.25   10.28
   4  -5   5   13.21   10.88
   4  -5   5   18.69    9.98
  -4  -5  -5    6.91    9.46
  -4  -5  -5    9.08   11.64
   3   1   9   18.24    9.91
  -3   1  -9   37.53    9.61
  -3  -1  -9   24.10   10.88
   3  -1   9   40.69    9.31
  -3  -5   8  139.62   19.97
   3  -5  -8  123.48   20.64
   3  -5  -8   89.93   10.51
  -3  -5   8  120.48   11.94
  -2 -12   1  367.29   22.22
   2 -12  -1  359.94   17.49
  -2 -12   1  341.55   18.39
   2 -12  -1  369.10   20.72
  -2 -12   1  405.65   19.97
  -2  -9   7   15.16   12.31
  -2  -9   7    4.05   13.89
  -2  -9   7    8.26    9.23
   2  -9  -7    0.60    9.76
  -2  -9   7    9.31    6.53
  -2 -12  -1  358.14   29.13
  -2 -12  -1  387.49   19.14
   2 -12   1  390.11   18.84
   0 -13  -2  154.26   15.91
   0 -13   2  125.58   14.41
   0 -13  -2  121.08   13.44
   0 -13   2  133.24   16.21
   3   5   8   53.82   10.58
  -3  -5  -8   35.88   10.28
  -3  -5  -8   33.70   10.28
   3   5   8   24.47    9.23
   3  -2  -9   44.66   17.87
   3   2  -9   45.41   15.01
  -3  -2   9   49.24    9.76
  -3   2   9   43.24    8.48
   3   2  -9   58.25   15.54
   3  -2  -9   71.31    9.91
   3  -2  -9   39.11   14.71
   2   9   7  -10.21   10.36
  -2  -9  -7    0.53   10.81
   2  -9   7   -6.23    8.48
   2   9   7   10.51    8.26
  -2  -9  -7   18.62   13.59
  -1  -6  10   28.00   14.71
  -1   6  10   36.86   11.18
   1  -6 -10   21.24   10.51
  -1  -6  10   22.52    8.18
  -1   6  10   13.89    7.51
   1  -6 -10   33.03   15.84
  -1  -6  10    8.63    9.98
  -4  -7   3  213.34   19.14
   4  -7  -3  201.85   19.37
  -4  -7   3  179.11   19.67
   3  -8  -6  126.64   14.34
  -3  -8   6   97.06   15.84
  -3  -8   6  115.38   19.52
  -3  -8   6  112.22   13.59
   1  -6  10   29.80   13.44
   1  -6  10   39.56    9.61
  -1  -6 -10   42.11   14.94
   1   6  10   51.72   10.51
   1   6  10   66.73   12.61
   1  -6  10   44.66   10.66
  -4  -7  -3   72.89   13.44
   4  -7   3   83.10   11.41
   4  -7   3   90.60   12.76
  -4  -7  -3   79.04   10.88
   4   7   3  111.32   14.19
  -4  -7  -3  113.87   13.59
  -1 -11   6  -10.96   10.66
  -1 -11   6   10.43    8.48
  -1 -11   6   29.73   12.46
   1 -11  -6    1.73   10.73
  -1   3  11  310.09   25.67
  -1  -3  11  287.50   28.45
   1  -3 -11  294.78   30.18
   1   3 -11  334.19   26.87
   1  -3 -11  327.51   26.80
  -1  -3  11  330.96   26.57
   0  -4 -11   97.13   13.74
   0   4  11   86.02   12.84
   0  -4  11  102.61   12.69
   0  -4 -11   89.40   12.09
   0   4 -11   87.60   11.18
   0  -4 -11   92.33   18.39
  -1 -11  -6   49.47   16.89
   1 -11   6   26.35    9.68
  -1 -11  -6   19.22   11.56
   1  11   6    9.91   10.96
   1  11   6   23.27    7.81
  -2 -10   6   68.16   14.04
  -2 -10   6   39.03    8.71
   2 -10  -6   59.45   12.09
  -2 -10   6   36.41   10.51
  -2 -10   6   59.83   13.74
   3  -2   9  295.98   24.70
   3   2   9  306.42   29.65
   3   2   9  240.88   21.32
   3   2   9  295.68   24.62
  -3  -2  -9  276.92   23.35
  -3   2  -9  315.50   26.42
   3  -2   9  242.46   24.55
  -3 -10   3  113.80   17.57
  -3 -10   3  104.34   12.39
   3 -10  -3  113.05   15.31
  -3 -10   3  120.33   14.64
  -2  -4  10  317.68   30.93
   2  -4 -10  258.52   22.22
  -2   4  10  276.32   24.10
  -2  -4  10  251.17   21.02
   2  -4 -10  242.91   23.95
  -1 -13   0  360.16   29.28
   1 -13   0  337.42   27.17
  -1 -13   0  340.20   27.85
   1 -13   0  384.03   31.15
  -1   3 -11  351.61   28.45
   1   3  11  354.08   28.60
   1  -3  11  333.89   31.98
   1  -3  11  345.83   28.00
  -1  -3 -11  349.43   27.85
   3  -8   6  250.12   21.99
  -3  -8  -6  275.49   25.90
   3   8   6  271.36   22.37
   3   8   6  260.25   21.99
  -3  -8  -6  278.34   23.87
   2  10   6   11.56    8.41
  -2 -10  -6   22.67   14.41
   2 -10   6   21.92    9.53
   2  10   6   -5.63   10.36
   3  10   3   19.07    8.78
   3 -10   3   -4.88    8.71
  -3 -10  -3    4.73    9.91
   3  10   3    3.90    8.18
  -3 -10  -3   -5.63    8.63
  -3 -10  -3   -5.70   14.11
  -2  -8   8   85.80   10.28
  -2  -8   8   98.26   18.47
  -2  -8   8   86.10   13.59
   2  -8  -8   81.22   19.44
  -2  -8   8   70.94   10.73
   2  -8  -8   85.05   12.69
   0 -12   5  -18.09    8.48
   0 -12  -5   -1.73   10.81
   0  12   5  -15.09    7.43
   2  -4  10  292.08   23.80
   2  -4  10  287.12   26.87
   2   4  10  306.57   25.22
   4  -4  -6   11.79   17.94
   4  -4  -6  -12.54   15.46
   4   4  -6   -2.85   12.24
  -4  -4   6   -2.93   10.28
   4  -4  -6    8.93    7.66
   1 -13  -1  164.02   15.91
  -1 -13   1  143.52   15.84
   1 -13  -1  195.09   19.59
  -1 -13   1  139.77   14.49
   2   8   8   49.77   10.13
  -2  -8  -8   67.41   11.33
   2  -8   8   46.17   11.26
   2   8   8   57.95   11.26
  -2  -8  -8   52.17   13.51
   1 -13   1  336.67   29.05
  -1 -13  -1  282.17   24.25
  -1 -13  -1  302.74   24.77
   1 -13   1  276.54   22.67
  -3  -7   7   76.72   13.66
   3  -7  -7  114.25   22.74
  -3  -7   7  101.19   20.04
   3  -7  -7   68.23   11.18
  -3  -7   7   60.28   12.09
  -2 -12   2   36.93   11.11
   2 -12  -2   32.88   11.03
   2 -12  -2   23.05    7.88
  -2 -12   2   13.89    9.16
  -1   8   9   25.37    8.18
  -1   8   9   28.07   11.79
   1  -8  -9   36.33    9.76
  -1  -8   9   42.04    9.46
  -1  -8   9   35.66   15.61
   1  -8  -9   40.24   18.92
   2  12   2   47.97    9.38
   2 -12   2   24.85    8.03
  -2 -12  -2   31.45    9.23
  -2 -12  -2   35.88   11.18
  -3  -9   5    3.75    6.23
  -3  -9   5   -7.96   10.58
  -3  -9   5  -10.73   13.21
  -3  -9   5    2.85    9.23
   3  -9  -5   -4.05   10.51
  -3  -9   5   -0.45    7.58
   1  -8   9   49.32   11.26
   1   8   9   45.34   10.21
   1  -8   9   63.81   11.03
  -1  -8  -9   41.66   15.84
  -4  -8   0  144.13   19.44
   4  -8   0  129.19   12.84
  -4  -8   0  121.46   12.39
  -4  -8   0  143.83   16.06
   4   0  -7   -3.00   13.74
  -4   0   7    3.30    7.13
   4  -4   6   -3.30    9.38
   4   4   6   -0.23    7.66
   4  -4   6   12.31   10.13
  -4  -4  -6    2.18    9.46
   4   4   6    5.10   10.21
   3   7   7    3.53    8.78
  -3  -7  -7   12.16   11.94
  -3  -7  -7   38.13   11.33
   3   7   7   -0.53   10.13
   5   0   0   63.96   10.06
   5   0   0   55.32    8.63
   5   0   0   35.73   13.81
   5   0   0   55.85   14.86
  -3  -9  -5   18.32   14.49
   3   9   5    8.48    8.78
   3   9   5   12.09    9.91
  -3  -9  -5   30.25   10.88
   3  -9   5   22.37    9.53
   4   1  -7   -7.06   13.21
  -4  -1   7    0.23    9.31
   4  -1  -7   19.89   15.39
  -4   1   7    4.80    7.21
   4   1  -7   11.48   12.09
  -4  -8   1  168.22   16.74
  -4  -8   1  162.44   19.22
  -4  -8   1  155.84   14.34
   3  -3  -9  183.31   16.96
  -3  -3   9  161.17   15.76
   3  -3  -9  197.80   23.57
   3  -3  -9  176.18   19.67
   3   3  -9  178.51   20.57
  -3   3   9  143.75   14.26
   5   1   0   49.69   12.39
   5   1   0   52.10   13.81
   5  -1   0   65.61    9.61
   5   1   0   60.73   10.06
   5  -1   0   58.93   10.51
   5   1   0   64.63    8.93
   4   0   7  -10.88   11.03
   4   0   7   -7.28   10.96
   4   0   7  -18.54    9.31
  -4   0  -7  -16.89    8.56
   4  -8   1  150.66   14.34
   4   8   1  150.21   15.09
  -4  -8  -1  147.73   14.64
   4  -8   1  156.74   16.36
   4   8   1  169.05   17.11
  -4  -8  -1  161.02   17.04
   5   0  -1   -1.43    8.03
   5   0  -1   11.41   11.79
   5   0  -1    5.86   12.76
   5   0  -1   -3.45    6.01
   5   0   1    7.66    7.96
   5   0   1   -9.31   12.39
   5   0   1  -12.16    8.26
   4  -1   7  232.33   20.64
  -4  -1  -7  256.57   21.92
   4  -1   7  270.61   25.22
   4   1   7  238.86   24.17
   4   1   7  225.65   20.34
   4  -1   7  255.75   22.97
   4   1   7  275.49   23.20
   5   1  -1   89.40   14.64
   5  -1  -1   80.62   10.43
   5  -1  -1   73.04   16.44
   5  -1  -1   98.49   11.33
   5   1  -1   95.03   10.96
   5   1  -1   65.98   13.96
   5   1  -1   89.25   11.56
   5  -1  -1   87.30   14.79
   0 -13  -3  135.64   15.84
   0 -13   3  134.22   16.66
   0 -13   3  134.37   14.34
   0 -13  -3  127.84   13.66
  -3  -3  -9  186.84   18.39
   3  -3   9  143.83   15.01
   3   3   9  163.12   16.74
   3  -3   9  125.28   17.34
   3   3   9  152.38   16.81
   0  -7  10    0.15    9.23
   0  -7 -10   13.89    9.23
   0  -7  10   31.68   14.26
   0   7  10   -3.15    9.08
   0   7  10   24.02    8.93
   0  -7 -10    0.60   16.81
   5  -1   1  203.80   21.32
   5   1   1  219.49   22.14
   5   1   1  206.35   18.62
   5  -1   1  181.21   16.89
   5   1   1  197.87   17.42
   5  -1   1  192.02   17.11
   5   1   1  133.77   17.87
   1 -13  -2  318.88   27.25
  -1 -13   2  284.35   24.25
   1 -13  -2  293.96   24.10
  -1 -13   2  297.26   24.70
   1 -13   2  346.73   27.77
  -1 -13  -2  368.27   29.50
   1 -13   2  386.29   32.43
  -1 -13  -2  350.71   28.22
  -2 -11   5  295.38   23.80
  -2 -11   5  282.10   25.07
  -2 -11   5  344.40   30.25
   2 -11  -5  298.76   25.07
  -2 -11   5  282.70   24.02
   4  -2  -7   94.66   15.84
   4   2  -7   66.43   13.59
   4  -2  -7   25.00   14.41
   4   2  -7   48.94   14.26
  -4  -2   7   46.32   10.66
  -4   2   7   44.44    8.56
   4  -2  -7   52.47    8.71
   1  -4 -11    3.30   15.69
  -1  -4  11  -18.32    8.11
   1  -4 -11    8.93   10.06
  -1   4  11    7.28    8.63
   1  -4 -11    5.40   10.96
  -1  -4  11   41.74   16.29
   5  -2   0   10.51    7.66
   5   2   0   21.32   13.29
   5   2   0   -8.78    8.03
   5  -2   0    7.43    8.71
   5   2   0   -3.90    7.13
  -2 -11  -5  547.08   36.18
   2  11   5  475.61   36.78
  -2 -11  -5  463.60   35.81
   2 -11   5  490.93   33.03
  -2 -11  -5  457.90   39.56
   2  11   5  479.89   36.41
   4  -6  -5   10.43    8.93
  -4  -6   5   13.74   10.43
   1  -4  11   10.81   13.96
  -1  -4 -11   -4.73   10.36
  -1  -4 -11    5.25    9.08
   1  -4  11    8.86   10.13
   1   4  11    1.13    9.38
   1   4  11   22.07    9.68
   4  -8  -2   34.23   11.26
  -4  -8   2   28.90    9.76
  -4  -8   2    7.96   13.74
   5   0  -2  117.03   17.42
   5   0  -2  128.66   13.44
   5   0  -2  139.92   13.89
   5   0  -2   99.46   17.11
   5   0  -2  107.79   11.33
   4  -2   7   -8.93    9.98
   4   2   7   -1.73   12.31
  -4  -2  -7    7.96    8.71
   4  -2   7   -2.78   10.21
   4   2   7  -21.84   10.51
   4   2   7    5.55    8.26
   4  -2   7  -10.43    8.03
   4  -8   2  129.04   12.99
  -4  -8  -2  124.46   12.54
   4   8   2  124.76   12.54
   4   8   2  145.25   14.64
  -4  -8  -2  120.71   14.41
   4  -8   2  112.75   12.39
   4  -6   5   94.43   12.61
   4   6   5   92.71   11.48
  -4  -6  -5   81.75   13.74
  -4  -6  -5   92.93   12.39
   5   2  -1   62.83    9.23
  -5  -2   1   80.17   11.41
   5   2  -1   60.65    9.91
   5   2  -1   63.58   12.24
   5  -2  -1   75.97    9.98
   5   2  -1   58.78   15.09
   5  -2  -1   66.66    8.93
  -1 -12   5  320.83   25.45
   1 -12  -5  307.09   22.59
  -1 -12   5  358.81   26.20
  -1 -12   5  352.28   25.37
  -4  -7   4   22.29   10.88
   4  -7  -4    6.83    9.76
  -4  -7   4   14.19   12.24
  -2  -7   9  120.25   18.39
   2  -7  -9  136.32   23.50
  -2  -7   9  141.42   12.69
   2  -7  -9  148.55   14.41
  -2   7   9  133.02   11.79
  -2  -7   9  137.37   13.81
  -2  -7   9  133.92   16.29
   5  -2   1    6.16    7.96
   5   2   1   12.09   12.31
   5  -2   1   11.26   11.18
   5   2   1   16.21    8.11
   5   2   1   12.69    6.98
   5  -2   1   30.40    8.33
   5   0   2   47.74   10.28
   5   0   2   45.64    9.31
   5   0   2   20.64   12.54
   3  -6  -8   75.59   10.96
  -3  -6   8   42.71   14.11
  -3  -6   8   75.67   10.81
   3  -6  -8  121.83   21.54
  -3  -6   8   46.09   18.02
   1  12   5  473.59   31.08
   1 -12   5  506.02   39.86
  -1 -12  -5  516.37   40.61
  -1 -12  -5  509.02   39.78
  -2 -12   3  158.84   14.79
   2 -12  -3  156.66   15.09
  -2 -12   3  144.13   14.64
  -2 -12   3  146.75   17.64
   0 -10   8   95.18   10.96
   0 -10  -8   72.66   11.26
   0  10   8  105.32   13.29
   0 -10   8   82.12   12.39
   0  10   8  111.55   12.16
   0 -10  -8  136.77   22.82
  -2 -12  -3  237.06   19.37
  -2 -12  -3  210.26   17.04
   2  12   3  209.96   16.96
   2 -12   3  206.50   16.14
   5   1  -2    8.11   12.84
   5  -1  -2    5.63   15.16
   5  -1  -2    8.18    8.26
   5  -1  -2   -8.78   13.59
   5  -1  -2   18.77    7.81
   5   1  -2   -7.06   11.94
   5   1  -2    6.98   12.46
   5   1  -2   -3.00   11.26
   5   1  -2   19.44    7.81
   5  -1  -2    3.98    7.81
   0  -5 -11   12.39   15.01
   0  -5 -11    9.83   10.51
   0  -5  11    5.55    7.96
   0   5  11    3.00    9.98
   0   5  11    6.91    9.01
  -4  -7  -4    6.61    8.78
  -4  -7  -4    6.16   12.39
   4   7   4   -9.53    8.11
   4  -7   4    2.78    9.76
   2  -7   9  177.53   16.36
  -2  -7  -9  151.86   16.74
  -2  -7  -9  161.24   17.87
   2   7   9  168.75   15.76
   2   7   9  149.38   13.96
  -2  -7  -9  149.98   15.31
   2  -7   9  153.96   15.01
  -2   5  10   18.54    7.51
   2  -5 -10    2.93    9.53
  -2  -5  10   11.41    8.03
  -2   5  10   21.99    9.46
  -2  -5  10   -6.31   16.51
  -3 -10   4  268.58   22.52
  -3 -10   4  341.02   25.00
  -3 -10   4  362.64   30.25
   3 -10  -4  339.60   25.15
  -3 -10   4  316.18   22.07
   5  -1   2   88.88   14.26
   5  -1   2   90.00   10.66
   5  -1   2   98.04   11.79
   5   1   2   78.89   15.01
   5   1   2   95.56   11.26
   5   1   2  116.20   12.99
   5   1   2   98.04   15.16
  -3 -11   0   14.19   11.64
   3 -11   0    0.23   10.21
   3 -11   0   26.72    7.21
  -3 -11   0    8.48    9.76
  -3 -11   0   21.84   12.54
  -3 -11   0    1.65    9.46
   3   6   8  118.53   12.69
   3   6   8  109.60   13.29
  -3  -6  -8  118.83   13.14
   0  11   7  510.67   39.26
   0 -11   7  456.10   30.78
   0 -11   7  482.37   34.30
   0 -11  -7  495.58   39.71
   3 -10   4  296.81   22.59
   3  10   4  270.91   20.87
  -3 -10  -4  242.46   19.89
   3  10   4  283.37   20.79
  -3 -10  -4  286.52   25.60
  -3 -10  -4  261.90   20.19
  -2  -5 -10   95.41   13.66
   2  -5  10  126.18   16.21
  -2  -5 -10  135.57   14.04
   2  -5  10  140.75   14.34
   2   5  10  118.30   12.54
   4  -5  -6  114.47   16.59
   4   5  -6  113.35   18.77
  -4  -5   6  105.92   12.31
   4  -5  -6  124.31   12.76
   4  -5  -6  107.49   22.22
  -3 -11   1  202.38   16.74
   3 -11  -1  209.66   18.99
  -3 -11   1  208.08   21.32
   3 -11  -1  210.93   19.14
  -3 -11   1  171.67   19.07
  -3 -11   1  170.40   15.31
   3   4  -9   20.12   14.26
   3  -4  -9   -8.41   17.72
  -3  -4   9    4.73    9.16
  -3   4   9    6.98    7.13
   3  -4  -9   11.86    8.26
   3  -4  -9   12.16   12.24
  -3 -11  -1  256.87   20.19
  -3 -11  -1  263.18   20.27
   3  11   1  254.25   18.92
   3 -11   1  241.56   17.94
  -3 -11  -1  206.88   20.19
  -3 -11  -1  245.39   21.99
  -4   3   7   91.88   10.21
   4  -3  -7  113.20   11.94
   4  -3  -7  120.10   18.62
  -4  -3   7  108.17   11.79
   4  -3  -7   78.82   19.82
   4   3  -7  145.10   17.11
   4  -5   6  231.73   18.69
   4   5   6  212.74   17.19
   4   5   6  189.61   17.19
   4  -5   6  172.12   16.74
  -4  -5  -6  231.20   17.94
   5  -3   0    8.56    7.96
   5   3   0   -0.23    6.91
   5  -3   0   17.79    8.26
   5  -3   0   12.84   13.44
   5   3   0    4.50   13.36
   5   3   0    5.48    9.01
   5  -2  -2   -2.63    7.73
  -5  -2   2    9.08    8.93
   5  -2  -2    7.43    7.28
   5   2  -2   -9.61    7.96
   5  -2  -2   -2.03    8.26
   5   2  -2   10.06   14.04
   5   2  -2   -9.83   10.43
   5  -2  -2    6.83   15.46
  -2   0  11    0.30    9.16
   2   0 -11   -4.95    7.96
   2   0 -11   21.39   15.84
   2   0 -11   -1.13   11.94
  -3  -4  -9   55.47   10.28
   3   4   9   51.19   11.41
   3   4   9   34.76   11.11
   3  -4   9   67.63   12.84
   1  -7 -10   12.76    9.01
  -1  -7  10    2.10    9.76
  -1   7  10    2.55   10.66
  -1   7  10    3.75    7.51
  -1  -7  10   -1.50   15.76
   1  -7 -10    3.98   16.81
  -1  -7  10    0.00    7.66
   0  -9   9   -9.23   13.29
   0  -9  -9   22.89   17.72
   0  -9   9    7.06    9.38
   0  -9  -9   12.91   10.81
   0  -9   9   -7.21   11.18
   0   9   9    3.30    8.56
   0   9   9    7.81    9.76
  -1 -13   3  125.13   13.06
   1 -13  -3  116.73   11.86
  -1 -13   3  116.35   14.11
   1 -13   3   36.86    9.76
  -1 -13  -3   37.46    9.08
  -1 -13  -3   30.40    9.61
   5  -2   2  -14.26   11.86
   5   2   2   19.74   11.03
   5   2   2    3.68    8.48
   5   2   2   -4.80    7.13
   5  -2   2    6.91    8.11
   5  -2   2    6.31    9.01
   1  -7  10   -6.68    8.86
  -1  -7 -10    0.75   14.26
   1  -7  10   19.52   15.24
   1   7  10    7.73    8.03
   1   7  10    4.28    8.41
   1  -7  10  -24.25    9.31
   4  -3   7  218.97   17.94
  -4  -3  -7  201.48   17.42
   4   3   7  179.78   15.99
   4  -3   7  154.41   15.01
   4  -3   7  183.08   16.81
   4   3   7  165.82   15.09
  -2  -1  11   -7.43    8.71
   2  -1 -11  -21.47    8.03
   2   1 -11   -3.08    8.26
   2  -1 -11  -14.79   13.66
   2   1 -11  -10.96   12.16
  -2   1  11   -5.33    9.46
   5  -3  -1   84.00   10.06
  -5  -3   1  101.11   12.24
   5  -3  -1   81.22   10.36
   5   3  -1   86.02   10.81
   5   3  -1   84.67   15.69
   5  -3  -1  104.49   15.31
   2   0  11  -30.85   11.71
   2   0  11   16.51    8.93
  -2   0 -11  -23.42   10.51
   5  -3   1   87.08   11.03
   5   3   1  106.59   12.16
   5   3   1   83.47   13.66
   5  -3   1  109.22   16.06
   5  -3   1   70.56   10.06
   5   3   1   76.94    9.68
  -2   1 -11  -10.06   10.28
   2   1  11   10.21   13.96
   2  -1  11   -0.83   15.54
   2   1  11   -7.58    8.93
   2  -1  11   -4.80    9.98
  -2  -1 -11   17.19   11.11
   4  -8  -3   35.66   10.88
  -4  -8   3   29.80   11.41
   0 -13  -4  280.97   21.99
   0 -13   4  278.79   21.39
   0 -13  -4  281.12   21.02
   0 -13   4  282.47   22.74
   0   0  12  441.53   36.26
   0   0  12  399.12   27.47
   0   0 -12  381.93   26.72
   5   0  -3   -7.81   13.44
   5   0  -3    2.03   13.81
  -3 -11   2   26.12    9.31
  -3 -11   2   25.22   12.39
   3 -11  -2   18.02   11.86
  -3 -11   2   21.24   11.71
  -4  -8  -3  155.24   15.46
   4  -8   3  175.65   15.39
   4  -8   3  138.27   13.06
   4   8   3  190.37   16.36
  -4  -8  -3  192.02   16.51
  -3 -11  -2    2.48   14.34
  -3 -11  -2   -3.68   18.09
  -3 -11  -2   -8.11   10.81
  -3 -11  -2   21.69   10.13
   5   0   3    1.43   12.54
   5   0   3    5.63    9.91
   5   0   3   -0.30    9.01
   0  -1  12   30.93   10.21
   0  -1 -12   47.44    9.91
   0   1 -12   19.67    8.86
   0  -1  12   42.11   18.39
   0   1  12   18.92   10.51
   5  -1  -3   10.43    6.83
   5  -1  -3   17.72    7.66
  -5  -1   3    5.33    8.71
   5  -1  -3   -2.40   13.81
   5   1  -3   11.26   12.16
   5  -1  -3   -5.18   12.46
  -1 -10   8  181.81   18.17
  -1 -10   8  161.02   14.19
   1 -10  -8  147.43   21.09
   1 -10  -8  135.64   15.09
  -1  10   8  160.56   13.06
  -1 -10   8  154.33   17.49
   0  12   6  -15.39    7.73
   0 -12  -6   -3.90   11.18
   0 -12   6    0.30    8.11
  -1  -5  11   10.88   17.34
  -1  -5  11   21.69    8.48
  -1   5  11   26.42   10.73
   1  -5 -11   18.32   17.49
  -1   5  11   29.20    8.41
   1  -5 -11   16.96    9.38
  -2  -2  11  137.44   13.29
   2  -2 -11  130.31   13.21
   2   2 -11  120.63   12.01
  -2   2  11  134.74   13.59
   2  -2 -11  107.27   17.64
   2   2 -11  153.81   17.64
  -1 -10  -8  260.63   25.52
   1  10   8  251.02   20.64
  -1 -10  -8  261.68   20.72
   1 -10   8  250.27   19.52
   1 -10   8  267.16   22.82
   1  10   8  246.06   18.77
   5   1   3  152.38   16.44
   5  -1   3  103.21   13.51
   5   1   3  101.71   12.31
   5  -1   3  113.95   12.61
   5  -1   3  113.80   15.46
   5   1   3  132.19   17.27
   5   1   3   83.47   15.84
   5   1   3   96.01   14.34
  -1  -5 -11   29.88   11.11
   1  -5  11   39.56   10.73
   1   5  11   38.88   11.79
   1  -5  11   29.28   16.44
  -1  -5 -11   28.98   15.24
   1   5  11   37.23   10.36
   3  -9  -6   21.39   10.66
  -3  -9   6   10.73   10.88
  -3  -9   6   20.42   15.84
  -3  -9   6    1.95   11.48
  -3  -8   7   67.41   15.31
  -3  -8   7   29.88   15.46
   3  -8  -7   59.75   11.03
  -3  -8   7   62.68   10.96
  -1 -11   7   87.00   12.46
  -1 -11   7   95.03   16.06
  -1 -11   7  104.72   12.91
   1 -11  -7   86.02   13.81
  -1 -11   7  109.97   17.49
   5   3  -2   -9.46   13.81
  -5  -3   2    2.33    9.46
   5  -3  -2    5.33    8.86
   5  -3  -2   37.16   15.31
   5  -3  -2   -0.83    7.96
   2   2  11  329.91   32.50
   2  -2  11  285.77   29.20
   2   2  11  267.46   23.57
   2   2  11  296.66   25.45
  -2   2 -11  265.73   23.05
   2  -2  11  300.19   25.07
  -2 -10   7   -3.90    6.68
   2 -10  -7    0.90   10.36
  -2 -10   7    3.53    8.48
  -2 -10   7   17.27    9.38
  -2 -10   7   23.42   14.49
   1 -11   7   42.19    9.68
  -1 -11  -7   45.49   15.76
   1  11   7   35.06    9.38
   1  11   7   59.38   12.76
  -1 -11  -7   19.74   11.18
   5   3   2   14.34    7.88
   5  -3   2   29.88    8.93
   5  -3   2   46.47    9.98
   5   3   2   19.37   10.28
   3   9   6   27.17   10.51
  -3  -9  -6   33.03   10.06
   3   9   6   42.11   11.33
  -3  -9  -6   25.97   13.29
  -2 -12   4    9.16   10.81
  -2 -12   4   34.98    9.83
  -2 -12   4   16.66   11.48
   2 -12  -4   21.77   10.58
  -2 -12   4   43.31   11.71
   3   8   7  178.88   18.17
   3   8   7  208.38   19.52
  -3  -8  -7  178.51   19.74
  -3  -8  -7  170.02   17.11
  -2 -10  -7    1.95    9.83
   2 -10   7    8.18    9.98
  -2 -10  -7  -20.34   12.16
   2  10   7   17.57    9.76
   2  10   7  -23.05   10.58
  -2  -9   8   31.30   15.76
  -2  -9   8   25.07    9.61
   2  -9  -8   25.97    9.16
  -2  -9   8   30.40    8.11
   2  -9  -8  -14.04   17.11
  -2 -12  -4   35.88   11.26
   2  12   4   28.22    8.71
  -2 -12  -4   41.29   11.33
   0  -2  12  -36.93   16.36
   0  -2 -12   -3.00    9.53
   0  -2  12    5.40    8.03
   0   2 -12  -17.11    9.23
   0   2  12   -3.60    9.68
   0  -2 -12  -20.94   10.21
   5  -2  -3  188.56   17.27
   5  -2  -3  148.85   14.71
  -5  -2   3  174.38   16.96
   5   2  -3  137.29   16.89
   5  -2  -3  170.85   22.59
   5   2  -3  199.82   22.29
   4  -4  -7   12.01    8.18
  -4  -4   7  -15.54    9.53
   4   4  -7   15.61   13.51
   4  -4  -7   36.56   16.89
   4  -4  -7    4.05   17.34
   2   9   8  352.06   28.67
   2  -9   8  332.61   27.85
  -2  -9  -8  325.56   27.02
   2   9   8  381.93   30.93
  -2  -9  -8  332.99   31.15
   5  -4   0    5.86    8.56
   5  -4   0   37.23   14.41
   5   4   0    3.45    9.38
  -5  -4   0   -3.68    9.83
   5   4   0    3.00    7.36
   5  -4   0   20.94    7.96
  -1  -9   9    1.13   11.86
  -1   9   9    3.83   11.48
  -1  -9   9   -1.88    7.73
   1  -9  -9    6.98   10.51
  -1   9   9    9.91    7.51
  -1  -9   9   25.52   15.61
   1  -9  -9  -24.77   15.39
   5  -2   3   27.62    8.86
   5   2   3  -11.79    9.91
   5  -2   3   10.58   11.33
   5  -2   3  -20.57    8.78
   5   2   3    1.20    7.73
   1  -9   9   20.04    8.41
  -1  -9  -9   -3.53   12.01
   1   9   9    8.48    9.16
   1  -9   9   -6.23   10.36
  -4  -9   0    3.30    7.66
  -4  -9   0   -6.16   11.03
   4  -9   0   13.21    7.58
   4   9   0   20.79    9.98
   3  -5  -9   48.27   15.54
  -3  -5   9   53.82   10.73
   3  -5  -9   56.75   17.49
   3  -5  -9   38.36    9.46
  -3  -5   9   37.98   18.69
   3   0 -10  -31.45   15.39
   3   0 -10   24.92   13.81
   3   0 -10    1.95    7.73
  -3   0  10    9.31    8.03
   4  -4   7   10.21    8.93
   4   4   7  -16.36    9.23
   4  -4   7    2.03    8.18
   4   4   7   11.41    9.76
   4  -4   7   -5.40   10.28
  -4  -4  -7  -17.11   10.43
   0  -6 -11  224.82   24.40
   0   6  11  235.55   20.79
   0   6  11  219.87   20.87
   0  -6 -11  219.57   20.57
   0  -6  11  236.31   20.34
  -4  -7   5  137.07   15.39
   4  -7  -5  146.75   15.69
   5  -4  -1   22.52   15.01
   5   4  -1   19.82   12.46
   5   4  -1   31.90    9.38
   5  -4  -1   24.10    7.43
  -5  -4   1   29.58   10.51
   5  -4  -1   11.64    9.23
   0 -14   0  663.65   37.46
   0 -14   0  614.86   46.99
   0  -8 -10   87.75   17.64
   0  -8  10  140.97   14.94
   0  -8 -10  141.35   16.06
   0   8  10  147.65   15.01
   0  -8  10  121.91   15.09
   0  -8  10  185.11   22.59
   0   8  10  151.18   16.14
   5  -4   1    5.03   13.14
   5  -4   1   -0.98    8.93
   5   4   1   -6.31    7.28
   5  -4   1  -16.51    7.13
   5   4   1   19.74    9.53
  -2  -6  10   69.29   16.59
   2  -6 -10   80.92   19.82
  -2   6  10   62.23   11.48
  -2   6  10   62.38    9.53
   2  -6 -10   55.85   11.41
  -2  -6  10   56.52    9.08
   4  -9  -1   -0.30   11.33
   4   9  -1    4.28    9.76
  -4  -9   1    3.38    6.91
  -4  -9   1   -0.68   10.88
   3  -1 -10   85.12   14.49
   3  -1 -10   88.80   18.62
   3   1 -10   68.31   14.79
   3   1 -10   77.24   10.28
   3   1 -10   63.36   15.16
   3  -1 -10   68.83   10.06
  -3  -1  10   44.66    9.83
  -3   1  10   50.97    9.61
   4  -9   1   17.27    9.38
   4  -9   1   12.84    7.43
  -4  -9  -1   10.96    9.01
  -4  -9  -1   -2.85    9.46
  -4  -9  -1   29.13   14.41
   4   9   1    8.18    8.63
  -2  -3  11  -15.91   16.59
   2  -3 -11    6.08   12.91
  -2  -3  11   15.61    8.56
  -2   3  11   10.36   10.13
   2  -3 -11   10.36    9.31
  -2 -11   6   35.58    8.93
   2 -11  -6   33.70   12.01
  -2 -11   6   32.50    9.91
  -2 -11   6   39.18   12.39
  -2 -11   6   26.12   11.71
   4   7   5  273.76   23.65
   4  -7   5  297.71   25.75
  -4  -7  -5  318.13   28.60
  -4  -7  -5  306.94   26.05
   3   5   9   14.26    9.23
   3   5   9    7.06    9.38
   3  -5   9   13.14   11.11
  -3  -5  -9   -2.03   11.33
  -3 -10   5   69.06   12.99
  -3 -10   5   86.63   17.11
  -3 -10   5   70.34   14.64
  -3 -10   5   58.25    8.71
  -3 -10   5   40.24    8.86
   3 -10  -5   72.89   13.21
  -1   0  12   -5.40    8.71
   1   0 -12  -26.50   10.51
   1   0 -12  -16.36    9.16
  -3 -11   3   29.28   12.01
  -3 -11   3   32.73    9.23
   3 -11  -3   46.02   11.03
  -3   0 -10   92.86   12.99
   3   0  10  103.21   13.89
   3   0  10   49.32   13.66
   2  -6  10  108.17   16.36
  -2  -6 -10  100.81   13.96
   2  -6  10   97.81   12.61
  -2  -6 -10  105.02   14.19
   2   6  10  100.21   13.51
   2   6  10  108.99   13.06
  -1 -13   4   45.41   12.09
   1 -13  -4   35.73    8.86
  -1 -13   4   49.24   10.51
  -3  -7   8   -7.73   13.14
   3  -7  -8   -2.78   15.91
  -3  -7   8  -15.69   10.21
   3  -7  -8  -23.35    9.23
  -3  -7   8  -46.92   12.99
   4  -6  -6   54.05   19.52
   4  -6  -6   11.11    9.46
  -4  -6   6   38.66   11.64
   0 -14  -1   13.74   12.01
   0 -14   1    8.03   11.48
   0 -14  -1    5.18    9.08
   0 -14   1   29.80   10.58
   1  13   4   56.97   10.51
  -1 -13  -4   88.20   12.31
  -1 -13  -4   77.09   12.09
   1 -13   4   46.84    9.46
  -2 -11  -6   34.08   14.49
  -2 -11  -6   44.89   10.73
   2  11   6   63.05    9.98
   2  11   6   36.56    9.98
   2 -11   6   15.09   11.64
  -3 -11  -3  180.38   18.47
   3 -11   3  171.37   18.32
  -3 -11  -3  161.62   20.19
   3  11   3  146.60   15.09
  -3 -11  -3  158.69   17.34
   3  11   3  145.10   15.91
   1   0  12   30.10   10.73
  -1   0 -12   36.78   11.03
   1   0  12   15.76   17.57
  -2 -13   0   35.88    9.98
  -2 -13   0   12.76   10.21
   2 -13   0    3.15    7.73
   3  10   5   55.55   11.79
  -3 -10  -5   40.91   14.94
  -3 -10  -5   40.39   11.56
   3  10   5   46.62   10.88
  -2   3 -11    4.73   10.51
   2  -3  11   -1.88    8.71
   2   3  11   13.21   10.96
   2  -3  11    4.28   13.06
   1  -1 -12   89.93   14.19
   1   1 -12  114.25   15.61
   1  -1 -12  104.12   17.11
  -1   1  12  109.14   13.59
  -1  -1  12  110.80   13.14
   1  -1 -12  111.25   13.36
   1   1 -12  109.30   12.39
   4   0  -8   56.00   14.26
   4   0  -8   56.82   16.51
  -4   0   8   52.92   10.06
  -3   1 -10  131.66   14.56
  -3  -1 -10  138.50   16.29
   3  -1  10  127.24   14.56
   3   1  10  151.26   16.06
   3  -1  10  134.07   19.67
   3   1  10  118.08   18.32
   3   7   8    8.78    9.01
   3   7   8    2.10   10.66
  -3  -7  -8    3.23   11.33
   4   6   6   18.09    9.46
   4  -6   6   -3.75    8.56
  -4  -6  -6    2.55   10.28
  -4  -6  -6   -3.98   10.73
   4  -6   6   10.36   10.58
   1 -12  -6   58.85   13.21
  -1 -12   6   28.75    9.68
  -1 -12   6   28.90   11.79
  -1 -12   6   23.72    9.68
   1  -1  12  190.82   18.17
  -1  -1 -12  210.71   20.04
  -1   1 -12  178.81   17.64
   1   1  12  198.17   23.65
   1   1  12  199.22   18.39
   1  -1  12  165.59   23.05
   1  12   6   84.67   10.51
   1  12   6   65.61   13.36
  -1 -12  -6   69.44   13.06
   1 -12   6   73.19   12.76
  -1 -12  -6   71.99   16.96
  -2 -13   1    6.01    9.31
  -2 -13   1   15.91   10.36
   2 -13  -1   -0.83    7.81
  -2 -13   1    2.18   13.36
  -2 -13  -1   36.26   11.03
  -2 -13  -1   32.20    9.53
   2 -13   1    8.41    8.03
   4   1  -8   43.84   14.94
   4   1  -8   55.40   15.24
  -4   1   8   46.47    8.71
   4  -1  -8   39.18    7.96
   4  -1  -8   34.83   14.86
  -4  -1   8   39.41   10.28
   4  -8  -4   37.38   10.58
  -4  -8   4   -3.38   10.96
  -2  -8   9   60.65    8.86
   2  -8  -9   81.97   10.66
  -2  -8   9   62.38   10.21
  -2  -8   9   72.74   17.42
   2  -8  -9  107.04   19.89
  -2  -8   9   94.13   14.19
   0  -3  12   19.14   17.27
   0  -3  12   -3.15    9.61
   0   3 -12   17.27   10.36
   0  -3 -12   -0.60   10.13
   0   3  12   -4.43   10.13
   0  -3 -12    5.86   13.59
   5  -3  -3   18.02    8.41
   5  -3  -3    8.56    8.11
  -5  -3   3   29.95   10.36
   5  -3  -3   20.19   16.36
   5   3  -3   50.74   14.86
   5  -3  -3  -12.61   14.64
  -5   0   4   82.50   10.13
   5   0  -4   61.70   16.21
   5   0  -4   89.03   16.14
  -3   2  10   -7.13    7.81
   3  -2 -10  -26.50   16.06
   3  -2 -10   10.21    7.88
   3   2 -10   10.88   13.51
  -3  -2  10   -2.48    8.33
   4   0   8   41.96   10.21
   4   0   8   75.67   14.71
  -4   0  -8   39.93   10.06
   4   0   8   39.48    9.46
   5  -4  -2   30.03    8.41
   5  -4  -2   36.86   10.06
  -5  -4   2   53.90    9.68
   5   4  -2   85.50   16.21
   5  -4  -2   12.31   13.36
   5   4  -2   25.82    7.96
   4   8   4   89.18   10.51
  -4  -8  -4   94.28   11.41
   4  -8   4   95.26   11.48
   5  -3   3  123.03   12.46
   5   3   3  117.40   11.71
   5  -3   3  135.57   13.21
   5   3   3  117.10   12.99
   5  -3   3  130.61   15.16
   2   8   9  120.40   12.54
   2   8   9  112.30   12.24
  -2  -8  -9  119.50   16.06
   2  -8   9  112.60   13.06
  -2  -8  -9  133.69   13.51
   2  -8   9  124.53   12.24
   5  -4   2    6.98    8.26
   5   4   2   21.99   10.81
   5   4   2    9.61    7.88
   5  -4   2   11.26    9.23
   5   0   4  127.76   13.59
   5   0   4  118.90   13.59
   5   0   4  104.94   14.79
   5   0   4  102.76   11.48
   5   1  -4   -5.70   12.24
  -5  -1   4   -7.06    7.88
   5   1  -4    8.33   14.64
   5  -1  -4   11.94   15.54
   5  -1  -4  -12.91   13.81
  -4  -9   2  197.65   15.46
  -4  -9   2  189.99   20.12
   4  -9  -2  162.14   14.41
   4   1   8   88.65   11.94
   4  -1   8  111.02   12.01
  -4  -1  -8  105.62   12.91
  -4   1  -8  127.99   13.44
   4  -1   8  133.09   13.44
   4   1   8  120.18   12.91
   4  -1   8  108.54   14.94
   4   1   8  142.62   16.59
   4  -9   2   -3.00   10.21
  -4  -9  -2    3.08    8.56
   4   9   2   15.01    8.63
   4  -9   2    0.15    7.73
  -4  -9  -2    6.01   11.48
  -4  -9  -2   21.24   14.11
  -1  -2  12   -0.30    7.73
   1  -2 -12   -3.60    9.53
   1   2 -12   -0.45    8.71
  -1   2  12   -5.25    9.53
   1  -2 -12   -9.01   16.21
   1  -2 -12   14.56   11.33
   3  -2  10   -0.08   13.36
   3   2  10   13.36   14.71
   3   2  10    9.68    9.16
   3   2  10   -8.56   11.11
  -3  -2 -10  -17.42   11.41
  -3   2 -10    6.98   11.33
   0 -14  -2  418.26   25.15
   0 -14  -2  418.64   25.97
   0 -14   2  449.87   33.33
   0 -14   2  451.67   34.76
   5  -1   4   35.36    9.76
   5  -1   4    9.53   10.58
   5   1   4   28.83    8.63
   5  -1   4   33.40   11.56
   5   1   4   53.75   11.79
   1  -2  12   -0.23   10.28
   1   2  12    2.55    9.53
   1  -2  12   -4.80   14.94
  -1   2 -12  -10.58    9.08
  -1  -2 -12   14.86   11.03
   0 -13  -5  139.85   15.46
   0 -13   5  164.54   14.56
   4  -2  -8    9.01   16.59
   4   2  -8   -3.38   13.29
   4  -2  -8   12.61    7.51
  -4   2   8    2.33    7.43
  -4  -2   8   17.57   10.21
   4   2  -8    6.31   12.99
   4  -2  -8  -21.92   14.79
   1  -6 -11  -14.26   17.72
  -1   6  11    6.38    7.81
  -1   6  11   12.01   10.88
  -1  -6  11   -2.33    7.96
   1  -6 -11   21.47   10.36
  -1  -6  11    0.60   17.64
  -2 -13   2  131.81   12.91
   2 -13  -2   79.72   13.89
   2 -13  -2  107.79   10.88
  -2 -13   2   86.55   12.69
   1  -8 -10   46.54   10.96
  -1  -8  10   30.85    8.86
  -1  -8  10   35.21   11.48
   1  -8 -10   12.61   16.59
  -1   8  10   27.17    8.41
  -1   8  10   13.44   11.94
  -2 -13  -2   50.29   11.71
  -2 -13  -2   54.57    9.98
   2 -13   2   27.85    8.56
  -1 -14   0    3.00   10.51
  -1 -14   0    1.95    9.83
   1 -14   0   13.51   12.69
   1 -14   0    7.21    8.48
  -1  -6 -11   48.27   14.86
   1   6  11   -9.61   10.88
   1   6  11   39.41    9.76
   1  -6  11  -11.11   15.76
   1  -6  11    8.93    9.91
  -1  -6 -11  -13.66   10.28
   5   2  -4    2.48   13.74
   5  -2  -4    9.98    7.28
   5  -2  -4  -28.75   14.79
   5   2  -4    4.05   11.03
   5  -2  -4    4.35    7.36
  -5  -2   4   17.19    8.71
   4   5  -7  -33.70   12.54
   4  -5  -7   20.19   16.59
   4  -5  -7    9.31    8.03
  -4  -5   7    4.73   10.43
   4  -5  -7   -2.70   17.94
   1   8  10   18.54    9.68
   1  -8  10   23.87    9.98
   1  -8  10   27.32    9.08
  -1  -8 -10   16.14   14.86
   1  -8  10   35.36   14.49
  -4  -2  -8    3.30    9.31
   4   2   8  -19.22   12.09
   4  -2   8   -0.38   11.94
   4   2   8  -10.21   11.11
   4  -2   8  -26.05   10.13
   4   2   8  -15.84    8.48
   4  -2   8   -4.50   10.66
   5  -5   0  120.33   10.96
   5  -5   0  110.50   11.71
  -5  -5   0  103.97   11.86
   5   5   0  115.68   12.31
   5  -5   0  136.69   16.29
  -2  -4  11   12.01   16.21
   2  -4 -11   11.64   13.06
   2  -4 -11   15.84   10.06
  -2  -4  11    8.41    7.88
  -2   4  11   31.68   10.51
   5  -2   4    0.45    9.23
   5   2   4  -11.94    8.86
   5   2   4   18.69   11.03
   5  -2   4    0.68   10.88
   5  -2   4  -14.11    9.91
  -1 -14   1  -16.51   10.21
  -1 -14   1   11.41   11.03
   1 -14  -1    2.33   11.64
   1 -14  -1    3.98    8.11
   1 -14   1  -10.58    8.33
  -1 -14  -1  -11.33    8.86
   1 -14   1  -11.11   12.84
  -1 -14  -1   -7.13    8.33
   3   3 -10   13.44   12.01
   3  -3 -10   23.27   17.87
  -3  -3  10   28.60    9.31
  -3   3  10   15.31    7.81
   3  -3 -10   17.79    8.03
   4   5   7   -5.10    8.41
   4  -5   7    3.60    9.01
  -4  -5  -7   13.36   10.81
   5  -5  -1    8.93    9.31
  -5  -5   1  -24.32    9.98
   5  -5  -1    7.96    6.91
   5   5  -1    8.56    9.31
   5  -5  -1  -13.44   12.46
   2   4  11   47.52   11.18
   2  -4  11   76.64   16.96
   2  -4  11   54.50   11.48
   5  -5   1  -10.21    9.01
   5   5   1    8.03    8.26
  -5  -5  -1    5.10    9.01
   5  -5   1   11.11    7.58
   5  -5   1    2.48   13.21
   5   5   1   -0.53    8.33
  -2 -12   5    3.38   11.18
  -2 -12   5   -4.28    7.81
  -2 -12   5    3.38    9.76
  -2 -12   5   -3.60   12.99
  -2 -12   5    4.28   11.56
   2 -12  -5    1.43    9.76
   0  11   8   19.07    8.63
   0  11   8   39.18   11.33
   0 -11   8   12.84    9.53
   0 -11   8   14.34   12.24
   0 -11  -8   73.71   17.49
   2 -12   5   11.56   11.48
  -2 -12  -5    6.31   13.74
   2  12   5    8.86    9.61
  -2 -12  -5   15.84   10.06
   2  12   5   14.71   10.73
  -2 -12  -5   24.70   11.41
   1   3 -12   39.18    9.68
  -1  -3  12   12.99   17.57
   1  -3 -12   51.57   10.88
  -1  -3  12   26.27    9.53
  -1   3  12   61.18   11.11
   1  -3 -12   30.48   17.34
   3   3  10   67.48   12.01
  -3  -3 -10   45.11   12.09
   3  -3  10   59.45   15.39
   3   3  10   57.95   12.01
   0  -4 -12  198.17   17.42
   0  -4  12  196.82   15.39
   0   4  12  189.61   13.96
   0   4  12  212.58   16.89
   0  -4 -12  196.82   16.06
   0  -4 -12  219.57   21.77
   0  -4  12  230.38   24.47
  -3 -11   4   -1.35    7.28
  -3 -11   4  -13.44   13.81
  -3 -11   4    4.80   12.99
  -3 -11   4   -9.38    9.46
   3 -11  -4    4.65   11.56
  -3 -11   4   -7.66    7.73
   5  -4  -3    5.18    8.33
   5  -4  -3    4.43    8.18
  -5  -4   3   22.29   10.06
   5  -4  -3   16.59   14.94
   5   4  -3   13.66   15.24
  -1  -3 -12   40.01   11.71
   1  -3  12   42.34   11.03
   1  -3  12   12.91   17.19
  -1   3 -12   38.96   11.11
   1   3  12   45.04    9.38
   1   3  12   24.47   10.21
  -3  -6   9   32.13   15.84
   3  -6  -9   39.93    9.38
  -3  -6   9   53.07   10.81
   3  -6  -9   36.33   18.09
  -3 -11  -4  -22.52   13.96
   3  11   4  -17.57   10.36
  -3 -11  -4  -14.86   11.71
  -3 -11  -4   -0.90   10.81
   3 -11   4    8.71   10.96
   3  11   4    1.88    9.83
   5   4   3    6.91   10.21
  -5  -4  -3   18.62    8.78
   5  -4   3   20.79    9.68
   5   4   3   18.99    8.11
   5  -4   3    4.58    8.78
   0 -10  -9   67.48   10.96
   0 -10   9   65.38   12.99
   0 -10   9   45.56    8.86
   0  10   9   59.00   12.84
   0  10   9   69.36    9.98
   0 -10   9   71.01   16.89
   0 -10  -9   57.88   17.42
   4  -9  -3   -7.51   10.73
  -4  -9   3  -29.95   14.04
  -4  -9   3   31.38   11.26
  -4  -3   8   15.24    9.31
   4   3  -8   13.06   13.21
   4  -3  -8   15.76   19.14
   4  -3  -8   23.35    8.18
  -4  -9  -3    0.75   12.54
  -4  -9  -3    0.60    9.31
   4  -9   3   39.48   11.48
   4   9   3   15.24    9.01
   0 -14  -3    5.40    9.46
   0 -14   3   17.42   10.58
   0 -14   3  -17.04   11.94
   0 -14  -3   24.47   12.24
   3   6   9  244.26   17.27
  -3  -6  -9  245.54   17.87
   3   6   9  206.20   15.76
   5  -3  -4   10.81   15.54
   5  -3  -4   -0.08    7.06
   5  -3  -4   14.19    8.18
  -5  -3   4   -0.60    9.46
   5  -3  -4   -2.10   16.21
   5   3  -4  -29.65   13.89
  -3 -12   0    6.91   14.56
   3 -12   0   10.51    7.21
  -3 -12   0    5.40    9.46
  -3 -12   0    1.73    9.61
   3 -12   0   11.48   11.18
   1 -14  -2   72.36   10.28
   1 -14  -2   79.79   12.99
  -1 -14   2   71.09   12.84
  -1 -14   2   45.64   10.28
   1 -14   2   71.24   12.99
  -1 -14  -2   72.06   11.71
  -1 -14  -2   96.08   13.59
   1 -14   2   89.85   12.39
   4  -3   8   28.00   11.41
  -4  -3  -8   16.74    9.38
   4  -3   8   39.56   11.33
   4   3   8   27.70   10.58
   4  -3   8    0.15    9.91
   4   3   8   57.05   11.26
   0 -12   7   57.88   14.41
   0  12   7   73.86    9.91
   0 -12   7   68.83   11.41
   0 -12   7   78.22   12.39
   5  -5  -2   25.30    9.16
   5  -5  -2   40.01    9.83
   5   5  -2   25.75    9.08
   5  -5  -2   -4.20   14.94
  -5  -5   2   56.97   11.71
   0  -7 -11   18.02   11.18
   0   7  11   13.29    8.56
   0  -7 -11   13.21   17.11
   0  -7  11  -29.43   17.34
   0  -7  11    6.98    8.26
   0   7  11    2.63    9.68
   0  -7  11  -12.16    9.31
  -1 -13   5  -10.88   11.11
  -1 -13   5   30.40   11.71
  -1 -13   5   -9.98   10.81
  -2   7  10  -27.17   10.88
   2  -7 -10  -19.14    9.53
  -2  -7  10    2.25   14.41
  -2  -7  10   -0.08    6.83
  -2  -7  10   11.26    9.31
  -2  -7  10    5.33   10.43
   2  -7 -10  -23.80   14.94
   5  -5   2  174.98   19.67
   5   5   2  134.07   14.86
  -5  -5  -2  124.46   13.14
   5  -5   2  136.32   14.34
   5   5   2  147.80   14.41
   5  -5   2  150.21   14.94
   1 -13   5  -14.71   11.03
   1  13   5  -14.86    8.56
  -1 -13  -5    2.78    9.23
  -1 -13  -5  -10.88    9.53
   5   3   4    1.05    9.01
   5  -3   4    1.28    9.61
   5   3   4   -0.08    8.03
   5  -3   4    4.80    9.76
  -5  -3  -4   19.89    8.63
  -2 -13   3   36.63   12.84
   2 -13  -3    5.63   10.06
  -2 -13   3   13.96    9.53
  -2 -13   3   35.81    9.91
  -3  -9   7   -3.60   14.94
  -3  -9   7    4.43   10.96
   3  -9  -7    6.16    9.68
  -3  -9   7  -18.39   13.06
  -3 -12   1   49.39    9.98
   3 -12  -1   69.59   12.69
  -3 -12   1   59.45   12.16
  -3 -12   1   52.92   15.01
  -2 -13  -3   51.72   11.94
  -2 -13  -3   13.81   11.41
   2  13   3   27.85   10.13
   2 -13   3   18.02    8.78
   3 -12   1    7.36    7.13
  -3 -12  -1  -16.66   14.04
   3  12   1   21.92    9.16
  -3 -12  -1    0.00   10.73
  -3 -12  -1   -3.98    9.31
   2   7  10  -13.14   11.26
   2  -7  10   15.24   14.71
   2   7  10   16.81   10.13
  -2  -7 -10   15.09   11.41
   2  -7  10   17.04   10.36
  -4  -7   6   10.21   13.66
  -4  -7   6   11.33   11.11
   4  -7  -6   -8.03    9.31
   3   9   7    6.91   10.21
  -3  -9  -7   48.64   11.94
   3   9   7   23.20    9.31
  -3  -9  -7   18.92   14.71
  -4  -8   5  -15.16   10.96
   4  -8  -5    0.00   10.06
  -5   0   5   -8.71    7.88
   5   0  -5    6.76   13.36
   5   0  -5  -13.81   13.51
  -3 -10   6   69.66   16.96
  -3 -10   6  133.09   14.49
   3 -10  -6  108.54   13.06
  -4  -7  -6    1.95   12.09
  -4  -7  -6   21.84   10.81
   4   7   6    8.86    9.46
   4  -7   6  -14.26    8.71
   3  -4 -10   22.37   12.69
   3  -4 -10   -9.31    8.33
  -3  -4  10   11.33    9.46
   3  -4 -10   -1.28   17.72
   3   4 -10   21.02   14.56
   4   8   5   39.33   10.43
  -4  -8  -5   42.34   13.36
   4  -8   5   54.05   10.51
  -4  -8  -5   86.33   12.91
   5  -1  -5   17.87   15.39
   5   1  -5   -5.03   12.84
  -5  -1   5    9.38    9.01
   5  -1  -5   57.50   16.81
   5   1  -5   34.83   13.74
  -3  -8   8   37.16   11.26
  -3  -8   8   31.68   17.64
   3  -8  -8   31.23   21.02
  -3  -8   8   14.19   13.29
   3  -8  -8   44.81   10.73
  -3 -10  -6  160.49   18.77
   3  10   6  188.49   17.04
  -3 -10  -6  168.07   16.14
   3  10   6  150.58   14.64
   5   0   5    3.83    9.31
   5   0   5    9.31    9.31
   1 -11  -8   45.41   18.39
  -1 -11   8   40.08   13.29
  -1 -11   8   36.41   12.91
  -1 -11   8   23.27   11.48
  -1 -11   8   32.80    9.38
   1 -11  -8   42.26   10.96
  -2 -10   8  115.68   15.31
   2 -10  -8   81.75   22.29
  -2 -10   8  140.97   19.67
  -2 -10   8   89.25   13.51
   2 -10  -8   92.56   13.51
  -2 -10   8  111.25   12.01
   2  -5 -11  -12.91   13.44
  -2  -5  11  -29.05   16.29
   2  -5 -11   30.48   18.84
  -2   5  11   28.30   11.41
  -2  -5  11   -5.63    8.18
   2  -5 -11  -14.64    9.53
   1 -11   8   41.74    9.98
   1  11   8   55.10   12.61
   1 -11   8   56.00   13.21
  -1 -11  -8   50.37   12.46
   1  11   8   50.22   10.06
  -1 -11  -8   54.72   15.31
   1  -4 -12   23.65   16.14
   1  -4 -12   17.94    9.91
  -1   4  12   -0.08    8.56
   1  -4 -12    8.78   10.88
  -1  -4  12   -0.60    8.41
   0  -9 -10   57.80   17.94
   0  -9  10   31.38   11.18
   0   9  10   17.72    8.78
   0   9  10   13.29   11.41
   0  -9 -10   12.24    9.68
   0  -9  10   41.81   10.51
   0  -9  10   -6.61   13.59
  -3  -4 -10    9.46   12.01
   3   4  10   36.93   10.36
   3  -4  10   26.57   14.04
   3   4  10   21.32   10.58
   5  -1   5   62.53   12.46
   5   1   5   73.49   13.14
   5   1   5   44.14    9.91
   5  -1   5   69.66   10.96
   5  -1   5   62.98    9.76
  -3  -8  -8  112.07   15.76
   3   8   8  114.02   14.04
  -3  -8  -8  155.39   16.89
   3   8   8  115.23   13.21
  -3 -12   2    0.53    8.86
   3 -12  -2   32.28   12.99
  -3 -12   2    3.23    9.76
  -3 -12   2   18.92   14.04
  -2 -10  -8   40.16   14.11
   2 -10   8   43.54   11.41
  -2 -10  -8   38.58   12.16
   2  10   8   47.44   11.48
   2  10   8   49.84   11.11
   1  -4  12  -42.11   16.21
   1   4  12  -10.28   10.66
   1   4  12   -3.53    9.68
  -1  -4 -12   10.81   11.18
   1  -4  12  -10.51    8.26
  -3 -12  -2   12.16   13.21
   3 -12   2   10.51    8.11
   3  12   2   -4.73   10.06
  -3 -12  -2   -3.38    9.61
  -3 -12  -2  -10.81    9.38
   1 -10  -9  -11.11   10.36
  -1  10   9   23.20   12.31
  -1 -10   9   -8.33   14.86
   1 -10  -9   26.12   17.79
  -1 -10   9    2.85    9.23
  -1 -10   9    4.65   11.11
   2   5  11    4.28   10.58
   2  -5  11    2.55   15.16
   2  -5  11  -17.27   10.36
  -2 -11   7  170.62   16.51
  -2 -11   7  175.35   15.54
  -2 -11   7  189.69   20.27
  -2 -11   7  152.61   18.09
   2 -11  -7  187.81   17.57
   4  -4  -8  100.14   20.34
   4   4  -8   87.98   17.19
  -4  -4   8   56.00   12.01
   4  -4  -8   79.94   10.66
   4  -4  -8   98.79   18.99
  -1 -10  -9   58.63   17.19
   1 -10   9   43.54   11.94
   1  10   9   49.24    9.91
   1 -10   9   50.74   10.73
  -1 -10  -9   28.30   11.26
  -4 -10   0  112.07   18.24
  -4 -10   0   96.68   11.86
  -4 -10   0  114.02   13.96
   4  10   0   99.16   12.99
   4  -6  -7   47.74   10.28
   4  -6  -7   80.85   21.32
  -4  -6   7   42.86   11.86
   2 -11   7  254.32   21.69
  -2 -11  -7  241.41   21.24
   2  11   7  256.27   21.47
   2  11   7  289.00   23.20
  -2 -11  -7  254.17   25.45
  -5  -6   0   18.62   10.66
   5   6   0   10.21    9.61
   5  -6   0   -0.30   12.39
   5  -6   0    9.68    9.38
  -1 -14   3    8.48    9.31
   1 -14  -3  -14.49    8.18
   1 -14  -3   -0.15   12.39
  -1 -14   3   -1.58   10.66
  -5  -2   5  114.70   13.44
   5   2  -5   77.24   13.29
   5  -2  -5   94.43   18.09
   5   2  -5  112.37   18.24
   1 -14   3  -17.72   13.29
  -1 -14  -3   14.34   10.06
  -1 -14  -3   -2.03   10.81
   1 -14   3   26.27    8.56
   0   5  12   44.14    9.98
   0  -5 -12   -6.83    9.68
   0  -5 -12   50.14   15.91
   0  -5  12    8.03    9.76
   0  -5 -12   10.06   10.43
   0   5  12   55.92   11.03
   5  -5  -3    6.53   13.74
  -5  -5   3   -0.08   10.06
   5  -5  -3   26.27    8.71
   5  -5  -3   11.41    8.18
   5  -4  -4   71.24   16.74
   5  -4  -4   42.79    9.08
   5  -4  -4   40.39    9.61
  -5  -4   4   24.25   10.73
   5  -4  -4   -3.30   16.89
   5   4  -4   31.68   15.84
  -4 -10   1    6.46   13.36
  -4 -10   1    3.60   11.41
   4 -10  -1   28.37   10.73
   4  -4   8   -6.91   11.48
   4   4   8    9.08   10.73
   4  -4   8   11.79    9.53
  -4  -4  -8   -9.53   10.36
   4  -4   8   -2.40    9.98
  -1  -7  11  291.55   22.59
   1  -7 -11  298.31   24.17
  -1  -7  11  331.94   26.12
   1  -7 -11  311.45   25.82
  -1   7  11  291.25   22.67
  -1   7  11  309.72   20.64
  -1 -12   7  186.69   19.74
  -1 -12   7  218.82   22.07
  -1 -12   7  171.00   15.69
   1 -12  -7  190.74   17.87
  -1 -12   7  204.40   18.92
   4   6   7   13.29   10.28
   4  -6   7    0.15    9.08
  -4  -6  -7   -6.76    9.38
   4  -6   7   14.49   10.51
  -4  -6  -7    6.76   10.66
  -4 -10  -1   46.77   10.28
  -4 -10  -1   41.74   16.21
   4 -10   1   65.31   12.61
   5  -6  -1   64.63   16.51
   5   6  -1   66.58   10.13
   5  -6  -1   61.85    9.91
  -5  -6   1   64.93   11.18
   5   5   3   31.60    8.86
   5   5   3   25.22   11.18
   5  -5   3   23.65    9.76
  -5  -5  -3    9.16    8.33
   5  -5   3   18.24    8.78
   5  -5   3   41.44   13.59
   1  12   7  236.76   21.39
   1  12   7  228.20   18.39
  -1 -12  -7  175.88   21.54
  -1 -12  -7  187.44   17.57
   1 -12   7  168.00   16.74
   4  -9  -4   77.32   11.56
  -4  -9   4  121.83   14.04
   2  -9  -9   25.00    9.31
  -2  -9   9  -22.89   12.39
  -2  -9   9  -19.59   15.46
   2  -9  -9  -18.92   19.37
   5  -6   1   12.01    9.46
  -5  -6  -1   13.51   11.03
   5  -6   1  -15.24   13.06
   5  -6   1    3.45    7.43
   5   6   1   13.06    9.61
   1  -7  11  206.05   17.72
  -1  -7 -11  134.52   15.39
   1   7  11  169.27   17.72
   1   7  11  177.75   16.81
  -1  -7 -11  150.43   19.82
   1  -7  11  184.89   21.24
   5  -4   4   35.51   10.58
   5   4   4   27.17    9.16
   5  -4   4   58.40   10.88
  -5  -4  -4   47.52    9.23
   5   4   4   49.24   11.33
   5  -2   5  107.79   12.91
   5   2   5  100.59   11.41
   5  -2   5  124.53   14.26
   5  -2   5  108.24   11.71
   5   2   5  124.01   13.51
   0 -13   6  240.28   16.89
   0 -13   6  223.47   16.96
   0 -13  -6  214.16   17.11
  -4  -9  -4   96.91   12.01
   4   9   4   81.37   10.88
   4  -9   4   68.16   11.56
  -4  -9  -4   88.35   15.69
   4   9   4   76.42   11.41
   2  -9   9   -3.08    8.63
  -2  -9  -9   -3.98   11.48
  -2  -9  -9    2.40   12.54
   2  -9   9   -1.80   10.28
   2   9   9  -21.17   11.11
   2   9   9   12.46   10.06
   0 -14  -4   63.88   10.21
   0 -14   4   63.51   12.01
   0 -14   4   44.29   11.03
   0 -14  -4   69.89   11.86
   3 -11  -5   18.62   12.09
  -3 -11   5   15.39   13.44
  -3 -11   5    7.06   13.59
  -3 -11   5   11.26   10.13
   2   0 -12  150.28   18.02
  -2   0  12  140.60   12.99
   2   0 -12  146.98   15.91
   2   0 -12  131.51   11.71
   2 -13  -4  124.08   13.89
  -2 -13   4  142.92   16.96
  -2 -13   4  119.65   13.74
  -2 -13   4  108.39   12.01
  -3 -11  -5   -9.38   13.96
   3  11   5   -5.10   10.21
   3  11   5    6.98    8.71
  -3 -11  -5  -22.44    9.38
  -2 -13  -4  163.87   14.86
   2 -13   4  154.18   13.14
   2  13   4  167.25   12.91
  -2 -13  -4  153.21   14.19
   2  -1 -12    9.61   12.69
   2  -1 -12   13.14    9.31
   2   1 -12    5.40    7.81
  -2  -1  12   14.56    8.41
  -2   1  12   -3.00   10.21
   2  -1 -12   33.85   14.04
   2   1 -12   27.32   12.39
   2   0  12  196.52   20.42
   2   0  12  187.29   15.46
  -2   0 -12  205.60   16.81
   4 -10  -2   54.05   12.39
  -4 -10   2   54.12   10.66
  -3  -7   9   88.80   15.31
  -3  -7   9   55.77   16.59
   3  -7  -9   85.42   19.37
  -3  -7   9   43.01   11.26
   3  -7  -9   79.19   10.96
   5  -6  -2   30.85   11.11
   5  -6  -2   24.62   13.06
  -5  -6   2   41.81   11.26
   5  -6  -2   40.61    9.08
   2 -12  -6   32.43   10.88
  -2 -12   6   23.27    9.38
  -2 -12   6   16.81   12.84
  -2 -12   6   16.29   11.41
  -2 -12   6   16.29    8.03
  -4 -10  -2   94.28   11.41
   4 -10   2   71.76   12.09
  -4 -10  -2   68.99   15.91
  -1  -9  10  197.27   14.19
   1  -9 -10  215.74   16.96
   1  -9 -10  245.01   25.52
  -1  -9  10  212.58   20.87
  -1   9  10  208.98   16.29
  -1  -9  10  183.08   16.74
   3 -12  -3  136.92   13.96
   5   3  -5    2.70   14.79
   5  -3  -5   28.52   14.19
  -5  -3   5   19.82    8.56
   5  -3  -5   17.94   16.81
   5   6   2    7.88   10.36
   5  -6   2    1.13   12.91
   5  -6   2    0.08    8.26
   5   6   2    4.05    7.66
   5  -6   2   -8.11    9.46
  -5  -6  -2    2.48    7.58
   2   1  12  -28.00   16.14
  -2   1 -12    4.73    9.76
  -2  -1 -12  -13.89    9.83
   2  -1  12   17.11   10.73
   2   1  12  -17.11   11.11
   2  -1  12   19.22   15.16
  -2 -12  -6    6.46    9.98
   2 -12   6   17.87   10.21
  -2 -12  -6    5.10   14.64
   2  12   6    9.53    9.53
   2  12   6   19.29   11.33
   1  -9  10  209.43   16.81
   1  -9  10  224.97   16.36
  -1  -9 -10  193.44   21.17
   1   9  10  199.30   14.94
  -4   0   9    2.40    8.71
   4   0  -9   47.44   16.29
   4   0  -9  -11.94   14.86
  -3 -12  -3   66.58   13.66
   3  12   3   99.46   11.86
  -3 -12  -3   95.33   13.06
  -3 -12  -3   88.80   12.76
   3 -12   3   92.33   12.39
   3  -5 -10  113.87   21.84
   3  -5 -10  117.93   15.76
   3  -5 -10  141.80   12.99
  -3  -5  10  109.30   11.56
  -3  -5  10  110.87   21.39
  -3  -7  -9  136.99   14.71
   3   7   9  122.96   13.36
   3   7   9  128.89   12.61
   5  -3   5   42.79   11.79
   5   3   5   12.01    9.91
   5  -3   5   33.63   10.66
   5   3   5    6.91    9.16
   5  -3   5   52.55   10.28
  -5  -3  -5   29.88    8.56
   4   1  -9  -18.09   13.89
   4   1  -9   13.14   14.34
   4  -1  -9   15.54   15.46
   4  -1  -9   -0.53   15.69
  -4  -1   9  -15.01    9.08
  -1  -5  12  115.30   11.71
   1  -5 -12  152.01   21.84
  -1  -5  12  140.82   19.82
  -1   5  12  136.77   12.31
  -1   5  12  116.43   11.86
   1  -5 -12  121.61   15.54
   1  -5 -12  162.29   14.49
   3   5  10  122.21   13.59
   3  -5  10  168.75   18.09
  -3  -5 -10  143.15   14.71
   3   5  10  115.30   13.36
  -2   2  12    4.50    9.23
  -2  -2  12   12.91    8.93
   2  -2 -12   13.74    8.71
   2  -2 -12   -1.50   12.09
   2   2 -12   -2.40   12.69
   2   2 -12   12.91    8.41
   4   0   9  -16.36   11.56
   4   0   9    7.88   10.51
  -4   0  -9  -20.79   11.03
   4   0   9   12.91   13.21
   1  -5  12  327.96   33.48
   1   5  12  331.11   29.50
   1   5  12  316.25   20.72
   1  -5  12  340.80   30.40
  -1  -5 -12  319.55   20.87
   4  -5  -8   20.49   15.69
   4  -5  -8   40.39   19.82
  -4  -5   8   31.45   11.26
   4  -5  -8   19.67    8.86
   0   0  13  -12.16   18.54
   0   0  13   12.69   10.36
   0   0 -13  -19.82   10.06
   4   1   9   96.53   12.01
   4  -1   9   77.09   12.39
   4   1   9   80.39   12.01
   4  -1   9   83.47   15.76
   4   1   9   88.35   15.69
  -4   1  -9   91.28   12.69
  -4  -1  -9   72.51   11.86
   4  -1   9   74.99   12.09
   3   0 -11  -11.71   15.24
   3   0 -11   16.74   13.21
  -2   2 -12   13.66    9.76
   2  -2  12    8.41   10.96
  -2  -2 -12   15.84    9.91
   2   2  12  -11.03   10.81
   2   2  12   22.52   11.41
   2  -2  12   39.41   16.36
  -1 -13   6   13.96   10.81
  -1 -13   6    7.73    9.68
   1 -13  -6  -10.96   10.58
  -1 -13   6    4.80   12.76
  -1 -13   6  -13.89   11.26
   0  -8 -11  114.92   12.24
   0   8  11   97.43   13.21
   0   8  11  126.18   11.94
   0  -8  11   75.67   16.81
   0  -8  11   96.61   12.76
   0  -8  11  129.04   12.39
   2  -6 -11   31.60   18.84
  -2   6  11   56.22   11.64
  -2  -6  11   48.49   18.99
   2  -6 -11   32.95    9.91
   1  13   6   -2.25    8.41
  -1 -13  -6  -17.27   10.73
   1 -13   6   -8.86   11.26
   0  -1  13   27.40   10.81
   0   1  13   24.10    9.46
   0  -1 -13    6.98   10.58
   0   1 -13   25.07   10.58
   0  -1  13   14.04   18.09
  -2  -8  10   77.02   12.31
  -2  -8  10   87.23   16.36
  -2  -8  10   52.55    9.91
   2  -8 -10   59.60   11.11
   2  -8 -10   66.81   18.47
  -1 -14   4  322.41   21.54
  -1 -14   4  282.25   18.62
  -1 -14   4  351.53   32.95
   3   1 -11   47.67   14.56
   3   1 -11   41.81   14.49
   3  -1 -11   50.44   15.46
   3  -1 -11   27.10   13.89
  -3   1  11   -4.20    7.81
   5  -5  -4    6.31    8.26
   5  -5  -4    8.56    8.56
  -5  -5   4  -28.67   10.28
   5  -5  -4  -27.10   15.61
   1 -14   4  183.76   13.74
  -1 -14  -4  187.89   16.44
  -1 -14  -4  193.82   15.24
  -4  -2   9   79.34   11.11
   4   2  -9   74.01   14.11
   4  -2  -9   66.88   19.67
   4   2  -9   59.38   14.26
  -2 -14   0  269.26   20.42
   2 -14   0  268.43   17.64
  -2 -14   0  275.19   18.77
  -2 -14   0  260.25   18.54
  -4  -5  -8  226.70   17.11
   4  -5   8  167.92   15.09
   4   5   8  177.98   14.64
   2  -6  11  182.56   14.04
   2  -6  11  186.54   18.77
   2   6  11  192.54   14.49
  -2  -6 -11  192.54   15.61
   3   0  11   -0.75   13.21
   3   0  11   -7.28   10.43
  -3   0 -11  -28.30    9.01
   0 -15   0   -5.70   12.16
   0 -15   0    3.98    8.48
   2  -8  10  106.14   16.96
  -2  -8 -10   96.31   15.31
   2  -8  10  102.16   11.26
  -2  -8 -10   84.45   12.16
   2   8  10   86.48   11.64
   2   8  10  116.05   12.61
  -5  -5  -4   75.59   10.06
   5  -5   4   88.95   12.09
   5   5   4   98.64   10.81
   5  -5   4  100.89   12.31
   5   5   4   56.00   10.58
   5  -5   4   84.67   13.14
  -4  -8   6   16.21   14.79
  -4  -8   6   -3.83   11.79
   4  -8  -6   -3.45    9.68
   5   0  -6   68.91   15.54
  -5   0   6   22.52    8.48
  -2 -14   1    4.28    9.53
  -2 -14   1   11.11    9.76
  -2 -14   1   10.88   12.99
  -3   1 -11   50.82   10.51
  -3  -1 -11   94.73   13.74
   3   1  11   48.49   10.51
   3  -1  11   69.74   15.01
   3   1  11   54.05   12.01
   3   1  11   48.12   15.16
  -4 -10   3   24.55   14.49
  -4 -10   3    2.70    9.98
   4 -10  -3    8.93   10.96
   2 -14   1   20.87    8.56
  -2 -14  -1   24.70    9.76
   2 -14   1   18.24   14.11
  -2 -14  -1   33.40   10.96
   0  -6 -12   26.50   14.79
   0  -6  12   49.84   10.66
   0   6  12   36.86    9.23
   0   6  12   33.25   11.48
   0  -6 -12   39.56   10.58
   4   2   9   53.45   10.21
   4  -2   9   61.55   11.64
   4   2   9   46.39   10.66
   4  -2   9   61.33   14.34
   4  -2   9   56.45   11.33
  -4  -2  -9   49.69   11.56
   5  -6  -3   51.87   15.16
   5  -6  -3   25.45    9.53
  -5  -6   3   35.36   11.26
   5  -6  -3   37.46   10.43
   0 -15  -1    8.03    9.01
   0 -15  -1    5.48   11.71
   0 -15   1  -17.49   10.58
   0 -15   1   23.50    8.63
  -4  -8  -6   -7.06   12.24
   4   8   6   -3.00   10.66
  -4  -8  -6    0.00   10.81
   4  -8   6    9.23   10.36
   4   8   6   -3.15    9.68
   5   1  -6   23.50   13.21
   5  -1  -6    9.98   15.24
  -5  -1   6   15.31    9.01
  -4 -10  -3   90.00   15.31
   4  10   3   98.86   11.56
   4  10   3   65.76   10.66
  -4 -10  -3  113.27   12.39
   4 -10   3   97.74   11.64
  -5  -6  -3   14.11    8.26
   5   6   3    6.76    9.68
   5  -6   3   13.59   13.29
   5  -6   3   -9.98    8.41
   5  -6   3    8.56    9.91
   5   6   3    9.83    8.18
   5   0   6  195.70   20.64
   5   0   6  154.93   16.89
   5  -4  -5    2.78   17.42
   5  -4  -5    6.08   16.36
  -5  -4   5   -2.63   10.13
  -2   3  12    7.88   10.73
   2  -3 -12   -7.81    8.63
  -2  -3  12  -43.84   17.49
   0   2 -13  172.80   14.71
   0  -2 -13  201.93   15.76
   0  -2  13  174.00   14.41
   0   2  13  193.52   15.84
   0  -2  13  215.29   22.29
   3  -2 -11   13.29   14.56
   3   2 -11   -3.83   11.56
   3  -2 -11  -34.98   16.51
   3  -2 -11    5.10    8.18
  -4  -7   7   51.72   11.18
   4  -7  -7   42.19   10.28
   4  -7  -7   37.68   20.42
   5  -7   0   -7.81    9.53
  -5  -7   0    8.11   11.33
  -5  -7   0    6.83   14.11
  -4  -9   5   -0.15   10.21
   4  -9  -5  -11.86   10.21
   5   1   6   26.12    9.76
   5  -1   6   11.56    9.76
   5   1   6  -26.42    9.61
   5  -1   6    4.65   10.13
   0 -11   9  151.56   16.66
   0 -11  -9  134.59   16.51
   0  11   9  114.32   16.21
   0  11   9  108.54   12.31
   0 -11   9  131.89   19.97
   0 -11   9  128.89   17.34
   0 -11  -9  145.70   23.72
   5  -4   5   15.46   10.96
  -5  -4  -5    1.28    9.01
   5  -4   5    3.15    9.76
   5   4   5   -8.48    8.56
   5  -4   5   -2.33    9.38
   5   4   5    9.16   10.51
  -2  -3 -12   30.48   11.79
  -2   3 -12   13.59    9.76
   2  -3  12   -9.83   16.29
   2   3  12   10.13    9.16
   2   3  12   14.26    9.91
   2  -3  12   16.59    9.83
   0 -12   8   31.38   10.28
   0  12   8   19.22    7.88
   0 -12  -8   31.45   17.94
   0 -12   8    5.93   12.61
   3 -10  -7   27.55   11.03
  -3 -10   7   23.35   11.79
  -3 -10   7   17.19   15.54
  -3 -10   7  -13.81   12.31
  -4  -7  -7  295.01   42.71
   4  -7   7  284.05   26.35
   4   7   7  305.07   44.21
   4   7   7  276.47   25.67
   4   9   5   18.77    9.61
  -4  -9  -5  -18.62   13.36
   4   9   5   -8.18   10.51
   4  -9   5   -6.83   10.81
  -4  -9  -5   -2.63   10.21
  -5  -7   1   79.12   17.04
   5  -7  -1   94.28   13.14
  -5  -7   1   92.26   14.34
  -3  -2 -11   73.56   12.46
   3   2  11   73.41   13.06
   3   2  11   71.31   17.04
   3  -2  11   61.18   16.36
   3   2  11   73.19   12.69
   0 -14  -5   -9.08   10.88
   0 -14   5   -4.80   10.51
   0 -14   5   11.18   12.99
   5  -7   1  153.51   16.89
  -5  -7  -1  158.76   19.52
   5   7   1  161.24   16.66
  -5  -7  -1  144.80   17.64
  -3 -12   4   14.56   14.11
   3 -12  -4   61.48   13.74
   3  -9  -8  121.76   15.16
  -3  -9   8   68.91   12.91
  -3  -9   8   85.35   17.11
  -3  -9   8   77.24   14.26
   4  -3  -9   14.64   16.36
   4  -3  -9   -5.55   15.31
   4   3  -9  -23.80   14.64
  -4  -3   9    3.00    9.83
   5  -2  -6   -4.05   15.91
   5   2  -6    6.01   11.64
  -5  -2   6   -1.13    9.16
   3  10   7   65.83   12.31
  -3 -10  -7   63.96   11.71
   3  10   7   51.87   11.64
  -3 -10  -7   48.64   14.34
  -3 -12  -4   47.07   11.94
  -3 -12  -4   49.92   11.18
  -3 -12  -4   49.62   13.89
   3  12   4   44.96   11.11
  -2 -14   2   70.41   12.24
  -2 -14   2   75.44   13.14
   2 -14  -2  112.97   16.74
   1   0 -13   21.17    9.61
  -1   0  13   -2.48    9.08
  -2 -14  -2  196.60   20.42
   2 -14   2  232.70   24.70
  -2 -14  -2  186.09   18.84
   2 -14   2  171.00   17.19
   0 -15  -2   53.15   10.66
   0 -15  -2   79.34   14.41
   0 -15   2   70.41   12.91
   0 -15   2   55.10   11.41
  -2 -13   5   80.77   15.39
  -2 -13   5   59.53   10.21
   2 -13  -5   64.48   13.59
  -2 -13   5   26.12    9.61
  -2 -13   5   66.06   13.21
  -2 -13   5   61.25   13.06
  -3  -9  -8    2.85   12.09
   3   9   8   20.49   10.51
   3   9   8   37.16   10.36
  -3  -9  -8   16.74   12.24
   3  -9   8   25.07    9.83
  -1   0 -13   16.29   11.11
   1   0  13    2.78   10.81
   1   0  13    6.46   17.04
   1  -8 -11   11.33    9.91
  -1  -8  11    2.48    9.01
  -1  -8  11   14.11   10.88
   1  -8 -11   -1.80   15.91
  -1  -8  11   18.54   15.84
  -1   8  11   -9.91   10.96
   2 -13   5   12.09   10.96
  -2 -13  -5    8.26   10.81
  -2 -13  -5    6.83    9.16
   2  13   5   12.46    9.46
   5   2   6   -6.23   11.33
   5  -2   6   -6.08    9.23
   5  -2   6    1.88    9.68
  -5  -2  -6   -4.13    9.61
   5   2   6    1.43    9.16
   1  -1 -13   41.96   11.03
  -1  -1  13   61.55   10.58
  -1   1  13   42.19    9.61
   1   1 -13   64.86   11.33
   1  -8  11    0.45    8.71
   1  -8  11  -18.54   15.99
  -1  -8 -11  -13.81   14.49
   1   8  11   13.89    9.53
   1   8  11   -3.23   10.88
  -1  -8 -11  -16.59    9.98
   4  -3   9   61.40   12.01
   4   3   9   68.61   12.54
  -4  -3  -9   63.73   12.76
   4  -3   9   69.29   14.64
   4  -3   9   51.72   11.64
  -1   1 -13   -1.20   10.43
  -1  -1 -13   23.12   10.36
   1   1  13   -1.65   10.96
   1  -1  13   32.73   17.79
   1   1  13   14.34   18.24
   1  -1  13   44.21   11.94
   3  -6 -10   13.89    9.83
  -3  -6  10    1.13    9.83
   3  -6 -10    1.20   19.67
  -3  -6  10   -4.28   17.11
   3  -6 -10   20.19   15.39
   0 -10  10   97.06   19.52
   0  10  10   83.32   11.26
   0 -10  10   99.61   16.06
   0  10  10  105.17   15.69
   0 -10  10  117.40   14.49
   0 -10 -10   74.31   18.39
   0 -10 -10  104.79   15.31
   0  -3 -13   -7.13    9.38
   0  -3  13    5.10    9.76
   0   3  13   -2.85   10.81
   0  -3  13   -1.05   16.14
   0   3 -13  -23.42    9.38
  -1 -15   0   61.03   12.84
   1 -15   0   54.42   12.84
   1 -15   0   63.88   11.64
  -1 -15   0   81.75   12.16
   3  -3 -11   66.13   14.49
   3   3 -11   84.00   17.19
   3  -3 -11   81.60   18.17
   3  -3 -11   99.46   12.61
  -3  -3  11   79.49   11.33
   3 -11  -6    3.98   11.26
  -3 -11   6   23.72   11.94
  -3 -11   6    2.55   13.14
  -3 -11   6    3.98   13.36
   5  -7  -2   33.25   10.96
   5  -7  -2   -3.53    8.63
  -5  -7   2   11.11   11.48
  -5  -7   2   42.86   13.59
   1  -6 -12  -10.96   10.36
   1  -6 -12   11.86   11.64
  -1  -6  12   25.15    9.53
  -1   6  12   12.84    9.46
   1  -6 -12   15.76   17.64
  -1  -6  12  -41.66   17.42
  -3  -6 -10   14.34   10.88
   3  -6  10   36.11   14.86
   3   6  10    9.38    9.98
   3   6  10   40.39   12.16
  -5  -7  -2   13.81   13.44
   5   7   2  -19.14   10.58
  -5  -7  -2  -16.59    9.98
   5  -7   2   -4.95    9.98
  -3 -11  -6   17.49   12.24
  -3 -11  -6   13.66   10.06
   3  11   6   -2.33    8.63
   3  11   6  -13.06    8.93
  -3 -13   0  144.05   16.81
  -3 -13   0  141.27   20.19
  -3 -13   0  155.39   17.87
   3 -13   0  132.57   16.66
   1 -15  -1  145.10   18.77
  -1 -15   1  138.95   16.59
   1 -15  -1  106.37   13.14
  -1 -15   1  146.68   16.59
   1 -15   1  227.37   23.95
  -1 -15  -1  210.63   21.54
  -1 -15  -1  199.30   20.42
   1 -15   1  189.61   18.77
   1  -6  12  -11.56   14.64
  -1  -6 -12  -24.02   14.11
   1   6  12    4.05    9.91
   1  -6  12   12.31    8.93
  -1  -6 -12    1.28   11.56
   0 -13   7   27.17   13.66
   0 -13  -7   24.85   11.56
   0 -13   7   40.08    9.61
   0 -13   7   28.90   11.33
  -2 -11   8   21.62   11.86
   2 -11  -8   48.94   20.94
   2 -11  -8   27.32   10.21
  -2 -11   8   21.32   11.64
  -2 -11   8    6.98   14.64
  -3  -3 -11  172.73   19.37
   1  -2 -13   45.86   10.66
  -1  -2  13   46.92   10.06
  -1   2  13   29.28    9.16
   1  -2 -13   39.86   16.44
   1   2 -13   40.08    9.91
   4  -6  -8  -33.78   20.19
  -4  -6   8   -2.78   10.81
   4  -6  -8  -11.86    9.31
   4  -6  -8   31.98   15.61
   2  -4 -12   86.55   12.54
  -2   4  12   83.10   13.66
  -2  -4  12   92.78   20.04
   2  -4 -12   88.80   16.29
   2  11   8  -11.86    8.18
   2  11   8   16.96    9.83
  -2 -11  -8    1.65   10.06
   2 -11   8   13.96    9.53
   5  -3  -6   30.33   16.96
  -5  -3   6    7.36   10.21
   3 -13  -1   30.48   12.09
  -3 -13   1   36.56   11.33
  -3 -13   1   27.40   10.21
   1   2  13    6.76    9.83
   1  -2  13   12.84   17.72
  -1   2 -13   15.76    9.61
  -1  -2 -13   32.80   11.94
   1  -2  13   15.46    9.23
  -3  -8   9  -16.36   15.61
  -3  -8   9    5.18   10.73
   3  -8  -9    1.50    8.26
  -3  -8   9    4.20   12.01
  -3 -13  -1   75.52   12.69
  -3 -13  -1   30.25   10.51
  -3 -13  -1   17.11   13.06
   3 -13   1   62.15   13.51
  -1 -11   9  105.02   12.99
  -1 -11   9   69.51   16.96
   1 -11  -9   60.50   13.36
  -4 -10   4   13.96   10.28
   4 -10  -4   38.81   11.64
   2 -10  -9    8.86   18.32
  -2 -10   9  -12.39   12.91
   2 -10  -9   51.72   11.79
  -2 -10   9   41.74   11.79
  -2 -10   9   18.24   15.99
   2  -4  12  138.95   21.24
   2  -4  12  177.08   18.02
   2   4  12  160.49   17.27
   1 -11   9   95.33   15.01
   1 -11   9   72.44   12.31
  -1 -11  -9   39.03   11.64
   1  11   9   90.75   11.56
  -1 -11  -9   92.86   19.22
   5  -6  -4   68.91   10.88
   5  -6  -4   45.79    9.98
  -5  -6   4   33.33   12.01
   5  -6  -4   25.67   15.76
  -4 -11   0   -2.33   15.16
   4 -11   0   -2.63   11.11
  -1 -12   8   37.98   10.73
   1 -12  -8   15.99   11.71
  -1 -12   8   63.28   15.69
   1 -12  -8   30.93   20.94
  -1 -12   8   44.21   13.59
   4   6   8   25.82   10.73
  -4  -6  -8    8.48   11.48
   1 -12   8    9.01   12.99
  -1 -12  -8   25.90   15.99
   1 -12   8   51.27   11.79
  -1 -12  -8   60.20   13.29
   1  12   8   30.18    8.56
   4 -10   4  -13.14   10.73
  -4 -10  -4    3.75   10.66
   4  10   4   25.90   10.36
  -4 -10  -4    8.11   10.73
  -4 -10  -4    9.83   14.49
   3   8   9   46.39   10.73
   3   8   9   53.52   11.33
  -3  -8  -9   49.24   11.94
   5  -3   6   -8.63   10.13
   5   3   6   -3.83    7.88
   5  -3   6   -6.01   10.21
   5   3   6  -12.54   11.94
  -5  -3  -6  -15.01    9.38
  -2 -10  -9    6.01   10.21
   2  10   9   10.21    8.71
   2 -10   9    5.86    9.98
  -1 -14   5   30.03   14.11
  -1 -14   5  -16.59    9.46
  -1 -14   5    7.21    9.98
   5  -5  -5   13.66   14.71
  -5  -5   5   17.57   10.96
   5  -5  -5   -8.56   17.57
   1 -14   5   29.80   11.64
  -1 -14  -5    6.91    9.53
   1  14   5    8.11    7.36
  -1 -14  -5   13.66   11.86
  -5  -6  -4   41.51   11.56
   5  -6   4   35.36   10.58
   5   6   4   15.99    8.56
   5  -6   4   25.67   14.04
   5  -6   4   23.65   10.13
  -2 -14   3    1.65    9.23
  -2 -14   3   -7.96    9.68
   2 -14  -3    1.65   11.18
   4  -4  -9   36.93   20.72
  -4  -4   9    0.23   10.28
   4   4  -9   26.95   14.34
   4  -4  -9   15.46   15.24
  -4 -11   1   49.39   15.69
   4 -11  -1   10.36   10.96
  -4 -11   1   36.11   12.84
  -2 -14  -3   -9.01   11.11
   2 -14   3   23.12   10.06
  -2 -14  -3   17.11   11.18
   4 -11   1    5.25   10.88
  -2   7  11  -15.46    9.61
  -2  -7  11    7.21    9.46
  -2  -7  11  -47.22   16.74
   2  -7 -11  -24.47   18.77
   2  -7 -11    0.15   10.13
   0 -15  -3  128.96   21.24
   0 -15  -3  102.99   18.54
   0 -15   3   77.77   15.84
   0 -15   3  105.09   19.89
  -2 -12   7   13.96   13.89
  -2 -12   7    2.85   11.18
   2 -12  -7    7.96   10.28
  -5  -5  -5   25.97    9.83
   5   5   5   25.45    9.83
   5  -5   5   18.32    9.08
   5  -5   5   21.77   11.18
   1 -15  -2   66.51   15.31
  -1 -15   2   43.91   13.21
  -1 -15   2   44.29   13.14
  -1 -15  -2   28.60   12.01
   1 -15   2   36.26   10.73
  -1 -15  -2   21.32   10.81
   1 -15   2   14.64   13.74
   2  12   7   21.54   11.86
   2  12   7   36.63   10.66
  -2 -12  -7   26.27   12.39
  -2  -7 -11   29.13   12.61
   2  -7  11   41.96   11.18
   2   7  11   47.07   11.56
   2  -7  11   31.75   17.42
   4  -4   9    6.83   11.71
   4   4   9    1.05   10.51
  -4  -4  -9    3.68    9.98
  -3 -13   2   79.49   16.29
   3 -13  -2   67.11   15.01
  -3 -13  -2  125.96   22.67
  -3 -13  -2  161.39   26.05
  -3 -13  -2  174.90   27.17
  -1  10  10   -1.20   11.86
  -1 -10  10   10.66   13.89
   1 -10 -10   34.53   20.19
  -1 -10  10   12.24   11.33
  -1 -10  10    8.41    8.93
   1 -10 -10    8.93   11.48
   1  -3 -13   20.79   17.49
   1   3 -13   34.68    9.91
  -1  -3  13   35.36   10.58
  -1   3  13   53.37   12.31
   1  -3 -13   40.54   11.86
   0  -7 -12    7.28   11.56
   0  -7 -12  -18.77   16.51
   0  -7  12  -14.26    9.46
   0   7  12    6.01    8.56
   0   7  12  -10.28   11.48
   0   4  13   34.53   10.58
   0  -4 -13   69.51   18.24
   0   4  13   24.02   11.41
   0  -4  13   30.85    9.98
   0  -4 -13   13.44   11.41
  -5  -7   3    0.75   10.73
   5  -7  -3    4.05   10.28
   5  -7  -3   -1.28    8.93
   3  -4 -11   -4.73    8.18
  -3  -4  11   -2.25    8.71
   1 -10  10   35.36   11.26
  -1 -10 -10   42.11   15.54
   1  10  10   35.06   10.21
   1  -3  13   88.58   21.02
   1   3  13   96.53   17.64
  -1  -3 -13  113.35   19.14
  -1   3 -13  127.16   21.54
   1  -3  13  136.17   21.99
   5  -7   3  103.97   20.27
   5  -7   3  104.72   18.62
  -5  -7  -3  126.71   23.12
   4 -11  -2    4.58   11.71
  -4 -11   2    5.55   11.33
  -1 -13   7    7.36   13.29
  -1 -13   7    5.86   13.74
  -1 -13   7   -0.23   10.13
  -1 -13   7    6.46   10.96
   1 -13  -7    0.38   10.28
  -1 -13   7   -7.96    9.31
   0  -9  11   -2.85    9.61
   0  -9 -11  -15.76   16.81
   0  -9 -11   15.61   12.09
   0   9  11    3.08    8.56
   4 -11   2   -8.26   11.18
  -4 -11  -2    4.35    9.91
  -3  -4 -11   12.01   11.94
   3  -4  11   -5.48   14.49
  -3 -12   5   97.81   17.87
   3 -12  -5  129.64   21.69
  -1 -13  -7   -0.98   12.09
   1  13   7   -2.33    8.71
   1 -13   7   10.21    9.53
  -1 -13  -7  -24.62   15.09
  -2  -9  10   18.32    9.83
   2  -9 -10    4.73   10.73
  -2  -9  10    6.76   12.31
   2  -9 -10   13.44   17.64
  -2  -9  10   43.24   17.79
  -5  -4   6   23.72   10.88
   5  -4  -6    6.38   18.32
  -3 -12  -5  154.86   26.27
   3  12   5  188.11   28.67
   3  12   5  174.53   26.80
  -3 -12  -5  151.86   24.85
   2   9  10   32.73   10.43
  -2  -9 -10   66.06   15.46
   4  -9  -6   60.35   12.54
  -4  -9   6   53.45   14.79
   4  -8  -7   17.34    9.76
  -4  -8   7    2.40   10.06
   4  -8  -7  -17.11   16.14
   5   0  -7    7.43   14.56
   5   0  -7   10.88   13.59
  -5  -8   0   15.46   12.16
  -5  -8   0   46.69   16.51
   5  -8   0   34.98   11.64
   5  -4   6   53.75   12.76
   5   4   6   50.82   12.24
  -5  -4  -6   65.46   12.99
   5  -4   6   51.04   13.21
   2  -5 -12   -3.83    9.61
  -2   5  12   21.17    9.83
   2  -5 -12   -1.80   16.44
   2  -5 -12   11.48   11.94
  -4  -9  -6  118.30   19.59
   4   9   6   92.03   15.99
   5   1  -7   79.27   17.79
   5   1  -7   41.21   16.96
   0 -14   6  -13.29    8.78
   0 -14   6  -11.26    9.31
   0 -14  -6   23.12   12.76
   4   8   7  -12.84   10.13
  -4  -8  -7    0.83    9.91
   5  -8  -1  -15.39    9.31
  -5  -8   1  -13.59   13.81
  -5  -8   1    2.10   10.88
   5  -8  -1    4.28   11.18
   1 -15  -3   58.63   14.49
  -1 -15   3   58.10   13.29
  -1 -15   3   73.41   15.61
  -1 -15  -3   47.74   12.24
   1 -15   3   80.17   18.17
   1 -15   3   72.36   13.81
  -1 -15  -3   49.47   13.44
  -5  -8  -1   19.82   14.71
  -5  -8  -1   -4.13   10.13
   5  -8   1    1.80   10.13
   5   0   7    3.75   11.79
   5   0   7  -12.76   10.06
   2  -5  12    7.43   14.11
   2   5  12   20.64   11.11
  -3  -7  10  -22.22   17.42
   3  -7 -10  -34.00   18.39
   3  -7 -10    7.66    8.41
  -3  -7  10   21.69   10.28
  -2 -13   6  100.21   19.07
  -2 -13   6  102.76   19.67
   2 -13  -6  106.52   18.92
   3 -13  -3  -19.97   10.88
  -3 -13   3    3.15   11.26
   5  -1   7    9.08   11.33
   5  -1   7   -4.73    9.91
   5   1   7  -11.86    8.41
  -2 -13  -6  178.13   28.00
   2  13   6  167.70   25.75
   4   0 -10   50.89   17.87
   4   0 -10   57.65   17.49
   4  -5  -9  -29.88   15.31
   4  -5  -9   18.84   19.07
  -4  -5   9    8.63   10.73
  -3 -13  -3   37.68   12.24
  -3 -13  -3   13.96   14.26
  -3 -13  -3   26.65   11.94
  -2 -14   4   52.40   12.91
   2 -14  -4   51.34   14.86
  -2 -14   4   50.59   14.34
   2 -14   4   47.82   11.56
   2  14   4   51.12   11.86
  -2 -14  -4   31.75   12.01
  -2 -14  -4   37.01   12.99
  -1  -4  13  -13.81    8.41
   1  -4 -13   15.46   10.66
  -1   4  13    5.48   10.88
   1  -4 -13  -12.91   15.84
   1  -7 -12  -19.82   17.04
  -1  -7  12   -5.86    8.33
  -1   7  12  -24.17   11.18
   1  -7 -12  -11.79   10.88
  -3  -7 -10   15.01   10.66
   3  -7  10    5.78   14.04
   0 -15  -4   72.44   15.01
   0 -15   4   39.78   12.31
   0 -15  -4   32.50   11.26
   0 -15   4   76.34   17.27
   4   1 -10  -26.72   12.76
   4  -1 -10   11.03   14.64
   4   1 -10   13.59   15.31
   4  -1 -10   32.95   16.74
  -5  -2   7   15.69    9.38
   5  -2  -7   35.96   17.27
   5   2  -7    1.65   12.16
  -1  -7 -12   24.17   12.84
   1   7  12   -1.28    8.56
   1  -7  12   -8.11    9.01
  -1  -4 -13   19.89   12.39
   1   4  13   16.81    9.31
   1  -4  13    1.88   10.58
  -4 -10   5   -5.93   12.09
   4 -10  -5   -2.55    9.38
   4 -11  -3   57.65   15.01
   4  -7  -8   16.21   19.74
   4  -7  -8   13.81    9.23
  -4  -7   8   -3.75   11.26
   5  -6  -5   59.38   21.17
  -5  -6   5   27.55   12.46
   4  -5   9   -1.80   12.69
   4   5   9  -11.26   10.43
  -4  -5  -9   13.59   11.56
  -4   0 -10   84.15   16.14
  -4 -11  -3   60.05   16.36
  -4 -11  -3   66.88   14.19
  -1  -9  11   -1.43   11.03
   1  -9 -11   10.36   19.29
   1  -9 -11  -19.52   10.81
  -5  -8   2   51.57   14.11
   5  -8  -2   52.32   11.79
   5  -8  -2   33.18   12.24
  -4 -10  -5   37.01   15.09
   4  10   5   22.97   10.36
  -4 -10  -5   29.88   11.41
   0  -5  13    1.65    9.98
   0  -5 -13   -1.28    9.53
   0  -5 -13   12.61   16.06
   0   5  13  -22.67    9.46
   1  -9  11   -3.15    8.93
   1   9  11   22.14    9.83
  -1  -9 -11   38.28   16.14
  -5  -8  -2   -4.95   13.59
   5  -8   2   -9.01    9.76
  -5  -8  -2   -3.38   11.33
   5  -2   7   70.79   14.26
   5  -2   7   96.46   16.66
  -5  -2  -7   92.78   16.96
   5   2   7  100.06   17.57
  -3 -10   8   24.70   11.64
   3 -10  -8   13.74   10.36
  -3 -10   8   32.50   17.04
   3  -5 -11    5.10    9.76
  -3  -5  11   21.62    9.23
   3  -5 -11   -0.98   14.11
   5   6   5   14.79    8.86
   5  -6   5   42.56   12.31
  -5  -6  -5   37.16   10.66
   5  -6   5   64.41   13.51
   5  -7  -4  -11.03    8.86
  -5  -7   4  -10.28   10.73
  -4   1 -10   18.84   11.48
  -4  -1 -10   71.54   15.91
   4   7   8    6.01   10.43
  -4  -7  -8  -20.79   11.64
   5  -7   4    4.28   10.73
   5  -7   4  -17.72   12.46
  -3 -10  -8   92.26   17.11
   3  10   8   84.30   15.84
   4   2 -10   -8.93   14.26
  -4  -2  10    7.96    9.53
   4  -2 -10   21.24   16.96
   4  -2 -10   17.57   15.91
  -3 -11   7   70.34   19.74
   3 -11  -7   35.88   11.56
   3  -5  11   -5.33   12.24
   0   0   0    0.00    0.00

_computing_structure_solution     'SHELXT 2014/5 (Sheldrick, 2014)'
;
_shelx_hkl_checksum              24603
