# Supplementary material for: A mechanochemical approach to access the proline–proline diketopiperazine framework
Source: Beilstein J Org Chem. 2017 Oct 19;13:2169–78. doi: 10.3762/bjoc.13.217 (PMC5669228; doi:10.3762/bjoc.13.217)
Supplement: File 4 — X-ray of 15a. [file Beilstein_J_Org_Chem-13-2169-s004.cif]

 
data_Compound_15a

_publ_requested_journal          'Beilstein J.Org.Chem.'
_publ_contact_author_name        ""M\'etro, Thomas-Xavier;Fr\'ed\'eric Lamaty"
_publ_contact_author_address     
;Institut des Biomol\'ecules Max Mousseron (IBMM), 
UMR 5247, CNRS, Universit\'e de Montpellier, ENSCM, 
Campus Triolet, Place Eug\`ene Bataillon, 
34095 Montpellier Cedex 5, 
France 
;
_publ_contact_author_email       frederic.lamaty@umontpellier.fr
loop_
_publ_author_name
_publ_author_address
"P\'etry, Nicolas"
;Institut des Biomol\'ecules Max Mousseron (IBMM), 
UMR 5247, CNRS, Universit\'e de Montpellier, ENSCM, 
Campus Triolet, Place Eug\`ene Bataillon, 
34095 Montpellier Cedex 5, 
France 
;
'Benakki, Hafid'
;Institut des Biomol\'ecules Max Mousseron (IBMM), 
UMR 5247, CNRS, Universit\'e de Montpellier, ENSCM, 
Campus Triolet, Place Eug\`ene Bataillon, 
34095 Montpellier Cedex 5, 
France 
Laboratory of Chemistry Biology Applied to the Environment, 
aculty of Sciences, Moulay Ismail University 
BP: 11201 
Zitoune Mekn\`es, 
Morocco 
;
'Clot, Eric'
;Institut Charles Gerhardt, UMR 5253 CNRS-UM-ENSCM, 
Universit\'e de Montpellier, Place Eug\`ene Bataillon, cc 1501, 
34095 Montpellier Cedex 5, 
France 
;
'Retailleau, Pascal'
;Institut de Chimie des Substances Naturelles, 
CNRS UPR 2301, Universit\'e Paris-Saclay, 
1 Avenue de la Terrasse, 
91198 Gif-sur-Yvette, 
France
;
'Asserar, Fatima'
;Laboratory of Chemistry Biology Applied to the Environment, 
aculty of Sciences, Moulay Ismail University 
BP: 11201 
Zitoune Mekn\`es, 
Morocco 
;
'Sekkat, Chakib'
;Laboratory of Chemistry Biology Applied to the Environment, 
aculty of Sciences, Moulay Ismail University 
BP: 11201 
Zitoune Mekn\`es, 
Morocco 
;
"M\'etro, Thomas-Xavier"
;Institut des Biomol\'ecules Max Mousseron (IBMM), 
UMR 5247, CNRS, Universit\'e de Montpellier, ENSCM, 
Campus Triolet, Place Eug\`ene Bataillon, 
34095 Montpellier Cedex 5, 
France 
;
'Martinez, Jean'
;Institut des Biomol\'ecules Max Mousseron (IBMM), 
UMR 5247, CNRS, Universit\'e de Montpellier, ENSCM, 
Campus Triolet, Place Eug\`ene Bataillon, 
34095 Montpellier Cedex 5, 
France 
;
"Lamaty, Fr\'ed\'eric"
;Institut des Biomol\'ecules Max Mousseron (IBMM), 
UMR 5247, CNRS, Universit\'e de Montpellier, ENSCM, 
Campus Triolet, Place Eug\`ene Bataillon, 
34095 Montpellier Cedex 5, 
France 
;

_audit_creation_method            'SHELXL-2016/6'
_shelx_SHELXL_version_number      '2016/6'
_chemical_name_systematic         ?
_chemical_name_common             ?
_chemical_melting_point           ?
_chemical_formula_moiety           'C12 H16 N2 O4' 
_chemical_formula_sum
 'C12 H16 N2 O4' 
_chemical_formula_weight          252.27

loop_
 _atom_type_symbol
 _atom_type_description
 _atom_type_scat_dispersion_real
 _atom_type_scat_dispersion_imag
 _atom_type_scat_source
 'C'  'C'   0.0033   0.0016
 'International Tables Vol C Tables 4.2.6.8 and 6.1.1.4'
 'H'  'H'   0.0000   0.0000
 'International Tables Vol C Tables 4.2.6.8 and 6.1.1.4'
 'N'  'N'   0.0061   0.0033
 'International Tables Vol C Tables 4.2.6.8 and 6.1.1.4'
 'O'  'O'   0.0106   0.0060
 'International Tables Vol C Tables 4.2.6.8 and 6.1.1.4'
 
_space_group_crystal_system       orthorhombic
_space_group_IT_number            19
_space_group_name_H-M_alt         'P 21 21 21'
_space_group_name_Hall            'P 2ac 2ab'
 
_shelx_space_group_comment
;
The symmetry employed for this shelxl refinement is uniquely defined
by the following loop, which should always be used as a source of
symmetry information in preference to the above space-group names.
They are only intended as comments.
;
 
loop_
 _space_group_symop_operation_xyz
 'x, y, z'
 '-x+1/2, -y, z+1/2'
 '-x, y+1/2, -z+1/2'
 'x+1/2, -y+1/2, -z'
 
_cell_length_a                    5.8495(4)
_cell_length_b                    9.7200(7)
_cell_length_c                    21.3731(15)
_cell_angle_alpha                 90
_cell_angle_beta                  90
_cell_angle_gamma                 90
_cell_volume                      1215.21(15)
_cell_formula_units_Z             4
_cell_measurement_temperature     293(2)
_cell_measurement_reflns_used     333
_cell_measurement_theta_min       3.5
_cell_measurement_theta_max       27.5
 
_exptl_crystal_description        stick
_exptl_crystal_colour             colourless
_exptl_crystal_density_meas       ?
_exptl_crystal_density_method     ?
_exptl_crystal_density_diffrn     1.379          
_exptl_crystal_F_000              536
_exptl_transmission_factor_min    ?
_exptl_transmission_factor_max    ?
_exptl_crystal_size_max           0.31
_exptl_crystal_size_mid           0.08
_exptl_crystal_size_min           0.06
_exptl_absorpt_coefficient_mu     0.104
_shelx_estimated_absorpt_T_min    ?
_shelx_estimated_absorpt_T_max    ?
_exptl_absorpt_correction_type          'Multi-scan'
_exptl_absorpt_correction_T_max         1.000
_exptl_absorpt_correction_T_min         0.848
_exptl_absorpt_process_details    'REQAB (Higashi, 1998)'
_diffrn_ambient_temperature       293(2)
_diffrn_radiation_wavelength      0.71075
_diffrn_radiation_type            MoK\a
_diffrn_source                   'Rigaku MicroMax003_Mo'
_diffrn_radiation_monochromator  'MaxFlux Confocal'
_diffrn_measurement_specimen_support Fiber
_diffrn_detector                 'HPAD Dectris Pilatus 200K'
_diffrn_measurement_device       
;
Rigaku XTALABPRO: Kappa 3 circle Pilatus 200K
;
_diffrn_measurement_device_type  
;
Rigaku microsource Mo Sealed tube
;
_diffrn_detector_area_resol_mean 5.8140
_diffrn_reflns_number             21483
_diffrn_reflns_av_unetI/netI      0.0159
_diffrn_reflns_av_R_equivalents   0.0292
_diffrn_reflns_limit_h_min        -7
_diffrn_reflns_limit_h_max        7
_diffrn_reflns_limit_k_min        -12
_diffrn_reflns_limit_k_max        12
_diffrn_reflns_limit_l_min        -27
_diffrn_reflns_limit_l_max        27
_diffrn_reflns_theta_min          4.301
_diffrn_reflns_theta_max          27.477
_diffrn_reflns_theta_full         25.242
_diffrn_measured_fraction_theta_max   0.989
_diffrn_measured_fraction_theta_full  0.986
_diffrn_reflns_Laue_measured_fraction_max    0.989
_diffrn_reflns_Laue_measured_fraction_full   0.986
_diffrn_reflns_point_group_measured_fraction_max   0.991
_diffrn_reflns_point_group_measured_fraction_full  0.989
_reflns_number_total              2772
_reflns_number_gt                 2519
_reflns_threshold_expression      'I > 2\s(I)'
_reflns_Friedel_coverage          0.705
_reflns_Friedel_fraction_max      0.994
_reflns_Friedel_fraction_full     0.993
 
_reflns_special_details
;
 Reflections were merged by SHELXL according to the crystal
 class for the calculation of statistics and refinement.
 
 _reflns_Friedel_fraction is defined as the number of unique
 Friedel pairs measured divided by the number that would be
 possible theoretically, ignoring centric projections and
 systematic absences.
;
 
_computing_data_collection
;
CrystalClear-SM Expert 2.1 b45 (Rigaku, 2015)
;
_computing_cell_refinement
;
CrystalClear-SM Expert 2.1 b45 (Rigaku, 2015)
;
_computing_data_reduction
;
CrystalClear-SM Expert 2.1 b45 (Rigaku, 2015)
;
_computing_structure_solution     'SHELXT (Sheldrick, 2015)'
_computing_structure_refinement 'SHELXL-2016/6 (Sheldrick, 2016)'
_computing_molecular_graphics     ?
_computing_publication_material   ?
_refine_special_details           ?
_refine_ls_structure_factor_coef  Fsqd
_refine_ls_matrix_type            full
_refine_ls_weighting_scheme       calc
_refine_ls_weighting_details
'w=1/[\s^2^(Fo^2^)+(0.0664P)^2^+0.0182P] where P=(Fo^2^+2Fc^2^)/3'
_atom_sites_solution_primary      dual
_atom_sites_solution_secondary    difmap
_atom_sites_solution_hydrogens    geom
_refine_ls_hydrogen_treatment     constr
_refine_ls_extinction_method      none
_refine_ls_extinction_coef        .
_refine_ls_abs_structure_details
;
 Flack x determined using 995 quotients [(I+)-(I-)]/[(I+)+(I-)]
 (Parsons, Flack and Wagner, Acta Cryst. B69 (2013) 249-259).
;
_refine_ls_abs_structure_Flack    -0.1(2)
_chemical_absolute_configuration  ad
_refine_ls_number_reflns          2765
_refine_ls_number_parameters      183
_refine_ls_number_restraints      1
_refine_ls_R_factor_all           0.0346
_refine_ls_R_factor_gt            0.0312
_refine_ls_wR_factor_ref          0.0925
_refine_ls_wR_factor_gt           0.0902
_refine_ls_goodness_of_fit_ref    1.051
_refine_ls_restrained_S_all       1.060
_refine_ls_shift/su_max           0.001
_refine_ls_shift/su_mean          0.000
 
loop_
 _atom_site_label
 _atom_site_type_symbol
 _atom_site_fract_x
 _atom_site_fract_y
 _atom_site_fract_z
 _atom_site_U_iso_or_equiv
 _atom_site_adp_type
 _atom_site_occupancy
 _atom_site_site_symmetry_order  
 _atom_site_calc_flag
 _atom_site_refinement_flags_posn
 _atom_site_refinement_flags_adp
 _atom_site_refinement_flags_occupancy
 _atom_site_disorder_assembly
 _atom_site_disorder_group
C1 C 0.6920(3) 0.34070(17) 0.69111(8) 0.0448(4) Uani 1 1 d . . . . .
H1 H 0.582133 0.266090 0.697905 0.054 Uiso 1 1 calc DR U . A 1
C2 C 0.8557(17) 0.3541(11) 0.7487(5) 0.067(2) Uani 0.652(12) 1 d . . P B 1
H2A H 0.930383 0.443178 0.749925 0.081 Uiso 0.652(12) 1 calc R U P B 1
H2B H 0.776191 0.338188 0.787827 0.081 Uiso 0.652(12) 1 calc R U P B 1
C3 C 1.0237(9) 0.2389(6) 0.73386(17) 0.0695(14) Uani 0.652(12) 1 d . . P B 1
H3A H 1.165528 0.251447 0.756690 0.083 Uiso 0.652(12) 1 calc R U P B 1
H3B H 0.959451 0.150061 0.744712 0.083 Uiso 0.652(12) 1 calc R U P B 1
C2B C 0.833(3) 0.3198(18) 0.7457(9) 0.061(4) Uani 0.348(12) 1 d . . P B 2
H2B1 H 0.793428 0.232871 0.765214 0.073 Uiso 0.348(12) 1 calc DR U P B 2
H2B2 H 0.804556 0.392626 0.775729 0.073 Uiso 0.348(12) 1 calc R U P B 2
C3B C 1.0781(11) 0.3191(13) 0.7284(3) 0.062(3) Uani 0.348(12) 1 d . . P B 2
H3B1 H 1.168844 0.265952 0.757728 0.075 Uiso 0.348(12) 1 calc R U P B 2
H3B2 H 1.139503 0.411547 0.725362 0.075 Uiso 0.348(12) 1 calc R U P B 2
C4 C 1.0638(3) 0.2491(2) 0.66432(11) 0.0623(5) Uani 1 1 d . . . . .
H4A H 1.190646 0.310167 0.655153 0.075 Uiso 0.652(12) 1 calc R U P B 1
H4B H 1.095174 0.159394 0.646441 0.075 Uiso 0.652(12) 1 calc R U P B 1
H4C H 1.192120 0.274169 0.637931 0.075 Uiso 0.348(12) 1 calc R U P B 2
H4D H 1.057143 0.149810 0.668256 0.075 Uiso 0.348(12) 1 calc R U P B 2
C5 C 0.8233(3) 0.34391(17) 0.58023(8) 0.0471(4) Uani 1 1 d . . . . .
C6 C 0.5934(3) 0.40889(16) 0.56653(7) 0.0423(3) Uani 1 1 d . . . . .
H6 H 0.479307 0.336196 0.560633 0.051 Uiso 1 1 calc R U . . .
C7 C 0.5879(4) 0.50534(18) 0.51053(7) 0.0559(4) Uani 1 1 d . . . . .
H7A H 0.731548 0.554180 0.506093 0.067 Uiso 1 1 calc R U . . .
H7B H 0.556430 0.455374 0.472193 0.067 Uiso 1 1 calc R U . . .
C8 C 0.3943(4) 0.60351(18) 0.52625(8) 0.0560(4) Uani 1 1 d . . . . .
H8A H 0.247013 0.562582 0.516823 0.067 Uiso 1 1 calc R U . . .
H8B H 0.409208 0.688971 0.503168 0.067 Uiso 1 1 calc R U . . .
C9 C 0.4214(3) 0.62794(15) 0.59713(7) 0.0432(3) Uani 1 1 d . . . . .
H9 H 0.272688 0.644060 0.616940 0.052 Uiso 1 1 calc R U . . .
C10 C 0.5675(3) 0.47487(15) 0.67899(7) 0.0402(3) Uani 1 1 d . . . . .
C11 C 0.5836(3) 0.74612(16) 0.60977(7) 0.0449(4) Uani 1 1 d . . . . .
C12 C 0.5957(5) 0.9889(2) 0.61959(10) 0.0767(7) Uani 1 1 d . . . . .
H12A H 0.494433 1.066548 0.618042 0.115 Uiso 0.42(4) 1 calc R U P . .
H12B H 0.667605 0.984896 0.659932 0.115 Uiso 0.42(4) 1 calc R U P . .
H12C H 0.710580 0.998236 0.587788 0.115 Uiso 0.42(4) 1 calc R U P . .
H12D H 0.753979 0.966572 0.625799 0.115 Uiso 0.58(4) 1 calc R U P . .
H12E H 0.580807 1.048224 0.583909 0.115 Uiso 0.58(4) 1 calc R U P . .
H12F H 0.537831 1.034884 0.656053 0.115 Uiso 0.58(4) 1 calc R U P . .
N13 N 0.8489(2) 0.30516(14) 0.64020(7) 0.0470(3) Uani 1 1 d . . . . .
N14 N 0.5212(2) 0.49872(12) 0.61848(5) 0.0406(3) Uani 1 1 d . . . . .
O15 O 0.5097(3) 0.55268(13) 0.72096(5) 0.0572(4) Uani 1 1 d . . . . .
O16 O 0.9682(3) 0.32554(17) 0.53995(7) 0.0703(4) Uani 1 1 d . . . . .
O17 O 0.7870(2) 0.73588(16) 0.61627(7) 0.0650(4) Uani 1 1 d . . . . .
O18 O 0.4672(3) 0.86412(12) 0.60908(7) 0.0622(4) Uani 1 1 d . . . . .
 
loop_
 _atom_site_aniso_label
 _atom_site_aniso_U_11
 _atom_site_aniso_U_22
 _atom_site_aniso_U_33
 _atom_site_aniso_U_23
 _atom_site_aniso_U_13
 _atom_site_aniso_U_12
C1 0.0435(8) 0.0447(8) 0.0462(8) 0.0087(6) 0.0058(7) -0.0011(6)
C2 0.082(5) 0.079(5) 0.041(2) -0.001(3) -0.019(3) 0.029(4)
C3 0.064(2) 0.071(3) 0.073(2) 0.0164(19) -0.0048(17) 0.016(2)
C2B 0.064(5) 0.068(7) 0.051(6) 0.010(5) 0.011(4) -0.010(5)
C3B 0.042(3) 0.083(6) 0.062(4) 0.005(3) -0.007(2) -0.002(3)
C4 0.0460(9) 0.0680(11) 0.0728(12) 0.0002(10) -0.0015(8) 0.0096(9)
C5 0.0532(8) 0.0433(7) 0.0448(8) -0.0120(6) 0.0039(7) -0.0016(7)
C6 0.0530(8) 0.0370(6) 0.0370(7) -0.0078(6) -0.0007(6) -0.0028(6)
C7 0.0826(12) 0.0527(9) 0.0325(7) -0.0039(6) -0.0025(8) -0.0014(9)
C8 0.0779(12) 0.0485(8) 0.0417(8) -0.0006(7) -0.0170(8) 0.0004(8)
C9 0.0539(8) 0.0371(7) 0.0386(7) -0.0010(5) -0.0039(6) 0.0025(7)
C10 0.0438(7) 0.0396(7) 0.0370(7) 0.0007(6) 0.0040(6) 0.0001(6)
C11 0.0636(10) 0.0400(7) 0.0312(6) -0.0006(6) 0.0009(7) -0.0025(7)
C12 0.122(2) 0.0421(9) 0.0658(12) -0.0115(8) 0.0202(12) -0.0180(12)
N13 0.0414(7) 0.0469(6) 0.0527(8) -0.0021(6) 0.0027(6) 0.0050(6)
N14 0.0529(7) 0.0340(6) 0.0351(6) -0.0028(5) -0.0004(5) 0.0041(5)
O15 0.0763(8) 0.0581(7) 0.0373(5) -0.0053(5) 0.0054(6) 0.0124(6)
O16 0.0667(8) 0.0860(10) 0.0581(8) -0.0173(7) 0.0158(7) 0.0105(8)
O17 0.0620(8) 0.0651(8) 0.0680(8) 0.0027(7) -0.0077(7) -0.0098(7)
O18 0.0820(9) 0.0363(6) 0.0684(8) -0.0054(5) 0.0084(7) -0.0012(6)
 
_geom_special_details
;
 All esds (except the esd in the dihedral angle between two l.s. planes)
 are estimated using the full covariance matrix.  The cell esds are taken
 into account individually in the estimation of esds in distances, angles
 and torsion angles; correlations between esds in cell parameters are only
 used when they are defined by crystal symmetry.  An approximate (isotropic)
 treatment of cell esds is used for estimating esds involving l.s. planes.
;
 
loop_
 _geom_bond_atom_site_label_1
 _geom_bond_atom_site_label_2
 _geom_bond_distance
 _geom_bond_site_symmetry_2
 _geom_bond_publ_flag
C1 C2B 1.443(18) . ?
C1 N13 1.465(2) . ?
C1 C10 1.516(2) . ?
C1 C2 1.564(9) . ?
C1 H1 0.9800 . ?
C2 C3 1.523(11) . ?
C2 H2A 0.9700 . ?
C2 H2B 0.9700 . ?
C3 C4 1.508(5) . ?
C3 H3A 0.9700 . ?
C3 H3B 0.9700 . ?
C2B C3B 1.48(2) . ?
C2B H2B1 0.9700 . ?
C2B H2B2 0.9700 . ?
C3B C4 1.532(7) . ?
C3B H3B1 0.9700 . ?
C3B H3B2 0.9700 . ?
C4 N13 1.463(2) . ?
C4 H4A 0.9700 . ?
C4 H4B 0.9700 . ?
C4 H4C 0.9700 . ?
C4 H4D 0.9700 . ?
C5 O16 1.221(2) . ?
C5 N13 1.344(2) . ?
C5 C6 1.514(2) . ?
C6 N14 1.4743(18) . ?
C6 C7 1.521(2) . ?
C6 H6 0.9800 . ?
C7 C8 1.518(3) . ?
C7 H7A 0.9700 . ?
C7 H7B 0.9700 . ?
C8 C9 1.542(2) . ?
C8 H8A 0.9700 . ?
C8 H8B 0.9700 . ?
C9 N14 1.4583(19) . ?
C9 C11 1.514(2) . ?
C9 H9 0.9800 . ?
C10 O15 1.2211(19) . ?
C10 N14 1.3416(18) . ?
C11 O17 1.202(2) . ?
C11 O18 1.334(2) . ?
C12 O18 1.445(2) . ?
C12 H12A 0.9600 . ?
C12 H12B 0.9600 . ?
C12 H12C 0.9600 . ?
C12 H12D 0.9600 . ?
C12 H12E 0.9600 . ?
C12 H12F 0.9600 . ?
 
loop_
 _geom_angle_atom_site_label_1
 _geom_angle_atom_site_label_2
 _geom_angle_atom_site_label_3
 _geom_angle
 _geom_angle_site_symmetry_1
 _geom_angle_site_symmetry_3
 _geom_angle_publ_flag
C2B C1 N13 102.1(8) . . ?
C2B C1 C10 122.3(8) . . ?
N13 C1 C10 112.15(12) . . ?
N13 C1 C2 102.7(4) . . ?
C10 C1 C2 110.9(4) . . ?
N13 C1 H1 110.3 . . ?
C10 C1 H1 110.3 . . ?
C2 C1 H1 110.3 . . ?
C3 C2 C1 99.8(7) . . ?
C3 C2 H2A 111.8 . . ?
C1 C2 H2A 111.8 . . ?
C3 C2 H2B 111.8 . . ?
C1 C2 H2B 111.8 . . ?
H2A C2 H2B 109.5 . . ?
C4 C3 C2 104.9(4) . . ?
C4 C3 H3A 110.8 . . ?
C2 C3 H3A 110.8 . . ?
C4 C3 H3B 110.8 . . ?
C2 C3 H3B 110.8 . . ?
H3A C3 H3B 108.8 . . ?
C1 C2B C3B 110.6(12) . . ?
C1 C2B H2B1 109.5 . . ?
C3B C2B H2B1 109.5 . . ?
C1 C2B H2B2 109.5 . . ?
C3B C2B H2B2 109.5 . . ?
H2B1 C2B H2B2 108.1 . . ?
C2B C3B C4 99.9(9) . . ?
C2B C3B H3B1 111.8 . . ?
C4 C3B H3B1 111.8 . . ?
C2B C3B H3B2 111.8 . . ?
C4 C3B H3B2 111.8 . . ?
H3B1 C3B H3B2 109.5 . . ?
N13 C4 C3 103.8(2) . . ?
N13 C4 C3B 101.4(3) . . ?
N13 C4 H4A 111.0 . . ?
C3 C4 H4A 111.0 . . ?
N13 C4 H4B 111.0 . . ?
C3 C4 H4B 111.0 . . ?
H4A C4 H4B 109.0 . . ?
N13 C4 H4C 111.5 . . ?
C3B C4 H4C 111.5 . . ?
N13 C4 H4D 111.5 . . ?
C3B C4 H4D 111.5 . . ?
H4C C4 H4D 109.3 . . ?
O16 C5 N13 123.62(17) . . ?
O16 C5 C6 122.74(16) . . ?
N13 C5 C6 113.61(14) . . ?
N14 C6 C5 110.84(12) . . ?
N14 C6 C7 102.80(12) . . ?
C5 C6 C7 115.36(15) . . ?
N14 C6 H6 109.2 . . ?
C5 C6 H6 109.2 . . ?
C7 C6 H6 109.2 . . ?
C8 C7 C6 103.25(14) . . ?
C8 C7 H7A 111.1 . . ?
C6 C7 H7A 111.1 . . ?
C8 C7 H7B 111.1 . . ?
C6 C7 H7B 111.1 . . ?
H7A C7 H7B 109.1 . . ?
C7 C8 C9 103.74(14) . . ?
C7 C8 H8A 111.0 . . ?
C9 C8 H8A 111.0 . . ?
C7 C8 H8B 111.0 . . ?
C9 C8 H8B 111.0 . . ?
H8A C8 H8B 109.0 . . ?
N14 C9 C11 110.29(13) . . ?
N14 C9 C8 102.47(12) . . ?
C11 C9 C8 110.89(14) . . ?
N14 C9 H9 111.0 . . ?
C11 C9 H9 111.0 . . ?
C8 C9 H9 111.0 . . ?
O15 C10 N14 123.04(14) . . ?
O15 C10 C1 122.71(14) . . ?
N14 C10 C1 114.23(13) . . ?
O17 C11 O18 125.29(17) . . ?
O17 C11 C9 125.32(16) . . ?
O18 C11 C9 109.30(15) . . ?
O18 C12 H12A 109.5 . . ?
O18 C12 H12B 109.5 . . ?
H12A C12 H12B 109.5 . . ?
O18 C12 H12C 109.5 . . ?
H12A C12 H12C 109.5 . . ?
H12B C12 H12C 109.5 . . ?
O18 C12 H12D 109.5 . . ?
H12A C12 H12D 141.1 . . ?
H12B C12 H12D 56.3 . . ?
H12C C12 H12D 56.3 . . ?
O18 C12 H12E 109.5 . . ?
H12A C12 H12E 56.3 . . ?
H12B C12 H12E 141.1 . . ?
H12C C12 H12E 56.3 . . ?
H12D C12 H12E 109.5 . . ?
O18 C12 H12F 109.5 . . ?
H12A C12 H12F 56.3 . . ?
H12B C12 H12F 56.3 . . ?
H12C C12 H12F 141.1 . . ?
H12D C12 H12F 109.5 . . ?
H12E C12 H12F 109.5 . . ?
C5 N13 C4 122.42(16) . . ?
C5 N13 C1 124.90(13) . . ?
C4 N13 C1 111.35(15) . . ?
C10 N14 C9 122.09(12) . . ?
C10 N14 C6 124.47(13) . . ?
C9 N14 C6 112.90(11) . . ?
C11 O18 C12 117.04(18) . . ?
 
loop_
 _geom_torsion_atom_site_label_1
 _geom_torsion_atom_site_label_2
 _geom_torsion_atom_site_label_3
 _geom_torsion_atom_site_label_4
 _geom_torsion
 _geom_torsion_site_symmetry_1
 _geom_torsion_site_symmetry_2
 _geom_torsion_site_symmetry_3
 _geom_torsion_site_symmetry_4
 _geom_torsion_publ_flag
N13 C1 C2 C3 -36.8(6) . . . . ?
C10 C1 C2 C3 -156.8(5) . . . . ?
C1 C2 C3 C4 41.1(7) . . . . ?
N13 C1 C2B C3B 18.7(14) . . . . ?
C10 C1 C2B C3B -107.5(13) . . . . ?
C1 C2B C3B C4 -35.3(15) . . . . ?
C2 C3 C4 N13 -29.7(7) . . . . ?
C2B C3B C4 N13 36.2(10) . . . . ?
O16 C5 C6 N14 -142.53(16) . . . . ?
N13 C5 C6 N14 39.31(19) . . . . ?
O16 C5 C6 C7 -26.3(2) . . . . ?
N13 C5 C6 C7 155.59(14) . . . . ?
N14 C6 C7 C8 -32.20(16) . . . . ?
C5 C6 C7 C8 -152.96(13) . . . . ?
C6 C7 C8 C9 38.97(17) . . . . ?
C7 C8 C9 N14 -29.94(18) . . . . ?
C7 C8 C9 C11 87.74(16) . . . . ?
C2B C1 C10 O15 -26.5(8) . . . . ?
N13 C1 C10 O15 -148.09(17) . . . . ?
C2 C1 C10 O15 -33.9(5) . . . . ?
C2B C1 C10 N14 155.2(8) . . . . ?
N13 C1 C10 N14 33.58(19) . . . . ?
C2 C1 C10 N14 147.8(4) . . . . ?
N14 C9 C11 O17 23.1(2) . . . . ?
C8 C9 C11 O17 -89.7(2) . . . . ?
N14 C9 C11 O18 -160.36(13) . . . . ?
C8 C9 C11 O18 86.84(17) . . . . ?
O16 C5 N13 C4 6.3(3) . . . . ?
C6 C5 N13 C4 -175.60(16) . . . . ?
O16 C5 N13 C1 171.93(16) . . . . ?
C6 C5 N13 C1 -9.9(2) . . . . ?
C3 C4 N13 C5 172.6(3) . . . . ?
C3B C4 N13 C5 139.5(5) . . . . ?
C3 C4 N13 C1 5.2(3) . . . . ?
C3B C4 N13 C1 -28.0(5) . . . . ?
C2B C1 N13 C5 -160.2(7) . . . . ?
C10 C1 N13 C5 -27.6(2) . . . . ?
C2 C1 N13 C5 -146.7(4) . . . . ?
C2B C1 N13 C4 6.9(7) . . . . ?
C10 C1 N13 C4 139.46(15) . . . . ?
C2 C1 N13 C4 20.3(4) . . . . ?
O15 C10 N14 C9 7.4(2) . . . . ?
C1 C10 N14 C9 -174.24(14) . . . . ?
O15 C10 N14 C6 178.38(16) . . . . ?
C1 C10 N14 C6 -3.3(2) . . . . ?
C11 C9 N14 C10 63.7(2) . . . . ?
C8 C9 N14 C10 -178.15(15) . . . . ?
C11 C9 N14 C6 -108.15(14) . . . . ?
C8 C9 N14 C6 9.95(18) . . . . ?
C5 C6 N14 C10 -34.0(2) . . . . ?
C7 C6 N14 C10 -157.77(16) . . . . ?
C5 C6 N14 C9 137.71(14) . . . . ?
C7 C6 N14 C9 13.90(18) . . . . ?
O17 C11 O18 C12 -2.7(3) . . . . ?
C9 C11 O18 C12 -179.26(15) . . . . ?
 
_refine_diff_density_max    0.154
_refine_diff_density_min   -0.134
_refine_diff_density_rms    0.029

_shelx_res_file
;

TITL shelx_a.res in P2(1)2(1)2(1)
    pet012.res
    created by SHELXL-2016/6 at 12:28:56 on 26-May-2017
REM Old TITL shelx in P212121 #19
REM SHELXT solution in P2(1)2(1)2(1)
REM R1 0.156, Rweak 0.031, Alpha 0.004, Orientation as input
REM Flack x = -1.134 ( 0.954 ) from Parsons' quotients
REM Formula found by SHELXT: C12 N3 O3
CELL 0.71075 5.8495 9.72 21.3731 90 90 90
ZERR 4 0.0004 0.0007 0.0015 0 0 0
LATT -1
SYMM 0.5-X,-Y,0.5+Z
SYMM -X,0.5+Y,0.5-Z
SYMM 0.5+X,0.5-Y,-Z
SFAC C H N O
UNIT 48 64 8 16
L.S. 14
PLAN  20
DANG 2.2 H1 H2B1
BOND $H
LIST 4
ACTA
fmap 2
MORE -1
CONF
OMIT 2 1 1
OMIT -2 1 1
OMIT 1 1 2
OMIT -1 1 2
OMIT 1 1 6
OMIT 0 2 8
OMIT 1 0 1
REM <olex2.extras>
REM <HklSrc "%.\\shelx.hkl">
REM </olex2.extras>

WGHT    0.066400    0.018200
FVAR       0.39246   0.65173   0.42054
C1    1    0.692041    0.340703    0.691108    11.00000    0.04353    0.04467 =
         0.04622    0.00873    0.00583   -0.00110
AFIX  13
H1    2    0.582133    0.266090    0.697905    11.00000   -1.20000
AFIX   0
PART 1
C2    1    0.855745    0.354107    0.748671    21.00000    0.08183    0.07905 =
         0.04066   -0.00126   -0.01917    0.02929
AFIX  23
H2A   2    0.930383    0.443178    0.749925    21.00000   -1.20000
H2B   2    0.776191    0.338188    0.787827    21.00000   -1.20000
AFIX   0
C3    1    1.023736    0.238903    0.733860    21.00000    0.06391    0.07140 =
         0.07320    0.01643   -0.00476    0.01599
AFIX  23
H3A   2    1.165528    0.251447    0.756690    21.00000   -1.20000
H3B   2    0.959451    0.150061    0.744712    21.00000   -1.20000
AFIX   0
PART 2
C2B   1    0.832963    0.319774    0.745702   -21.00000    0.06399    0.06828 =
         0.05053    0.00954    0.01108   -0.00961
AFIX  23
H2B1  2    0.793428    0.232871    0.765214   -21.00000   -1.20000
H2B2  2    0.804556    0.392626    0.775729   -21.00000   -1.20000
AFIX   0

C3B   1    1.078102    0.319090    0.728420   -21.00000    0.04244    0.08324 =
         0.06158    0.00494   -0.00663   -0.00218
AFIX  23
H3B1  2    1.168844    0.265952    0.757728   -21.00000   -1.20000
H3B2  2    1.139503    0.411547    0.725362   -21.00000   -1.20000
AFIX   0
PART 0

C4    1    1.063778    0.249148    0.664322    11.00000    0.04597    0.06802 =
         0.07282    0.00022   -0.00151    0.00964
PART 1
AFIX  23
H4A   2    1.190646    0.310167    0.655153    21.00000   -1.20000
H4B   2    1.095174    0.159394    0.646441    21.00000   -1.20000
AFIX  23
PART 2
H4C   2    1.192120    0.274169    0.637931   -21.00000   -1.20000
H4D   2    1.057143    0.149810    0.668256   -21.00000   -1.20000
AFIX   0

PART 0
C5    1    0.823266    0.343906    0.580233    11.00000    0.05320    0.04333 =
         0.04478   -0.01196    0.00392   -0.00155
C6    1    0.593384    0.408889    0.566528    11.00000    0.05298    0.03696 =
         0.03702   -0.00779   -0.00071   -0.00284
AFIX  13
H6    2    0.479307    0.336196    0.560633    11.00000   -1.20000
AFIX   0
C7    1    0.587853    0.505336    0.510527    11.00000    0.08261    0.05268 =
         0.03253   -0.00393   -0.00248   -0.00145
AFIX  23
H7A   2    0.731548    0.554180    0.506093    11.00000   -1.20000
H7B   2    0.556430    0.455374    0.472193    11.00000   -1.20000
AFIX   0
C8    1    0.394279    0.603513    0.526246    11.00000    0.07792    0.04847 =
         0.04171   -0.00064   -0.01703    0.00038
AFIX  23
H8A   2    0.247013    0.562582    0.516823    11.00000   -1.20000
H8B   2    0.409208    0.688971    0.503168    11.00000   -1.20000
AFIX   0
C9    1    0.421390    0.627941    0.597131    11.00000    0.05388    0.03707 =
         0.03865   -0.00096   -0.00387    0.00251
AFIX  13
H9    2    0.272688    0.644060    0.616940    11.00000   -1.20000
AFIX   0
C10   1    0.567485    0.474866    0.678990    11.00000    0.04385    0.03963 =
         0.03700    0.00066    0.00403    0.00013
C11   1    0.583594    0.746116    0.609765    11.00000    0.06362    0.04002 =
         0.03121   -0.00060    0.00089   -0.00254
C12   1    0.595735    0.988918    0.619593    11.00000    0.12236    0.04206 =
         0.06581   -0.01154    0.02024   -0.01802
AFIX 123
H12A  2    0.494433    1.066548    0.618042    31.00000   -1.50000
H12B  2    0.667605    0.984896    0.659932    31.00000   -1.50000
H12C  2    0.710580    0.998236    0.587788    31.00000   -1.50000
H12D  2    0.753979    0.966572    0.625799   -31.00000   -1.50000
H12E  2    0.580807    1.048224    0.583909   -31.00000   -1.50000
H12F  2    0.537831    1.034884    0.656053   -31.00000   -1.50000
AFIX   0
N13   3    0.848944    0.305155    0.640199    11.00000    0.04143    0.04693 =
         0.05272   -0.00209    0.00268    0.00500
N14   3    0.521192    0.498716    0.618477    11.00000    0.05286    0.03397 =
         0.03507   -0.00283   -0.00039    0.00409
O15   4    0.509654    0.552679    0.720959    11.00000    0.07629    0.05813 =
         0.03732   -0.00526    0.00538    0.01238
O16   4    0.968157    0.325542    0.539946    11.00000    0.06667    0.08597 =
         0.05814   -0.01730    0.01583    0.01047
O17   4    0.786982    0.735882    0.616274    11.00000    0.06200    0.06508 =
         0.06801    0.00271   -0.00775   -0.00985
O18   4    0.467193    0.864119    0.609085    11.00000    0.08195    0.03634 =
         0.06840   -0.00541    0.00836   -0.00116

HKLF 4


REM  shelx_a.res in P2(1)2(1)2(1)
REM R1 =  0.0312 for    2519 Fo > 4sig(Fo)  and  0.0346 for all    2765 data
REM    183 parameters refined using      1 restraints

END

WGHT      0.0664      0.0182

REM Highest difference peak  0.154,  deepest hole -0.134,  1-sigma level  0.029
Q1    1   0.5054  0.6809  0.6042  11.00000  0.05    0.15
Q2    1   0.6181  1.0006  0.6624  11.00000  0.05    0.14
Q3    1   0.6371  0.4029  0.6835  11.00000  0.05    0.12
Q4    1   0.6932  0.7265  0.6403  11.00000  0.05    0.12
Q5    1   0.5477  0.4443  0.5983  11.00000  0.05    0.12
Q6    1   0.4194  0.6235  0.5612  11.00000  0.05    0.12
Q7    1   0.5141  1.0606  0.5864  11.00000  0.05    0.11
Q8    1   0.9905  0.3954  0.5519  11.00000  0.05    0.11
Q9    1   0.7547  0.3188  0.6600  11.00000  0.05    0.11
Q10   1   0.7725  0.3595  0.7181  11.00000  0.05    0.10
Q11   1   0.5863  0.4506  0.5372  11.00000  0.05    0.09
Q12   1   0.3771  0.5141  0.7204  11.00000  0.05    0.09
Q13   1   0.4759  0.5633  0.6124  11.00000  0.05    0.09
Q14   1   0.8123  0.5418  0.5211  11.00000  0.05    0.09
Q15   1   0.5713  0.2842  0.7942  11.00000  0.05    0.09
Q16   1   0.7422  0.9763  0.6005  11.00000  0.05    0.09
Q17   1   1.0816  0.2988  0.6988  11.00000  0.05    0.09
Q18   1   0.8519  0.3552  0.6212  11.00000  0.05    0.09
Q19   1   0.6649  0.3392  0.7841  11.00000  0.05    0.08
Q20   1   0.4560  0.3974  0.4618  11.00000  0.05    0.08
;
_shelx_res_checksum   96429

_shelx_hkl_file
;
   0   0  -5   -0.01    0.08   1-0.31408-0.19384-0.36802-0.27488-0.87516-0.94173
   0   0   5    0.10    0.14   1-0.33419-0.45387-0.09735-0.19087-0.93746-0.87037
   0   0  -5   -0.00    0.10   1-0.05405 0.06709 0.54188 0.63321 0.83871 0.77105
   0   0   6  270.18    7.54   1-0.29895-0.44325-0.11316-0.22496-0.94753-0.86770
   0   0   6  303.54    8.47   1-0.32411-0.46773-0.08421-0.19644-0.94226-0.86176
   0   0  -6  250.16    6.99   1 0.03078 0.17618 0.43571 0.54578 0.89955 0.81919
   0   0   6  271.68    7.71   1 0.29553 0.15173-0.69571-0.80617-0.65470-0.57189
   0   0  -6  270.35    7.62   1 0.25786 0.40156-0.85393-0.74340-0.45199-0.53487
   0   0  -6  267.39    7.44   1-0.05154 0.09384 0.51904 0.62865 0.85318 0.77200
   0   0  -7    0.00    0.13   1-0.44636-0.27880-0.25124-0.12036-0.85885-0.95277
   0   0  -7    0.01    0.13   1 0.02195 0.19158 0.42218 0.55060 0.90624 0.81248
   0   0   8  786.90   21.09   1-0.29382-0.48620-0.06489-0.21400-0.95365-0.84723
   0   0   8  832.75   22.32   1-0.30360-0.49489-0.05781-0.20776-0.95104-0.84375
   0   0  -8  786.49   21.07   1-0.45497-0.26346-0.26375-0.11417-0.85054-0.95788
   0   0  -8  788.95   21.12   1 0.01310 0.20696 0.40850 0.55526 0.91266 0.80551
   0   0   8  797.79   21.52   1 0.29996 0.10822-0.66410-0.81138-0.68482-0.57441
   0   0  -8  796.11   21.40   1 0.24972 0.44132-0.87512-0.72775-0.41447-0.52498
   0   0  -8  790.91   21.18   1-0.04635 0.14748 0.47191 0.61805 0.88042 0.77217
   0   0   9   -0.00    0.15   1-0.29317-0.50837-0.04453-0.21323-0.95502-0.83431
   0   0   9    0.10    0.19   1 0.30197 0.08627-0.64772-0.81341-0.69947-0.57525
   0   0  10   99.37    3.81   1-0.28786-0.52838-0.01548-0.20191-0.95754-0.82464
   0   0  10  100.41    3.85   1-0.28263-0.52174-0.03120-0.21865-0.95871-0.82460
   0   0 -10   99.87    3.81   1-0.47208-0.23279-0.28898-0.10202-0.83284-0.96715
   0   0 -10  100.31    3.81   1-0.00484 0.23712 0.38039 0.56417 0.92481 0.79087
   0   0  10  100.33    3.95   1 0.30384 0.06417-0.63095-0.81505-0.71384-0.57582
   0   0 -10  102.11    3.94   1 0.24099 0.48047-0.89485-0.71066-0.37570-0.51391
   0   0 -10   98.18    3.74   1-0.04097 0.20135 0.42282 0.60547 0.90528 0.76997
   0   0  11    0.06    0.13   1-0.27188-0.53493-0.01771-0.22391-0.96216-0.81468
   0   0 -11    0.14    0.17   1-0.48033-0.21711-0.30133-0.09567-0.82369-0.97144
   0   0 -11   -0.03    0.11   1-0.01376 0.25239 0.36623 0.56838 0.93042 0.78309
   0   0  11    0.13    0.18   1 0.30557 0.04193-0.61378-0.81629-0.72793-0.57611
   0   0  12   56.83    1.85   1-0.28118-0.56980 0.03397-0.18974-0.95905-0.79957
   0   0  12   56.42    1.85   1-0.26110-0.54807-0.00428-0.22922-0.96530-0.80440
   0   0 -12   58.43    1.89   1-0.48846-0.20131-0.31364-0.08928-0.81426-0.97544
   0   0 -12   55.19    1.78   1-0.02271 0.26764 0.35191 0.57244 0.93575 0.77503
   0   0  12   57.54    2.00   1 0.30715 0.01955-0.59622-0.81713-0.74173-0.57611
   0   0 -12   58.19    1.92   1 0.23158 0.51902-0.91320-0.69234-0.33528-0.50126
   0   0 -12   56.33    1.81   1-0.03535 0.25550 0.37142 0.59057 0.92779 0.76546
   0   0 -13   -0.03    0.17   1-0.49647-0.18540-0.32589-0.08284-0.80455-0.97916
   0   0  13    0.04    0.21   1 0.30859-0.00297-0.57824-0.81757-0.75524-0.57582
   0   0  14  138.19    5.22   1-0.27360-0.61031 0.08467-0.17654-0.95810-0.77223
   0   0  14  139.54    5.28   1-0.23917-0.57397 0.02272-0.23971-0.97070-0.78300
   0   0 -14  141.50    5.33   1-0.50424-0.16971-0.33791-0.07598-0.79470-0.98255
   0   0 -14  138.56    5.22   1-0.04070 0.29805 0.32276 0.58005 0.94560 0.75809
   0   0  14  141.15    5.44   1 0.30989-0.02564-0.55985-0.81758-0.76845-0.57523
   0   0 -14  141.77    5.37   1 0.22174 0.55708-0.92961-0.67194-0.29435-0.48800
   0   0 -14  139.34    5.24   1-0.02952 0.30980 0.31794 0.57362 0.94765 0.75826
   0   0  15   -0.00    0.14   1 0.30860-0.05225 0.57819 0.29565 0.75528 0.95386
   0   0  15    0.01    0.15   1-0.26953-0.63030 0.10999-0.16988-0.95669-0.75753
   0   0  15   -0.12    0.14   1-0.22803-0.58674 0.03630-0.24487-0.97297-0.77186
   0   0 -15    0.08    0.15   1-0.04990 0.31326 0.30765 0.58301 0.95018 0.74964
   0   0  16   10.86    0.53   1 0.30675-0.07802 0.60089 0.29982 0.73812 0.95079
   0   0  16   10.81    0.58   1-0.26523-0.65006 0.13548-0.16305-0.95461-0.74218
   0   0  16   11.04    0.59   1-0.21654-0.59923 0.05019-0.24974-0.97498-0.76061
   0   0 -16   11.34    0.58   1-0.51964-0.13731-0.36214-0.06279-0.77383-0.98853
   0   0 -16   11.02    0.57   1-0.05896 0.32841 0.29266 0.58636 0.95439 0.74048
   0   0 -16   10.25    0.56   1 0.21118 0.59451-0.94446-0.65013-0.25178-0.47316
   0   0  17    0.01    0.13   1 0.30483-0.10399 0.62131 0.30142 0.72183 0.94780
   0   0  17   -0.10    0.18   1-0.20514-0.61175 0.06388-0.25480-0.97664-0.74888
   0   0 -17   -0.13    0.16   1-0.06805 0.34353 0.27748 0.58955 0.95831 0.73103
   0   0 -17   -0.17    0.15   1 0.20571 0.61300-0.95114-0.63841-0.23023-0.46545
   0   0  18   23.02    0.75   1 0.30268-0.13019 0.64153 0.30282 0.70484 0.94410
   0   0  18   23.99    0.85   1-0.19361-0.62414 0.07763-0.25981-0.97800-0.73684
   0   0 -18   22.74    0.79   1-0.53452-0.10441-0.38615-0.04938-0.75177-0.99330
   0   0 -18   23.10    0.79   1-0.07717 0.35863 0.26213 0.59255 0.96193 0.72128
   0   0 -18   23.92    0.83   1 0.20008 0.63134-0.95736-0.62624-0.20836-0.45741
   0   0 -18   23.06    0.79   1-0.01712 0.41937 0.20374 0.53227 0.97887 0.73540
   0   0  19   -0.00    0.14   1 0.30028-0.15664 0.66156 0.30403 0.68713 0.93969
   0   0  19    0.04    0.21   1-0.18196-0.63641 0.09142-0.26476-0.97904-0.72448
   0   0 -19   -0.00    0.17   1-0.54180-0.08782-0.39812-0.04265-0.74023-0.99522
   0   0 -19    0.09    0.22   1-0.08631 0.37369 0.24660 0.59538 0.96526 0.71124
   0   0 -19   -0.05    0.14   1 0.19429 0.64950-0.96311-0.61360-0.18616-0.44904
   0   0 -19   -0.05    0.15   1-0.01385 0.44689 0.17349 0.52027 0.98473 0.72773
   0   0  20   12.74    0.55   1 0.29763-0.18334 0.68138 0.30503 0.66867 0.93452
   0   0  20   12.70    0.59   1-0.24550-0.72672 0.24036-0.13304-0.93912-0.67392
   0   0  20   13.70    0.65   1-0.17016-0.64853 0.10528-0.26965-0.97977-0.71181
   0   0 -20   12.54    0.59   1-0.09551 0.38888 0.23085 0.59760 0.96828 0.70117
   0   0 -20   12.71    0.58   1 0.18824 0.66750-0.96845-0.60066-0.16330-0.44004
   0   0 -20   13.47    0.59   1-0.01050 0.47449 0.14250 0.50753 0.98973 0.71921
   0   0  21   -0.02    0.16   1 0.29444-0.21024 0.70271 0.30787 0.64768 0.92790
   0   0  21   -0.03    0.16   1-0.23997-0.74524 0.26686-0.12521-0.93337-0.65492
   0   0  21   -0.09    0.23   1-0.15818-0.66043 0.11925-0.27454-0.98018-0.69889
   0   0 -21    0.05    0.22   1-0.10471 0.40389 0.21495 0.60004 0.97099 0.69052
   0   0 -21   -0.13    0.16   1 0.18209 0.68531-0.97320-0.58703-0.14038-0.43096
   0   0 -21   -0.06    0.14   1-0.00708 0.50233 0.11070 0.49379 0.99382 0.70980
   0   0  22    6.20    0.38   1 0.29123-0.23749 0.72204 0.30840 0.62756 0.92113
   0   0  22    6.04    0.41   1-0.23416-0.76349 0.29358-0.11716-0.92680-0.63509
   0   0  22    5.91    0.42   1-0.14612-0.67228 0.13322-0.27932-0.98025-0.68557
   0   0 -22    5.54    0.39   1-0.11395 0.41887 0.19886 0.60228 0.97337 0.67955
   0   0 -22    6.38    0.40   1 0.17575 0.70294-0.97744-0.57287-0.11710-0.42151
   0   0  23    0.06    0.17   1-0.22801-0.78148 0.32076-0.10863-0.91930-0.61439
   0   0  23    0.06    0.21   1-0.13391-0.68399 0.14725-0.28404-0.97999-0.67191
   0   0 -23   -0.05    0.19   1-0.12322 0.43383 0.18257 0.60433 0.97543 0.66825
   0   0 -23    0.01    0.14   1 0.16922 0.72038-0.98113-0.55818-0.09343-0.41168
   0   0 -23   -0.07    0.13   1 0.00003 0.55797 0.04455 0.46413 0.99900 0.68793
   0   0  24    2.96    0.30   1-0.22159-0.79913 0.34797-0.10008-0.91093-0.59276
   0   0  24    3.27    0.35   1-0.12156-0.69555 0.16134-0.28871-0.97938-0.65791
   0   0 -24    2.59    0.31   1-0.13252 0.44875 0.16609 0.60618 0.97716 0.65662
   0   0 -24    2.62    0.27   1 0.00374 0.58593 0.01006 0.44788 0.99994 0.67534
   0   0  25   -0.00    0.23   1-0.10922-0.70696 0.17531-0.29363-0.97843-0.64341
   0   0 -25   -0.10    0.20   1-0.14204 0.46366 0.14905 0.60717 0.97857 0.64525
   0   0  26    2.46    0.34   1-0.09656-0.71821 0.18953-0.29817-0.97711-0.62869
   0   0 -26    2.74    0.34   1-0.15141 0.47853 0.13214 0.60859 0.97959 0.63294
   0   0  27   -0.17    0.25   1-0.08375-0.72931 0.20382-0.30264-0.97541-0.61360
   0   0 -27   -0.34    0.22   1-0.16081 0.49336 0.11502 0.60979 0.98026 0.62027
   0   1  -4    6.34    0.43   1 0.28043 0.37624 0.77558 0.80853 0.56552 0.45244
   0   1   4    6.84    0.46   1-0.22460-0.32107 0.33535 0.21865-0.91492-0.92146
   0  -1   4    6.61    0.44   1-0.56397-0.65914-0.43568-0.46849-0.70150-0.58825
   0  -1   4    6.55    0.44   1 0.19800 0.10419-0.95950-0.99086-0.20035-0.08558
   0  -1   6  754.12   20.17   1 0.27276 0.12880 0.80619 0.73581 0.52502 0.66481
   0   1   6  740.96   19.89   1-0.24297-0.38754 0.25264 0.09861-0.93655-0.91656
   0  -1  -6  705.54   18.96   1-0.28623-0.14159-0.00289 0.15094-0.95815-0.97834
   0  -1   6  735.67   19.73   1-0.48746-0.63066-0.31212-0.38229-0.81545-0.67536
   0   1  -6  728.64   19.54   1-0.58138-0.43844-0.46657-0.39634-0.66655-0.80664
   0   1   6  751.99   20.12   1-0.04306-0.18927 0.31890 0.16647 0.94680 0.96770
   0  -1  -6  716.55   19.43   1 0.30982 0.45552-0.56093-0.40828-0.76769-0.79107
   0  -1   6  729.28   19.63   1 0.23656 0.09484-0.90386-0.97219-0.35647-0.21409
   0   1  -6  721.85   19.36   1 0.17927 0.32100-0.97517-0.90704-0.12999-0.27244
   0  -1  -6  729.46   19.53   1 0.00611 0.15316-0.01205 0.13945 0.99990 0.97831
   0   1   6  745.91   19.97   1-0.02886-0.17574 0.31187 0.16027 0.94968 0.97130
   0  -1   7   72.16    2.27   1 0.28024 0.11220 0.77643 0.68733 0.56446 0.71761
   0  -1  -7   67.29    2.19   1-0.29435-0.12568-0.06966 0.10279-0.95315-0.98673
   0  -1   7   70.57    2.26   1-0.45782-0.62501-0.26791-0.35679-0.84771-0.69429
   0   1  -7   71.67    2.29   1-0.57124-0.40439-0.44841-0.35947-0.68746-0.84097
   0  -1  -7   65.22    2.09   1-0.13696 0.03366 0.15816 0.32874 0.97786 0.94381
   0   1   7   72.56    2.28   1-0.01075-0.18117 0.37102 0.20021 0.92856 0.96285
   0  -1  -7   72.42    2.47   1 0.30390 0.47357-0.63040-0.45934-0.71430-0.75148
   0  -1   7   71.38    2.34   1 0.24927 0.08358-0.87620-0.96296-0.41246-0.25632
   0   1  -7   70.83    2.26   1 0.18505 0.35075-0.97099-0.88447-0.15140-0.30769
   0  -1  -7   70.08    2.21   1 0.00157 0.17288 0.03027 0.20002 0.99953 0.96441
   0   1   7   72.58    2.29   1-0.03882-0.20991 0.40323 0.23334 0.91427 0.94946
   0  -1  -8    0.11    0.16   1-0.30034-0.10759-0.12754 0.06349-0.94526-0.99216
   0  -1   8    0.08    0.15   1-0.43223-0.62336-0.23094-0.33852-0.87168-0.70485
   0   1  -8    0.17    0.16   1-0.56477-0.37403-0.43706-0.32941-0.70000-0.86694
   0   1   8    0.00    0.15   1 0.01652-0.17839 0.41379 0.22495 0.91022 0.95789
   0  -1  -8    0.19    0.17   1 0.29730 0.49094-0.68370-0.49423-0.66644-0.71742
   0  -1   8    0.11    0.16   1 0.25946 0.06981-0.84941-0.95460-0.45953-0.28958
   0   1  -8    0.22    0.16   1 0.18841 0.37806-0.96831-0.86340-0.16393-0.33406
   0  -1  -8    0.01    0.13   1-0.00138 0.19418 0.05776 0.24575 0.99832 0.94968
   0   1   8    0.03    0.14   1-0.04699-0.24232 0.47776 0.28956 0.87722 0.92597
   0  -1   9 1104.09   29.36   1 0.28765 0.07180 0.74148 0.61418 0.60617 0.78589
   0  -1  -9 1086.12   28.99   1-0.30482-0.08802-0.17897 0.03069-0.93544-0.99564
   0  -1   9 1046.20   27.93   1-0.31362-0.52969-0.34612-0.47181-0.88421-0.70485
   0   1   9  991.03   26.49   1-0.16594-0.38156 0.11021-0.10054-0.97995-0.91885
   0  -1   9 1044.86   27.85   1-0.40926-0.62437-0.19858-0.32487-0.89054-0.71035
   0   1  -9 1076.86   28.69   1-0.56098-0.34635-0.43051-0.30415-0.70707-0.88742
   0  -1  -9 1044.97   27.82   1-0.12137 0.09769 0.18584 0.39309 0.97505 0.91429
   0   1   9 1106.32   29.42   1 0.03982-0.17933 0.44943 0.24225 0.89242 0.95349
   0  -1  -9 1055.95   28.29   1 0.29049 0.50806-0.72617-0.51826-0.62311-0.68795
   0  -1   9 1062.86   28.43   1 0.26782 0.05417-0.82353-0.94710-0.50006-0.31632
   0   1  -9 1070.25   28.50   1 0.19004 0.40365-0.96693-0.84363-0.17005-0.35402
   0  -1  -9 1054.35   28.10   1-0.00316 0.21665 0.07436 0.28059 0.99722 0.93505
   0   1   9 1095.97   29.16   1-0.05385-0.27340 0.53998 0.33351 0.83995 0.90222
   0  -1  10   28.24    1.27   1 0.28899 0.04911 0.73444 0.58833 0.61406 0.80712
   0  -1 -10   30.83    1.43   1-0.30820-0.06738-0.22587 0.00238-0.92411-0.99772
   0  -1  10   27.61    1.28   1-0.31166-0.55177-0.28929-0.43361-0.90508-0.71240
   0   1  10   28.02    1.30   1-0.16741-0.40694 0.10850-0.12100-0.97989-0.90540
   0  -1  10   26.95    1.24   1-0.38848-0.62754-0.16991-0.31490-0.90565-0.71205
   0   1 -10   27.40    1.26   1-0.55919-0.32067-0.42743-0.28237-0.71034-0.90412
   0  -1 -10   28.85    1.30   1-0.11819 0.12509 0.19143 0.41702 0.97436 0.90024
   0   1  10   27.49    1.23   1 0.06051-0.18275 0.48038 0.25480 0.87496 0.94956
   0   1 -10   27.95    1.27   1 0.10637 0.34750 0.54659 0.68805 0.83061 0.63704
   0  -1 -10   27.82    1.35   1 0.28366 0.52518-0.76108-0.53476-0.58333-0.66197
   0  -1  10   29.43    1.39   1 0.27486 0.03726-0.79830-0.94029-0.53587-0.33831
   0   1 -10   28.23    1.32   1 0.19044 0.42800-0.96658-0.82485-0.17157-0.36935
   0   1  10   29.36    1.31   1-0.05971-0.30349 0.59301 0.36828 0.80297 0.87878
   0  -1  11   56.09    2.24   1 0.28948 0.02557 0.73177 0.56686 0.61701 0.82341
   0  -1  11   57.00    2.34   1-0.30893-0.57309-0.23757-0.40052-0.92093-0.71493
   0  -1 -11   54.13    2.23   1-0.31067-0.04581-0.26854-0.02165-0.91179-0.99871
   0   1  11   53.68    2.21   1-0.16665-0.43010 0.10939-0.13886-0.97992-0.89203
   0  -1  11   53.37    2.18   1-0.36939-0.63230-0.14402-0.30774-0.91804-0.71097
   0  -1 -11   51.78    2.12   1-0.39522-0.13148-0.17915 0.06851-0.90094-0.98894
   0   1 -11   54.97    2.23   1-0.55891-0.29649-0.42695-0.26317-0.71086-0.91805
   0  -1 -11   54.29    2.19   1-0.11708 0.15042 0.19338 0.43731 0.97411 0.88664
   0   1  11   55.35    2.22   1 0.07898-0.18850 0.50746 0.26352 0.85804 0.94605
   0   1 -11   53.36    2.17   1 0.08781 0.35317 0.52020 0.68001 0.84951 0.64253
   0  -1  11   53.36    2.25   1 0.28086 0.01922-0.77374-0.93408-0.56783-0.35652
   0  -1 -11   53.84    2.27   1 0.27687 0.54230-0.79044-0.54565-0.54639-0.63887
   0   1 -11   53.95    2.20   1 0.18977 0.45131-0.96716-0.80709-0.16904-0.38068
   0  -1  12    1.43    0.22   1 0.28935 0.00140 0.73249 0.54878 0.61621 0.83596
   0  -1  12    1.37    0.24   1-0.30562-0.59388-0.18927-0.37089-0.93314-0.71396
   0  -1 -12    1.42    0.24   1-0.31243-0.02352-0.30812-0.04260-0.89857-0.99881
   0   1  12    1.40    0.26   1-0.16418-0.45155 0.11228-0.15472-0.98001-0.87872
   0  -1  12    1.44    0.25   1-0.35131-0.63816-0.11988-0.30232-0.92855-0.70806
   0  -1 -12    1.21    0.22   1-0.41153-0.12385-0.20175 0.06461-0.88878-0.99019
   0   1 -12    1.24    0.24   1-0.55977-0.27346-0.42843-0.24594-0.70929-0.92990
   0  -1 -12    1.61    0.24   1-0.11755 0.17416 0.19254 0.45480 0.97422 0.87339
   0   1 -12    1.15    0.22   1 0.07069 0.36027 0.49537 0.67353 0.86579 0.64540
   0   1  12    1.41    0.21   1 0.09586-0.19584 0.53172 0.26943 0.84147 0.94289
   0  -1  12    1.49    0.28   1 0.28606 0.00046-0.74953-0.92829-0.59696-0.37184
   0  -1 -12    1.62    0.27   1 0.27010 0.55949-0.81571-0.55251-0.51151-0.61781
   0   1 -12    1.56    0.23   1 0.18837 0.47388-0.96834-0.78987-0.16379-0.38927
   0   1 -12    1.21    0.21   1-0.06260 0.22667 0.61903 0.79617 0.78286 0.56099
   0  -1  13  139.02    3.89   1 0.28872-0.02325 0.73586 0.53335 0.61248 0.84557
   0   1  13  138.17    3.93   1-0.24654-0.55954 0.23527-0.04944-0.94013-0.82732
   0  -1  13  132.24    3.78   1-0.30191-0.61422-0.14454-0.34479-0.94231-0.70982
   0  -1 -13  134.48    3.85   1-0.31360-0.00064-0.34520-0.06105-0.88458-0.99813
   0   1  13  137.48    3.94   1-0.16035-0.47164 0.11674-0.16900-0.98013-0.86544
   0  -1  13  146.72    4.18   1-0.33412-0.64491-0.09726-0.29840-0.93749-0.70358
   0  -1 -13  134.40    3.82   1-0.42664-0.11508-0.22301 0.06204-0.87649-0.99141
   0   1 -13  139.08    3.94   1-0.56152-0.25131-0.43143-0.23024-0.70608-0.94012
   0  -1 -13  132.03    3.73   1-0.11929 0.19665 0.18950 0.47010 0.97460 0.86042
   0   1 -13  137.29    3.89   1 0.05470 0.36850 0.47176 0.66827 0.88002 0.64622
   0   1  13  136.25    3.82   1 0.11148-0.20444 0.55376 0.27312 0.82517 0.94000
   0  -1  13  137.70    4.02   1 0.29059-0.01896-0.72564-0.92281-0.62369-0.38476
   0  -1 -13  135.52    3.96   1 0.26339 0.57670-0.83771-0.55605-0.47839-0.59851
   0   1 -13  137.84    3.90   1 0.18634 0.49581-0.96998-0.77313-0.15619-0.39551
   0   1 -13  135.44    3.84   1-0.05835 0.25515 0.58077 0.77618 0.81197 0.57656
   0  -1  14   17.52    0.87   1 0.28768-0.04832 0.74133 0.52001 0.60635 0.85278
   0   1  14   17.50    0.91   1-0.24420-0.58126 0.24672-0.05667-0.93781-0.81174
   0  -1  14   17.42    0.90   1-0.29784-0.63417-0.10214-0.32110-0.94913-0.70335
   0  -1 -14   17.74    0.93   1-0.31426 0.02274-0.38021-0.07744-0.86987-0.99673
   0   1  14   17.73    0.93   1-0.15537-0.49054 0.12252-0.18207-0.98022-0.85218
   0  -1  14   20.01    1.04   1-0.31763-0.65203-0.07583-0.29624-0.94517-0.69792
   0  -1 -14   17.23    0.90   1-0.44054-0.10504-0.24285 0.06090-0.86425-0.99260
   0   1 -14   17.82    0.91   1-0.56394-0.22984-0.43563-0.21573-0.70155-0.94901
   0  -1 -14   17.86    0.90   1-0.12202 0.21814 0.18469 0.48363 0.97519 0.84765
   0   1 -14   18.15    0.92   1 0.03946 0.37765 0.44888 0.66363 0.89271 0.64572
   0  -1  14   17.84    0.99   1 0.29456-0.03907-0.70197-0.91751-0.64842-0.39576
   0  -1 -14   18.30    0.98   1 0.25668 0.59393-0.85719-0.55711-0.44646-0.58040
   0   1 -14   17.50    0.91   1 0.18378 0.51722-0.97196-0.75671-0.14667-0.39982
   0  -1 -14   17.25    0.90   1-0.00219 0.33892 0.06531 0.36275 0.99786 0.86806
   0   1 -14   17.76    0.90   1-0.05419 0.28354 0.54307 0.75675 0.83793 0.58900
   0  -1  15   24.23    0.93   1 0.28628-0.07376 0.74844 0.50833 0.59821 0.85799
   0   1  15   24.54    0.98   1-0.24145-0.60257 0.25987-0.06218-0.93496-0.79563
   0  -1  15   22.91    0.93   1-0.29346-0.65384-0.06174-0.29934-0.95397-0.69489
   0   1  15   23.34    0.97   1-0.14954-0.50862 0.12927-0.19407-0.98026-0.83882
   0  -1  15   25.12    1.02   1-0.30168-0.65999-0.05536-0.29451-0.95179-0.69113
   0  -1 -15   23.94    0.95   1-0.45355-0.09411-0.26168 0.06077-0.85194-0.99370
   0   1 -15   23.24    0.94   1-0.56690-0.20891-0.44079-0.20218-0.69592-0.95680
   0  -1 -15   22.97    0.92   1-0.12557 0.23881 0.17842 0.49570 0.97590 0.83501
   0   1 -15   24.38    0.97   1 0.02508 0.38751 0.42698 0.66008 0.90390 0.64352
   0  -1  15   25.20    1.09   1 0.29805-0.05955-0.67840-0.91235-0.67151-0.40505
   0  -1 -15   22.89    0.98   1 0.24995 0.61115-0.87456-0.55605-0.41552-0.56328
   0   1 -15   23.28    0.93   1 0.18077 0.53817-0.97414-0.74050-0.13552-0.40251
   0  -1 -15   24.12    0.93   1-0.00081 0.36455 0.05250 0.36818 0.99862 0.85529
   0   1 -15   23.61    0.94   1-0.05007 0.31189 0.50576 0.73771 0.86121 0.59875
   0  -1  16    5.28    0.37   1 0.28455-0.09952 0.75689 0.49797 0.58834 0.86146
   0   1  16    4.81    0.38   1-0.23834-0.62352 0.27448-0.06624-0.93158-0.77899
   0  -1  16    4.64    0.37   1-0.28871-0.67322-0.02223-0.27855-0.95715-0.68496
   0   1  16    4.94    0.41   1-0.14295-0.52595 0.13688-0.20522-0.98021-0.82538
   0  -1  16    5.27    0.41   1-0.28616-0.66838-0.03565-0.29355-0.95751-0.68343
   0  -1 -16    4.99    0.38   1-0.46581-0.08243-0.27968 0.06146-0.83952-0.99469
   0   1 -16    4.85    0.39   1-0.57028-0.18839-0.44672-0.18940-0.68935-0.96365
   0  -1 -16    4.88    0.38   1-0.12978 0.25881 0.17094 0.50656 0.97669 0.82244
   0   1 -16    4.74    0.38   1 0.01129 0.39795 0.40569 0.65713 0.91394 0.64016
   0  -1  16    4.35    0.42   1 0.30112-0.08045-0.65485-0.90721-0.69317-0.41291
   0  -1 -16    5.04    0.42   1 0.24316 0.62829-0.89022-0.55332-0.38519-0.54687
   0   1 -16    4.48    0.35   1 0.17736 0.55872-0.97643-0.72440-0.12298-0.40380
   0  -1 -16    5.04    0.37   1 0.00081 0.39044 0.03731 0.37123 0.99930 0.84245
   0   1 -16    4.88    0.37   1-0.04600 0.34025 0.46869 0.71890 0.88216 0.60614
   0  -1  17   11.85    0.50   1 0.28207-0.12673 0.76837 0.49212 0.57449 0.86124
   0   1  17   11.90    0.55   1-0.23488-0.64412 0.29034-0.06906-0.92764-0.76179
   0  -1  17   11.66    0.55   1-0.28377-0.69233 0.01542-0.25954-0.95876-0.67328
   0   1  17   11.70    0.58   1-0.13570-0.54262 0.14520-0.21565-0.98005-0.81182
   0  -1  17   10.95    0.55   1-0.27087-0.67704-0.01645-0.29308-0.96247-0.67505
   0  -1 -17   11.66    0.54   1-0.47766-0.07049-0.29732 0.06252-0.82670-0.99555
   0   1 -17   12.28    0.56   1-0.57398-0.16820-0.45327-0.17724-0.68196-0.96968
   0  -1 -17   11.57    0.54   1-0.13457 0.27824 0.16243 0.51638 0.97750 0.80989
   0   1 -17   11.40    0.54   1-0.00200 0.40888 0.38486 0.65465 0.92296 0.63579
   0  -1  17   12.63    0.67   1 0.30381-0.10172-0.63125-0.90202-0.71359-0.41952
   0  -1 -17   11.65    0.57   1 0.23635 0.64543-0.90425-0.54894-0.35559-0.53110
   0   1 -17   11.27    0.52   1 0.17359 0.57891-0.97874-0.70832-0.10922-0.40388
   0  -1 -17   11.55    0.51   1 0.00267 0.41656 0.02003 0.37219 0.99979 0.82942
   0   1 -17   11.45    0.52   1-0.04194 0.36854 0.43171 0.70019 0.90103 0.61147
   0  -1  18   23.11    0.88   1 0.27971-0.15317 0.77871 0.48375 0.56158 0.86169
   0   1  18   23.75    0.95   1-0.23105-0.66442 0.30747-0.07058-0.92307-0.74401
   0  -1  18   21.84    0.89   1-0.27856-0.71117 0.05209-0.24151-0.95900-0.66023
   0   1  18   22.97    0.95   1-0.12789-0.55872 0.15413-0.22547-0.97973-0.79811
   0  -1  18   23.03    0.94   1-0.25592-0.68601 0.00212-0.29325-0.96669-0.66587
   0  -1 -18   22.76    0.92   1-0.48871-0.05762-0.31402 0.06452-0.81397-0.99625
   0   1 -18   22.27    0.89   1-0.57792-0.14826-0.46032-0.16559-0.67386-0.97498
   0  -1 -18   23.17    0.91   1-0.14007 0.29715 0.15258 0.52461 0.97831 0.79779
   0   1 -18   22.46    0.90   1-0.01497 0.41953 0.36430 0.65293 0.93115 0.63061
   0  -1  18   24.08    1.06   1 0.30615-0.12334-0.60755-0.89673-0.73290-0.42502
   0  -1 -18   23.19    0.96   1 0.22931 0.66246-0.91723-0.54372-0.32572-0.51527
   0   1 -18   23.28    0.90   1 0.16949 0.59878-0.98100-0.69219-0.09439-0.40289
   0  -1 -18   23.12    0.89   1 0.00472 0.44287 0.00088 0.37129 0.99998 0.81609
   0   1 -18   22.85    0.91   1-0.03789 0.39682 0.39471 0.68145 0.91802 0.61493
   0  -1  19   36.51    0.87   1 0.27705-0.17991 0.78972 0.47604 0.54734 0.86081
   0   1  19   37.22    0.96   1-0.22694-0.68437 0.32537-0.07135-0.91794-0.72562
   0  -1  19   35.16    0.93   1-0.27297-0.72966 0.08862-0.22390-0.95792-0.64610
   0   1  19   35.47    0.97   1-0.11958-0.57433 0.16359-0.23476-0.97925-0.78423
   0  -1  19   36.03    0.95   1-0.24117-0.69517 0.02028-0.29384-0.97027-0.65604
   0  -1 -19   36.78    0.95   1-0.49926-0.04424-0.33020 0.06703-0.80106-0.99676
   0   1 -19   38.38    0.96   1-0.58207-0.12851-0.46782-0.15438-0.66508-0.97961
   0  -1 -19   34.87    0.89   1-0.14574 0.31571 0.14240 0.53275 0.97902 0.78517
   0   1 -19   37.19    0.94   1-0.02753 0.43116 0.34415 0.65116 0.93851 0.62456
   0  -1  19   37.50    1.13   1 0.30818-0.14529-0.58369-0.89128-0.75121-0.42954
   0  -1 -19   37.28    0.99   1 0.22235 0.67944-0.92867-0.53676-0.29685-0.50023
   0   1 -19   37.61    0.90   1 0.16514 0.61840-0.98311-0.67583-0.07878-0.40103
   0  -1 -19   36.50    0.89   1 0.00696 0.46936-0.01997 0.36867 0.99977 0.80235
   0   1 -19   36.85    0.93   1-0.03382 0.42524 0.35740 0.66239 0.93333 0.61676
   0  -1  20    0.20    0.17   1 0.27408-0.20695 0.80126 0.46887 0.53184 0.85867
   0   1  20    0.20    0.21   1-0.22251-0.70401 0.34412-0.07127-0.91217-0.70659
   0  -1  20    0.07    0.17   1-0.26721-0.74795 0.12387-0.20730-0.95564-0.63054
   0   1  20    0.20    0.23   1-0.11099-0.58950 0.17331-0.24394-0.97859-0.77004
   0  -1  20   -0.00    0.20   1-0.22655-0.70447 0.03809-0.29478-0.97325-0.64561
   0  -1 -20    0.50    0.25   1-0.15175 0.33393 0.13152 0.54020 0.97962 0.77244
   0   1 -20    0.11    0.21   1-0.03981 0.44308 0.32421 0.64960 0.94514 0.61780
   0  -1  20    0.12    0.23   1 0.30990-0.16753-0.55961-0.88561-0.76862-0.43315
   0  -1 -20    0.19    0.17   1 0.21528 0.69633-0.93900-0.52868-0.26817-0.48538
   0   1 -20    0.17    0.18   1 0.16045 0.63767-0.98508-0.65941-0.06210-0.39818
   0  -1 -20    0.33    0.18   1 0.00936 0.49602-0.04242 0.36447 0.99905 0.78810
   0   1 -20    0.11    0.17   1-0.02974 0.45355 0.32000 0.64325 0.94694 0.61685
   0   1  21   12.66    0.52   1 0.30815-0.19754 0.58404 0.14671 0.75095 0.96925
   0  -1  21   12.94    0.52   1 0.27066-0.23421 0.81377 0.46282 0.51431 0.85494
   0   1  21   13.94    0.59   1-0.21777-0.72334 0.36364-0.07042-0.90572-0.68688
   0   1  21   13.21    0.62   1-0.10183-0.60425 0.18363-0.25238-0.97770-0.75576
   0  -1  21   12.47    0.58   1-0.21182-0.71376 0.05587-0.29576-0.97570-0.63487
   0  -1 -21   12.17    0.55   1-0.15808 0.35183 0.12001 0.54702 0.98010 0.75958
   0   1 -21   13.90    0.60   1-0.05197 0.45541 0.30424 0.64755 0.95117 0.61095
   0  -1 -21   12.96    0.58   1 0.20797 0.71312-0.94845-0.51992-0.23911-0.47024
   0   1 -21   12.86    0.53   1 0.15548 0.65666-0.98683-0.64276-0.04460-0.39451
   0  -1 -21   13.81    0.55   1 0.01192 0.52284-0.06637 0.35876 0.99772 0.77325
   0   1  22    0.28    0.17   1 0.30572-0.22377 0.61213 0.15632 0.72925 0.96202
   0  -1  22    0.08    0.15   1 0.26707-0.26187 0.82599 0.45634 0.49638 0.85039
   0   1  22    0.33    0.19   1-0.21249-0.74319 0.38479-0.06672-0.89820-0.66574
   0   1  22    0.27    0.23   1-0.09230-0.61863 0.19430-0.26047-0.97658-0.74124
   0  -1  22    0.48    0.24   1-0.19738-0.72323 0.07315-0.29723-0.97759-0.62335
   0  -1 -22    0.59    0.21   1-0.16467 0.36947 0.10794 0.55327 0.98042 0.74657
   0   1 -22    0.34    0.22   1-0.06381 0.46779 0.28458 0.64625 0.95652 0.60293
   0  -1 -22    0.22    0.17   1 0.20065 0.72976-0.95676-0.50984-0.21056-0.45553
   0   1 -22    0.30    0.17   1 0.15025 0.67539-0.98829-0.62583-0.02635-0.39009
   0   1  23    3.18    0.33   1-0.20709-0.76190 0.40573-0.06439-0.89021-0.64447
   0   1  23    2.85    0.34   1-0.08243-0.63267 0.20529-0.26824-0.97522-0.72648
   0  -1  23    2.77    0.34   1-0.18297-0.73274 0.09022-0.29890-0.97896-0.61133
   0  -1 -23    2.80    0.31   1-0.17150 0.38686 0.09535 0.55901 0.98055 0.73337
   0   1 -23    3.18    0.33   1-0.07548 0.48033 0.26499 0.64501 0.96129 0.59433
   0  -1 -23    2.95    0.30   1 0.19319 0.74625-0.96413-0.49881-0.18197-0.44078
   0   1 -23    3.17    0.31   1-0.01730 0.53896 0.20534 0.58310 0.97853 0.60787
   0   1  24    3.10    0.31   1-0.20136-0.78028 0.42727-0.06146-0.88141-0.62239
   0  -1  24    3.64    0.33   1-0.24095-0.81820 0.26222-0.14385-0.93443-0.55663
   0   1  24    3.61    0.39   1-0.07224-0.64639 0.21656-0.27572-0.97359-0.71144
   0  -1  24    3.54    0.36   1-0.16858-0.74227 0.10713-0.30074-0.97984-0.59881
   0  -1 -24    3.00    0.33   1-0.17860 0.40415 0.08218 0.56393 0.98048 0.72016
   0   1 -24    3.31    0.35   1-0.08700 0.49302 0.24543 0.64381 0.96550 0.58516
   0   1 -24    3.21    0.30   1-0.01303 0.56748 0.16587 0.56188 0.98606 0.60187
   0   1  25    3.43    0.33   1-0.19528-0.79831 0.44939-0.05796-0.87172-0.59943
   0   1  25    3.11    0.37   1-0.06174-0.65980 0.22810-0.28294-0.97167-0.69613
   0  -1  25    2.97    0.35   1-0.15412-0.75169 0.12397-0.30277-0.98024-0.58589
   0  -1 -25    2.94    0.33   1-0.18584 0.42115 0.06865 0.56872 0.98017 0.70653
   0   1 -25    3.19    0.34   1-0.09837 0.50603 0.22592 0.64215 0.96916 0.57582
   0   1  26    2.33    0.34   1-0.05124-0.67391 0.23959-0.28898-0.96952-0.67994
   0  -1  26    2.39    0.33   1-0.13968-0.76117 0.14063-0.30486-0.98015-0.57241
   0  -1 -26    2.36    0.30   1-0.19326 0.43797 0.05469 0.57307 0.97962 0.69265
   0   1 -26    2.81    0.33   1-0.10967 0.51895 0.20634 0.64090 0.97231 0.56561
   0   1  27    0.12    0.24   1-0.04018-0.68679 0.25159-0.29568-0.96699-0.66399
   0  -1  27   -0.06    0.22   1-0.12520-0.77060 0.15720-0.30704-0.97959-0.55846
   0  -1 -27   -0.00    0.24   1-0.20083 0.45462 0.04032 0.57702 0.97879 0.67849
   0   1 -27   -0.00    0.25   1-0.12087 0.53196 0.18671 0.63960 0.97495 0.55489
   0   2  -1  516.04   13.88   1 0.02327 0.04594 0.92856 0.86300-0.37045-0.50310
   0  -2  -1  524.44   14.06   1-0.08582-0.05796-0.75360-0.65102 0.65169 0.75684
   0  -2   1  551.30   14.91   1-0.73857-0.75966-0.66208-0.59619 0.12707 0.25974
   0   2  -3  123.24    3.60   1 0.13788 0.20914 0.99031 0.96204-0.01609-0.17530
   0  -2   3   94.60    2.84   1 0.06803-0.00289 0.96846 0.99676-0.23970-0.08033
   0   2   3   96.78    2.93   1-0.14044-0.21376 0.62128 0.48135-0.77089-0.85005
   0  -2   3  118.97    3.53   1-0.67004-0.74083-0.69053-0.66208-0.27242-0.11315
   0  -2  -3  122.24    3.55   1-0.18416-0.10878-0.48807-0.34852 0.85314 0.93096
   0   2   3  105.20    3.13   1-0.23751-0.31328-0.27830-0.41759 0.93066 0.85291
   0  -2   3  125.52    3.74   1-0.79845-0.86805-0.48500-0.45570-0.35671-0.19698
   0   2  -4  189.50    5.36   1 0.18814 0.28361 0.96853 0.95889 0.16292-0.00957
   0  -2   4  195.95    5.48   1 0.11028 0.01507 0.98806 0.99776-0.10750 0.06512
   0   2   4  193.49    5.49   1-0.16169-0.25901 0.56000 0.40150-0.81255-0.87847
   0  -2  -4  194.15    5.57   1-0.01403 0.08256 0.27966 0.43880-0.95999-0.89478
   0  -2   4  193.36    5.49   1-0.65240-0.74700-0.61959-0.61034-0.43642-0.26357
   0   2  -4  186.17    5.30   1-0.67112-0.57642-0.70940-0.71923-0.21526-0.38787
   0  -2   4  175.25    4.96   1 0.13630 0.04457-0.99043-0.97965 0.02143 0.19566
   0  -2  -4  192.44    5.43   1-0.22022-0.12057-0.35365-0.19586 0.90908 0.97319
   0   2  -4  184.72    5.29   1-0.80335-0.70954-0.52043-0.53150-0.28942-0.46265
   0   2  -5   15.56    0.72   1 0.22874 0.34836 0.91821 0.92721 0.32333 0.13751
   0  -2   5   16.24    0.71   1 0.14535 0.02594 0.98933 0.98039 0.00942 0.19530
   0   2   5   15.11    0.72   1-0.17761-0.29893 0.50988 0.33278-0.84170-0.89436
   0  -2  -5   15.65    0.75   1-0.23340-0.11267 0.29701 0.47438-0.92590-0.87307
   0  -2  -5   15.19    0.76   1-0.08363 0.03654 0.20395 0.38194-0.97540-0.92346
   0   2  -5   14.77    0.71   1-0.66673-0.54806-0.67015-0.66131-0.32613-0.51213
   0   2   5   15.10    0.70   1-0.22023-0.34366 0.00300-0.17284 0.97544 0.92304
   0  -2   5   14.89    0.69   1 0.16253 0.04682-0.98425-0.99184-0.06948 0.11856
   0   2  -5   14.73    0.65   1 0.09707 0.21280-0.98393-0.97634 0.14980-0.03825
   0  -2  -5   13.73    0.66   1-0.24681-0.12307-0.23392-0.05786 0.94040 0.99070
   0   2  -5   14.87    0.73   1-0.79433-0.67631-0.46652-0.45935-0.38909-0.57583
   0   2  -6   65.38    2.10   1 0.25967 0.40301 0.84879 0.87718 0.46055 0.26100
   0  -2   6   67.86    2.13   1 0.17289 0.02928 0.97914 0.95162 0.10668 0.30585
   0   2   6   66.21    2.14   1-0.18942-0.33486 0.47007 0.27437-0.86206-0.90143
   0  -2  -6   54.32    1.86   1-0.14012 0.00405 0.14013 0.33677-0.98016-0.94157
   0  -2   6   65.41    2.12   1-0.59165-0.73416-0.48551-0.51373-0.64360-0.44394
   0   2  -6   65.13    2.10   1-0.65747-0.51508-0.63493-0.60678-0.40569-0.60538
   0   2   6   66.44    2.10   1-0.17322-0.32083 0.09216-0.10214 0.98056 0.94161
   0  -2   6   66.38    2.14   1 0.18421 0.04453-0.97164-0.99756-0.14823 0.05364
   0   2  -6   64.42    2.01   1 0.11217 0.25187-0.98850-0.96252 0.10140-0.10049
   0   2   6   70.75    2.22   1 0.00973-0.13882-0.04584-0.23939 0.99890 0.96094
   0   2  -7    0.09    0.10   1 0.28129 0.44882 0.77185 0.81904 0.57018 0.35739
   0  -2   7    0.14    0.11   1 0.19396 0.02625 0.96342 0.91728 0.18489 0.39737
   0   2   7    0.15    0.13   1-0.19810-0.36747 0.43921 0.22483-0.87626-0.90245
   0   2  -7    0.09    0.13   1-0.64752-0.48124-0.60611-0.55926-0.46187-0.67499
   0  -2  -7    0.12    0.12   1-0.26266-0.09074-0.08142 0.13101 0.96144 0.98721
   0   2   7    0.22    0.14   1-0.13196-0.30367 0.16708-0.04570 0.97707 0.95167
   0  -2   7    0.10    0.12   1 0.20236 0.03869-0.95492-0.99924-0.21718-0.00148
   0   2  -7    0.11    0.11   1 0.12346 0.28710-0.99025-0.94587 0.06440-0.15132
   0   2   7    0.14    0.12   1-0.00209-0.17491 0.06440-0.14738 0.99792 0.97349
   0   2  -8    2.17    0.25   1 0.29635 0.48789 0.69024 0.75711 0.66010 0.43443
   0  -2   8    1.79    0.22   1 0.20974 0.01795 0.94627 0.88147 0.24610 0.47188
   0   2   8    1.87    0.25   1-0.20438-0.39785 0.41599 0.18300-0.88610-0.89901
   0  -2  -8    2.00    0.26   1-0.27389-0.08091 0.08281 0.31605-0.95818-0.94528
   0  -2   8    2.06    0.26   1-0.53025-0.72061-0.37920-0.44483-0.75830-0.53182
   0  -2  -8    1.88    0.23   1-0.24402-0.04786-0.04384 0.18691 0.96877 0.98120
   0   2   8    1.87    0.24   1-0.09601-0.29179 0.22999-0.00122 0.96844 0.95648
   0  -2   8    2.09    0.27   1 0.21774 0.03009-0.93555-0.99836-0.27808-0.04857
   0   2  -8    2.00    0.23   1 0.13174 0.31935-0.99059-0.92782 0.03680-0.19275
   0   2   8    2.00    0.24   1-0.01281-0.20978 0.16384-0.06622 0.98640 0.97550
   0   2  -9    4.12    0.35   1 0.30556 0.52116 0.61384 0.69952 0.72789 0.48892
   0  -2   9    4.08    0.35   1 0.22131 0.00534 0.93027 0.84690 0.29260 0.53171
   0   2   9    4.02    0.37   1-0.20880-0.42638 0.39916 0.14755-0.89278-0.89242
   0  -2  -9    3.87    0.37   1-0.28280-0.06568 0.02244 0.27419-0.95891-0.95942
   0  -2   9    4.05    0.36   1-0.50209-0.71670-0.33458-0.41883-0.79746-0.55759
   0  -2  -9    3.54    0.33   1-0.22964-0.00923-0.01537 0.23369 0.97315 0.97226
   0   2   9    4.20    0.36   1-0.06428-0.28427 0.28380 0.03422 0.95672 0.95813
   0  -2   9    3.94    0.37   1 0.23077 0.01917-0.91467-0.99589-0.33184-0.08849
   0   2  -9    3.95    0.34   1 0.13771 0.34929-0.99033-0.90916 0.01665-0.22673
   0  -2  10   92.09    3.50   1 0.22978-0.01026 0.91641 0.81445 0.32770 0.58013
   0   2  10   89.64    3.46   1-0.21176-0.45345 0.38766 0.11745-0.89714-0.88350
   0  -2 -10   86.16    3.34   1-0.29013-0.04897-0.03362 0.23673-0.95639-0.97034
   0  -2  10   87.95    3.39   1-0.47622-0.71475-0.29516-0.39810-0.82830-0.57500
   0  -2 -10   90.69    3.46   1-0.21870 0.02594 0.00597 0.27334 0.97577 0.96156
   0   2  10   91.49    3.49   1-0.03572-0.27977 0.33087 0.06276 0.94299 0.95801
   0  -2 -10   91.05    3.64   1 0.30854 0.55201-0.57895-0.31047-0.75472-0.77387
   0  -2  10   89.50    3.49   1 0.24210 0.00657-0.89249-0.99232-0.38056-0.12346
   0   2 -10   89.33    3.39   1 0.14186 0.37741-0.98988-0.89033 0.00252-0.25469
   0   2  10   90.81    3.46   1-0.03110-0.27638 0.33242 0.06575 0.94261 0.95879
   0  -2  11   82.99    2.47   1 0.23588-0.02825 0.90518 0.78463 0.35356 0.61931
   0   2  11   79.22    2.43   1-0.21354-0.47934 0.38065 0.09182-0.89972-0.87281
   0  -2 -11   75.74    2.34   1-0.29609-0.03088-0.08544 0.20354-0.95133-0.97857
   0  -2  11   77.64    2.37   1-0.45180-0.71438-0.25912-0.38080-0.85365-0.58706
   0   2 -11   78.90    2.40   1-0.62030-0.35838-0.54235-0.42063-0.56663-0.83344
   0  -2 -11   79.08    2.38   1-0.21053 0.05831 0.02176 0.30759 0.97734 0.94972
   0   2  11   79.00    2.37   1-0.01023-0.27847 0.37185 0.08536 0.92823 0.95664
   0  -2 -11   80.15    2.61   1 0.30346 0.57089-0.63452-0.34763-0.71083-0.74379
   0  -2  11   78.87    2.47   1 0.25184-0.00770-0.86988-0.98815-0.42412-0.15328
   0   2 -11   80.56    2.40   1 0.14457 0.40407-0.98947-0.87152-0.00676-0.27780
   0   2  11   80.90    2.43   1-0.03888-0.30836 0.40378 0.11880 0.91402 0.94382
   0  -2  12    0.34    0.15   1 0.24058-0.04697 0.89572 0.75510 0.37389 0.65391
   0   2  12    0.28    0.17   1-0.21449-0.50370 0.37686 0.06880-0.90109-0.86113
   0  -2 -12    0.18    0.16   1-0.30095-0.01165-0.13401 0.17353-0.94417-0.98475
   0  -2  12    0.30    0.17   1-0.42909-0.71561-0.22649-0.36686-0.87440-0.59439
   0   2 -12    0.18    0.14   1-0.61703-0.33123-0.53550-0.39508-0.57662-0.85685
   0  -2 -12    0.14    0.15   1-0.20471 0.08836 0.03291 0.33706 0.97826 0.93732
   0   2  12    0.27    0.16   1 0.01317-0.27973 0.40860 0.10431 0.91261 0.95439
   0  -2 -12    0.37    0.18   1 0.29758 0.58899-0.68170-0.37640-0.66837-0.71512
   0  -2  12    0.36    0.19   1 0.26033-0.02315-0.84687-0.98356-0.46371-0.17905
   0   2  12    0.29    0.13   1-0.04587-0.33958 0.46750 0.16426 0.88279 0.92612
   0  -2  13    8.69    0.54   1 0.24338-0.06823 0.88973 0.73041 0.38617 0.67958
   0   2  13    8.54    0.56   1-0.21451-0.52778 0.37679 0.05006-0.90111-0.84790
   0  -2 -13    8.32    0.56   1-0.30488 0.00846-0.17968 0.14649-0.93528-0.98917
   0  -2  13    8.14    0.55   1-0.31378-0.62568-0.35282-0.51105-0.88150-0.58935
   0   2  13    7.35    0.53   1-0.06999-0.38146 0.21904-0.10901-0.97320-0.91793
   0  -2  13    7.67    0.52   1-0.40748-0.71800-0.19611-0.35521-0.89190-0.59857
   0   2 -13    8.11    0.53   1-0.61488-0.30518-0.53105-0.37192-0.58301-0.87666
   0  -2 -13    7.76    0.51   1-0.20080 0.11651 0.04038 0.36285 0.97879 0.92453
   0   2  13    8.86    0.55   1 0.03448-0.28265 0.44134 0.11870 0.89667 0.95184
   0  -2 -13    8.16    0.60   1 0.29120 0.60652-0.72221-0.39844-0.62738-0.68801
   0  -2  13    8.56    0.61   1 0.26778-0.03972-0.82363-0.97868-0.49991-0.20149
   0   2 -13    8.30    0.51   1 0.14663 0.45405-0.98909-0.83435-0.01383-0.31253
   0   2  13    8.70    0.54   1-0.05218-0.37014 0.52492 0.20332 0.84954 0.90644
   0  -2  14   25.85    1.18   1 0.24505-0.09061 0.88602 0.70799 0.39357 0.70037
   0   2  14   23.27    0.94   1-0.21369-0.55182 0.38005 0.03538-0.89994-0.83321
   0  -2 -14   27.16    1.30   1-0.30803 0.02932-0.22320 0.12153-0.92482-0.99215
   0  -2  14   24.33    0.99   1-0.31193-0.64788-0.29567-0.47253-0.90292-0.59745
   0   2  14   24.72    1.02   1-0.07082-0.40619 0.21813-0.12868-0.97334-0.90467
   0  -2  14   23.78    1.14   1-0.38705-0.72151-0.16796-0.34575-0.90662-0.59989
   0   2 -14   25.23    0.99   1-0.61367-0.28008-0.52856-0.35072-0.58653-0.89361
   0  -2 -14   24.01    1.12   1-0.19845 0.14309 0.04484 0.38562 0.97908 0.91149
   0   2  14   25.23    1.16   1 0.05434-0.28686 0.47123 0.13017 0.88033 0.94908
   0   2 -14   24.04    0.95   1 0.11268 0.44963 0.55544 0.72824 0.82388 0.51719
   0  -2 -14   24.70    1.24   1 0.28446 0.62374-0.75732-0.41514-0.58782-0.66226
   0  -2  14   24.76    1.23   1 0.27440-0.05707-0.80008-0.97355-0.53345-0.22121
   0   2 -14   25.16    0.94   1 0.14634 0.47773-0.98914-0.81602-0.01286-0.32539
   0   2  14   24.93    0.96   1-0.05790-0.40009 0.57667 0.23680 0.81491 0.88535
   0  -2  15   62.19    1.16   1 0.24580-0.11391 0.88433 0.68759 0.39690 0.71710
   0   2  15   62.14    1.25   1-0.21242-0.57466 0.38507 0.02179-0.89810-0.81810
   0  -2  15   64.20    1.33   1-0.30917-0.66917-0.24148-0.43697-0.91983-0.60105
   0  -2 -15   61.78    1.30   1-0.31045 0.05095-0.26424 0.09913-0.91312-0.99376
   0   2  15   60.09    1.81   1-0.07008-0.42936 0.21894-0.14662-0.97321-0.89114
   0  -2  15   60.89    1.79   1-0.36765-0.72591-0.14168-0.33821-0.91910-0.59887
   0  -2 -15   58.61    1.72   1-0.39633-0.03645-0.18067 0.18377-0.90015-0.98229
   0   2 -15   61.30    1.22   1-0.61325-0.25576-0.52770-0.33116-0.58774-0.90824
   0  -2 -15   60.94    1.75   1-0.19743 0.16835 0.04679 0.40588 0.97919 0.89828
   0   2  15   61.55    1.17   1 0.07275-0.29268 0.49838 0.13897 0.86389 0.94605
   0   2 -15   61.13    1.78   1 0.09415 0.45533 0.52929 0.72044 0.84319 0.52309
   0  -2  15   60.73    1.88   1 0.28026-0.07516-0.77633-0.96822-0.56458-0.23854
   0  -2 -15   61.19    1.89   1 0.27747 0.64066-0.78799-0.42735-0.54961-0.63789
   0   2 -15   61.29    1.73   1 0.14536 0.50071-0.98933-0.79781-0.00947-0.33583
   0   2  15   61.44    1.18   1-0.06310-0.42952 0.62360 0.26546 0.77918 0.86315
   0  -2  16    4.42    0.33   1 0.24578-0.13799 0.88438 0.66893 0.39680 0.73040
   0   2  16    4.30    0.37   1-0.21062-0.59696 0.39212 0.01022-0.89547-0.80219
   0  -2  16    4.81    0.39   1-0.30563-0.68973-0.18934-0.40351-0.93313-0.60119
   0  -2 -16    4.55    0.36   1-0.31225 0.07319-0.30338 0.07862-0.90025-0.99421
   0   2  16    4.08    0.38   1-0.06802-0.45121 0.22121-0.16311-0.97285-0.87738
   0  -2  16    4.24    0.36   1-0.34880-0.73100-0.11656-0.33179-0.92991-0.59627
   0  -2 -16    4.13    0.35   1-0.41283-0.02900-0.20356 0.17958-0.88776-0.98331
   0   2 -16    4.30    0.36   1-0.61349-0.23212-0.52820-0.31295-0.58704-0.92096
   0  -2 -16    4.11    0.34   1-0.19751 0.19250 0.04662 0.42403 0.97918 0.88494
   0   2 -16    4.77    0.38   1 0.07658 0.46197 0.50396 0.71347 0.86031 0.52680
   0   2  16    4.23    0.33   1 0.09004-0.29961 0.52340 0.14564 0.84731 0.94287
   0  -2  16    4.47    0.41   1 0.28546-0.09405-0.75246-0.96267-0.59355-0.25377
   0  -2 -16    4.05    0.38   1 0.27029 0.65743-0.81506-0.43600-0.51245-0.61455
   0   2 -16    4.31    0.32   1 0.14377 0.52308-0.98960-0.77968-0.00400-0.34419
   0   2 -16    4.13    0.34   1-0.06410 0.32061 0.63255 0.84071 0.77185 0.43636
   0  -2  17   32.13    0.91   1 0.24509-0.16273 0.88593 0.65177 0.39375 0.74074
   0   2  17   31.21    0.96   1-0.20834-0.61880 0.40093 0.00043-0.89209-0.78554
   0  -2  17   31.45    0.97   1-0.30149-0.70965-0.13988-0.37269-0.94315-0.59790
   0  -2 -17   31.82    0.99   1-0.31349 0.09600-0.34084 0.05978-0.88630-0.99358
   0   2  17   31.39    1.00   1-0.06484-0.47194 0.22471-0.17837-0.97226-0.86339
   0  -2  17   35.46    1.07   1-0.33054-0.73668-0.09259-0.32652-0.93923-0.59217
   0  -2 -17   31.54    0.96   1-0.42838-0.02069-0.22547 0.17636-0.87501-0.98410
   0   2 -17   31.66    0.95   1-0.61429-0.20902-0.52984-0.29589-0.58472-0.93207
   0  -2 -17   32.87    0.95   1-0.19855 0.21570 0.04467 0.44039 0.97907 0.87150
   0   2 -17   30.95    0.95   1 0.05981 0.46943 0.47935 0.70721 0.87558 0.52866
   0   2  17   31.52    0.90   1 0.10638-0.30749 0.54661 0.15050 0.83059 0.93957
   0  -2  17   30.89    1.05   1 0.29011-0.11336-0.72832-0.95694-0.62079-0.26720
   0  -2 -17   33.14    1.08   1 0.26297 0.67402-0.83902-0.44148-0.47632-0.59226
   0   2 -17   32.26    0.90   1 0.14160 0.54493-0.98991-0.76164 0.00340-0.35062
   0   2 -17   31.86    0.95   1-0.05977 0.34917 0.59357 0.81999 0.80255 0.45353
   0  -2  18    8.61    0.48   1 0.24382-0.18806 0.88876 0.63589 0.38812 0.74851
   0   2  18    8.89    0.52   1-0.20562-0.64019 0.41130-0.00781-0.88800-0.76817
   0  -2  18    7.94    0.49   1-0.29680-0.72900-0.09221-0.34374-0.95047-0.59194
   0  -2 -18    8.54    0.52   1-0.31421 0.11932-0.37683 0.04243-0.87135-0.99194
   0   2  18    7.97    0.55   1-0.06069-0.49170 0.22926-0.19257-0.97147-0.84920
   0  -2  18    8.92    0.56   1-0.31279-0.74247-0.06959-0.32296-0.94726-0.58687
   0  -2 -18    8.48    0.51   1-0.44288-0.01125-0.24621 0.17432-0.86210-0.98462
   0   2 -18    8.44    0.50   1-0.61556-0.18639-0.53244-0.27978-0.58102-0.94179
   0  -2 -18    8.37    0.51   1-0.20039 0.23809 0.04116 0.45520 0.97885 0.85795
   0   2 -18    8.84    0.53   1 0.04360 0.47766 0.45513 0.70118 0.88935 0.52931
   0  -2  18    8.77    0.60   1 0.29424-0.13335-0.70397-0.95095-0.64640-0.27910
   0  -2 -18    8.18    0.54   1 0.25549 0.69049-0.86041-0.44445-0.44092-0.57067
   0   2 -18    8.51    0.47   1 0.13899 0.56629-0.99021-0.74355 0.01229-0.35557
   0   2 -18    8.01    0.49   1-0.05542 0.37775 0.55427 0.79896 0.83048 0.46792
   0  -2  19    4.50    0.34   1 0.24202-0.21392 0.89268 0.62110 0.38019 0.75397
   0   2  19    4.81    0.39   1-0.20250-0.66117 0.42305-0.01467-0.88318-0.75008
   0  -2  19    4.57    0.38   1-0.29165-0.74789-0.04621-0.31637-0.95540-0.58357
   0   2  19    4.79    0.43   1-0.05596-0.51154 0.23444-0.20532-0.97051-0.83436
   0  -2  19    4.65    0.42   1-0.29544-0.74904-0.04741-0.31952-0.95418-0.58037
   0   2 -19    5.15    0.39   1-0.61720-0.16415-0.53585-0.26449-0.57612-0.95031
   0  -2 -19    4.57    0.37   1-0.20293 0.25979 0.03632 0.46867 0.97851 0.84430
   0   2 -19    5.58    0.42   1 0.02810 0.48640 0.43161 0.69601 0.90161 0.52818
   0  -2  19    4.72    0.44   1 0.29791-0.15365-0.67937-0.94476-0.67059-0.28948
   0  -2 -19    5.19    0.42   1 0.24784 0.70678-0.87962-0.44528-0.40600-0.54970
   0   2 -19    5.16    0.36   1 0.13595 0.58722-0.99045-0.72541 0.02260-0.35909
   0   2 -19    5.10    0.38   1-0.05105 0.40635 0.51465 0.77761 0.85587 0.47978
   0  -2  20   27.51    0.86   1 0.23972-0.24027 0.89750 0.60721 0.37016 0.75734
   0   2  20   26.93    0.88   1-0.19898-0.68176 0.43602-0.02031-0.87765-0.73128
   0  -2  20   25.15    0.86   1-0.28596-0.76635-0.00088-0.28980-0.95823-0.57334
   0   2  20   27.25    0.94   1-0.05022-0.52974 0.24069-0.21778-0.96930-0.81972
   0  -2  20   27.14    0.92   1-0.27843-0.75594-0.02592-0.31678-0.96010-0.57288
   0  -2 -20   27.09    0.87   1-0.20608 0.28087 0.03030 0.48097 0.97806 0.83052
   0   2 -20   26.73    0.88   1 0.01311 0.49564 0.40851 0.69125 0.91265 0.52582
   0  -2  20   26.31    1.00   1 0.30116-0.17437-0.65451-0.93832-0.69347-0.29856
   0  -2 -20   26.66    0.93   1 0.24010 0.72299-0.89673-0.44397-0.37178-0.52930
   0   2 -20   27.07    0.82   1 0.13252 0.60775-0.99058-0.70715 0.03419-0.36133
   0   2 -20   27.36    0.89   1-0.04665 0.43498 0.47466 0.75588 0.87892 0.48931
   0  -2  21    0.09    0.16   1 0.23666-0.26833 0.90365 0.59719 0.35692 0.75587
   0   2  21    0.34    0.19   1-0.19508-0.70198 0.45010-0.02485-0.87140-0.71176
   0  -2  21    0.29    0.18   1-0.27993-0.78437 0.04267-0.26488-0.95906-0.56088
   0   2  21    0.31    0.24   1-0.04383-0.54727 0.24764-0.22954-0.96785-0.80485
   0  -2  21    0.16    0.21   1-0.26160-0.76307-0.00490-0.31449-0.96516-0.56463
   0  -2 -21    0.25    0.20   1-0.20976 0.30142 0.02324 0.49222 0.97747 0.81660
   0   2 -21    0.31    0.22   1-0.00143 0.50532 0.38576 0.68685 0.92259 0.52237
   0  -2  21    0.28    0.23   1 0.30401-0.19549-0.62937-0.93159-0.71516-0.30645
   0  -2 -21    0.18    0.18   1 0.23205 0.73904-0.91236-0.44142-0.33725-0.50887
   0   2 -21    0.01    0.15   1 0.12871 0.62791-0.99057-0.68874 0.04694-0.36242
   0   2 -21    0.27    0.18   1-0.04221 0.46374 0.43418 0.73369 0.89983 0.49662
   0   2  22    0.60    0.20   1-0.19081-0.72217 0.46522-0.02800-0.86438-0.69114
   0  -2  22    0.41    0.18   1-0.27339-0.80195 0.08600-0.24051-0.95805-0.54683
   0   2  22    0.14    0.25   1-0.03684-0.56422 0.25520-0.24069-0.96618-0.78975
   0  -2  22    0.60    0.22   1-0.24507-0.77046 0.01549-0.31284-0.96937-0.55544
   0  -2 -22    0.57    0.21   1-0.21391 0.32151 0.01524 0.50254 0.97673 0.80254
   0   2 -22    0.05    0.22   1-0.01560 0.51464 0.36329 0.68326 0.93154 0.51795
   0  -2  22    0.39    0.24   1 0.30648-0.21698-0.60392-0.92455-0.73575-0.31324
   0  -2 -22    0.43    0.19   1 0.22402 0.75497-0.92604-0.43669-0.30373-0.48919
   0   2 -22    0.46    0.19   1-0.03773 0.49245 0.39326 0.71103 0.91865 0.50191
   0   2  23    2.80    0.30   1-0.18618-0.74166 0.48122-0.03060-0.85659-0.67007
   0  -2  23    2.74    0.30   1-0.26654-0.81915 0.12785-0.21731-0.95530-0.53081
   0   2  23    3.67    0.37   1-0.02932-0.58063 0.26330-0.25129-0.96426-0.77441
   0  -2  23    2.79    0.32   1-0.22872-0.77802 0.03545-0.31162-0.97284-0.54549
   0  -2 -23    3.15    0.32   1-0.21848 0.34130 0.00639 0.51172 0.97581 0.78844
   0   2 -23    2.80    0.34   1-0.02944 0.52500 0.34106 0.67941 0.93957 0.51260
   0  -2  23    3.14    0.40   1 0.30860-0.23883-0.57812-0.91716-0.75533-0.31901
   0   2 -23    3.05    0.29   1-0.03318 0.52137 0.35157 0.68759 0.93557 0.50534
   0   2  24    0.05    0.19   1-0.18119-0.76079 0.49806-0.03236-0.84799-0.64818
   0   2  24    0.18    0.24   1-0.02130-0.59654 0.27190-0.26140-0.96208-0.75881
   0  -2  24   -0.01    0.20   1-0.21229-0.78562 0.05532-0.31052-0.97564-0.53513
   0  -2 -24   -0.11    0.20   1-0.22342 0.36061-0.00320 0.52042 0.97471 0.77402
   0   2 -24    0.04    0.23   1-0.04299 0.53565 0.31901 0.67574 0.94677 0.50640
   0  -2  24   -0.18    0.22   1 0.31039-0.26101-0.55195-0.90939-0.77395-0.32383
   0   2 -24   -0.02    0.15   1-0.02859 0.55021 0.30939 0.66368 0.95050 0.50675
   0   2  25    1.03    0.24   1-0.17583-0.77955 0.51567-0.03334-0.83854-0.62544
   0   2  25    0.88    0.32   1-0.01283-0.61201 0.28094-0.27107-0.95963-0.74293
   0  -2  25    0.70    0.24   1-0.19616-0.79342 0.07460-0.30998-0.97772-0.52382
   0  -2 -25    0.85    0.27   1-0.22869 0.37958-0.01351 0.52842 0.97340 0.75939
   0   2 -25    1.02    0.28   1-0.05637 0.54681 0.29695 0.67151 0.95322 0.50006
   0   2  26    0.91    0.29   1-0.00394-0.62705 0.29037-0.28035-0.95690-0.72678
   0  -2  26    1.06    0.25   1-0.18010-0.80128 0.09361-0.30972-0.97918-0.51187
   0  -2 -26    0.78    0.25   1-0.23426 0.39826-0.02446 0.53577 0.97186 0.74453
   0   2 -26    0.63    0.26   1-0.06946 0.55794 0.27512 0.66803 0.95889 0.49236
   0   2  27    0.12    0.26   1 0.00619-0.64037 0.30106-0.28943-0.95358-0.71143
   0  -2  27    0.19    0.25   1-0.16408-0.80917 0.11239-0.30969-0.98002-0.49931
   0  -2 -27   -0.06    0.23   1-0.24010 0.41666-0.03602 0.54251 0.97007 0.72942
   0   2 -27   -0.13    0.24   1-0.08235 0.56926 0.25335 0.66462 0.96386 0.48396
   0  -3   0    0.03    0.12   1-0.08950-0.08776 0.74571 0.87204-0.66022-0.48148
   0  -3   0   -0.02    0.08   1-0.01885-0.01294-0.87409-0.74779 0.48538 0.66380
   0   3   0    0.02    0.09   1-0.09075-0.09653-0.74299-0.86932 0.66311 0.48471
   0   3  -1   15.92    0.69   1 0.01748 0.03941 0.92202 0.81436-0.38673-0.57901
   0  -3   1   16.98    0.74   1-0.05886-0.08116 0.80727 0.91504-0.58723-0.39509
   0  -3  -1   16.99    0.76   1-0.11837-0.09286 0.67881 0.82369-0.72470-0.55937
   0  -3   1   14.15    0.68   1-0.50472-0.52561-0.81755-0.70955 0.27724 0.46932
   0   3  -1   17.28    0.69   1-0.05549-0.03737-0.81348-0.92143 0.57893 0.38673
   0  -3  -1   16.53    0.67   1-0.05486-0.02496-0.81463-0.66995 0.57737 0.74198
   0   3   1   16.71    0.69   1-0.12841-0.15813-0.65337-0.79808 0.74606 0.58142
   0  -3   1   16.52    0.78   1-0.72087-0.74040-0.67039-0.56243 0.17580 0.36804
   0   3  -2  245.45    6.80   1 0.05613 0.10232 0.95970 0.87072-0.27535-0.48100
   0  -3   2  243.02    6.71   1-0.02719-0.07357 0.86138 0.95056-0.50721-0.30168
   0  -3   2  224.39    6.31   1-0.49492-0.54009-0.85782-0.76809 0.13850 0.34399
   0   3  -2  206.98    5.71   1-0.02389 0.01820-0.86649-0.95606 0.49860 0.29259
   0  -3  -2  231.31    6.37   1-0.09061-0.03681-0.74330-0.58024 0.66278 0.81360
   0   3   2  244.28    6.74   1-0.16647-0.21970-0.54537-0.70863 0.82149 0.67049
   0  -3   2  232.31    6.54   1-0.77911-0.82289-0.62656-0.53691-0.01982 0.18593
   0   3  -3   10.32    0.53   1 0.09606 0.16658 0.98354 0.91317-0.15301-0.37197
   0  -3   3   10.93    0.53   1 0.00462-0.06549 0.90644 0.97693-0.42229-0.20325
   0  -3  -3   11.16    0.63   1 0.15255 0.22522 0.44787 0.63058-0.88098-0.74272
   0  -3   3   10.39    0.58   1-0.47602-0.54546-0.87942-0.80793 0.00410 0.22295
   0   3  -3    9.37    0.53   1-0.50327-0.43384-0.82914-0.90065 0.24337 0.02453
   0  -3  -3   10.92    0.53   1-0.12455-0.04681-0.66330-0.48184 0.73791 0.87500
   0   3   3   11.25    0.56   1-0.20273-0.27990-0.42218-0.60392 0.88354 0.74627
   0  -3   3   10.65    0.59   1-0.80267-0.87074-0.56259-0.49127-0.19796 0.02134
   0   3  -3   10.39    0.58   1-0.74189-0.67395-0.66018-0.73168 0.11720-0.10204
   0   3  -4  164.57    4.69   1 0.13553 0.23039 0.99048 0.93876-0.02404-0.25619
   0  -3   4  171.77    4.84   1 0.03512-0.05909 0.94095 0.99278-0.33671-0.10430
   0  -3   4  162.14    4.67   1-0.67056-0.76479-0.69576-0.64378-0.25740-0.02520
   0   3  -4  157.68    4.54   1-0.49488-0.40116-0.85791-0.91115 0.13811-0.09410
   0  -3  -4  162.70    4.60   1-0.15515-0.05401-0.57953-0.37946 0.80004 0.92362
   0   3   4  168.74    4.79   1-0.23495-0.33661-0.29001-0.48976 0.92773 0.80424
   0  -3   4  162.62    4.71   1-0.79956-0.89187-0.49098-0.43792-0.34587-0.11302
   0   3  -4  159.86    4.64   1-0.78031-0.68812-0.62486-0.67805-0.02555-0.25830
   0   3  -5  253.66    7.04   1 0.17256 0.29168 0.97933 0.94622 0.10549-0.13992
   0  -3   5  271.04    7.45   1 0.06353-0.05488 0.96531 0.99846-0.25324-0.00751
   0   3   5  255.33    7.11   1-0.13501-0.25707 0.63598 0.41680-0.75980-0.87188
   0  -3  -5  232.64    6.54   1-0.20845-0.08701 0.40051 0.61971-0.89226-0.77998
   0   3   5  253.84    7.14   1 0.19925 0.07873 0.49159 0.27139-0.84771-0.95924
   0  -3  -5  267.05    7.49   1 0.01020 0.13071 0.30528 0.52548-0.95220-0.84069
   0  -3   5  258.78    7.22   1-0.66056-0.77874-0.64523-0.61191-0.38383-0.13825
   0   3  -5  252.65    7.05   1-0.48291-0.36493-0.87444-0.90944 0.04623-0.19934
   0   3   5  221.67    6.19   1-0.29301-0.41756-0.14447-0.36245 0.94512 0.83322
   0  -3   5  226.15    6.29   1 0.12919 0.01556-0.99058-0.95602 0.04534 0.29286
   0  -3  -5  248.11    6.86   1-0.18194-0.05688-0.49557-0.27703 0.84929 0.95917
   0   3   5  259.69    7.20   1-0.26170-0.38735-0.15567-0.37380 0.95251 0.84274
   0   3  -6   18.92    0.81   1 0.20575 0.34896 0.95110 0.93670 0.23037-0.02836
   0  -3   6   19.23    0.78   1 0.08896-0.05376 0.98048 0.99504-0.17532 0.08368
   0   3   6   19.46    0.84   1-0.14758-0.29354 0.60138 0.36362-0.78521-0.88408
   0  -3  -6   19.44    0.86   1-0.22484-0.07980 0.33432 0.57238-0.91524-0.81608
   0   3   6   19.03    0.88   1 0.15533 0.01088 0.45051 0.21156-0.87914-0.97730
   0  -3  -6   20.15    0.91   1-0.04819 0.09669 0.24290 0.48161-0.96885-0.87103
   0  -3   6   19.53    0.85   1-0.64171-0.78365-0.59116-0.57730-0.48859-0.22933
   0   3  -6   19.65    0.85   1-0.66977-0.52772-0.72570-0.74044-0.15730-0.41622
   0   3   6   19.53    0.82   1-0.25158-0.40037-0.05899-0.29530 0.96603 0.86746
   0  -3   6   19.60    0.85   1 0.15041 0.01278-0.98825-0.97205-0.02690 0.23441
   0   3  -6   19.04    0.76   1 0.06143 0.19943-0.96377-0.97990 0.25955-0.00164
   0  -3  -6   18.82    0.79   1-0.20439-0.05539-0.41597-0.17895 0.88611 0.98229
   0   3  -6   18.95    0.85   1-0.80387-0.66320-0.54783-0.56445-0.23166-0.49147
   0   3  -7    4.03    0.34   1 0.23400 0.40139 0.90875 0.91295 0.34555 0.07347
   0  -3   7    3.71    0.76   1 0.11124-0.05564 0.98829 0.98423-0.10439 0.16789
   0   3   7    3.82    0.33   1-0.15764-0.32773 0.57217 0.31582-0.80483-0.89041
   0  -3  -7    4.00    0.36   1-0.23909-0.07004 0.27097 0.52769-0.93241-0.84654
   0   3   7    3.40    0.35   1 0.11968-0.04869 0.41616 0.15845-0.90138-0.98616
   0  -3  -7    3.93    0.35   1-0.09833 0.06998 0.18756 0.44516-0.97731-0.89271
   0  -3   7    4.34    0.79   1-0.61835-0.78424-0.53824-0.54312-0.57265-0.29996
   0   3  -7    4.08    0.35   1-0.67105-0.50507-0.70405-0.70016-0.23235-0.50464
   0   3   7    4.26    0.34   1-0.21244-0.38549 0.01807-0.23667 0.97700 0.89184
   0  -3   7    4.16    0.47   1 0.16916 0.00757-0.98117-0.98327-0.09319 0.18196
   0   3  -7    4.28    0.35   1 0.07419 0.23613-0.97245-0.97021 0.22097-0.05406
   0  -3  -7    3.70    0.31   1-0.22269-0.04926-0.34337-0.08829 0.91241 0.99487
   0   3  -7    4.12    0.35   1-0.80285-0.63792-0.51461-0.51297-0.30100-0.57436
   0   3  -8   25.07    1.16   1 0.25767 0.44862 0.85444 0.87832 0.45113 0.16517
   0  -3   8   25.06    1.12   1 0.13031-0.06083 0.99059 0.96789-0.04159 0.24388
   0   3   8   24.09    1.12   1-0.16559-0.35981 0.54808 0.27315-0.81986-0.89214
   0  -3  -8   25.20    1.20   1-0.14221 0.05012 0.13772 0.41393-0.98020-0.90892
   0  -3   8   25.28    1.18   1-0.59285-0.78272-0.48777-0.51138-0.64078-0.35471
   0   3  -8   25.13    1.16   1-0.66910-0.47917-0.68347-0.66094-0.29182-0.57753
   0  -3  -8   23.05    1.07   1-0.32862-0.13131-0.22180 0.05100 0.91804 0.99002
   0   3   8   25.87    1.17   1-0.17615-0.37332 0.08674-0.18640 0.98053 0.90877
   0  -3   8   25.32    1.18   1 0.18583 0.00028-0.97039-0.99088-0.15429 0.13470
   0   3  -8   25.69    1.27   1 0.08440 0.27034-0.97824-0.95762 0.18951-0.09932
   0  -3  -8   24.37    1.12   1-0.23745-0.03984-0.27857-0.00530 0.93059 0.99919
   0   3   8   26.61    1.19   1 0.00999-0.18858-0.04831-0.32039 0.99878 0.92832
   0   3  -8   24.98    1.17   1-0.79876-0.60963-0.48660-0.46673-0.35383-0.64070
   0   3  -9   24.14    1.12   1 0.27601 0.49119 0.79384 0.83654 0.54187 0.24272
   0  -3   9   25.65    1.16   1 0.14617-0.06904 0.98918 0.94787 0.01227 0.31108
   0   3   9   24.18    1.13   1-0.17178-0.38994 0.52869 0.23514-0.83124-0.89030
   0  -3  -9   24.65    1.18   1-0.18103 0.03529 0.09252 0.38736-0.97911-0.92125
   0  -3   9   24.77    1.16   1-0.56686-0.78067-0.44071-0.48303-0.69601-0.39651
   0   3  -9   24.14    1.13   1-0.66561-0.45172-0.66496-0.62376-0.33879-0.63786
   0  -3  -9   23.88    1.10   1-0.31226-0.09073-0.18578 0.10541 0.93165 0.99027
   0   3   9   24.74    1.13   1-0.14268-0.36408 0.14790-0.14356 0.97865 0.92023
   0  -3   9   25.23    1.18   1 0.20063-0.00893-0.95679-0.99568-0.21046 0.09232
   0   3  -9   24.23    1.07   1 0.09254 0.30209-0.98209-0.94313 0.16411-0.13871
   0  -3  -9   24.82    1.14   1-0.24894-0.02733-0.22334 0.06831 0.94241 0.99728
   0   3   9   25.62    1.16   1 0.00053-0.22230 0.03990-0.25042 0.99920 0.94226
   0   3  -9   24.08    1.14   1-0.79359-0.58026-0.46359-0.42550-0.39406-0.69443
   0   3 -10   15.79    0.73   1 0.29015 0.52913 0.72807 0.79036 0.62106 0.30876
   0  -3  10   16.40    0.72   1 0.15916-0.08033 0.98557 0.92570 0.05753 0.36962
   0   3  10   15.51    0.73   1-0.17648-0.41876 0.51357 0.20142-0.83969-0.88547
   0  -3 -10   15.77    0.75   1-0.27156-0.03018 0.09751 0.41006-0.95746-0.91155
   0  -3 -10   14.94    0.73   1-0.21552 0.02471 0.05142 0.36500-0.97514-0.93067
   0  -3  10   15.73    0.74   1-0.54118-0.77888-0.39708-0.45811-0.74124-0.42832
   0   3 -10   15.83    0.73   1-0.66163-0.42381-0.64906-0.58923-0.37544-0.68788
   0  -3 -10   15.88    0.71   1-0.29860-0.05283-0.15635 0.15314 0.94148 0.98679
   0   3  10   15.89    0.71   1-0.11147-0.35693 0.20319-0.10681 0.97277 0.92800
   0  -3  10   15.65    0.75   1 0.21379-0.01973-0.94103-0.99832-0.26220 0.05442
   0   3 -10   15.40    0.66   1 0.09883 0.33236-0.98459-0.92725 0.14423-0.17243
   0  -3 -10   15.85    0.72   1-0.25786-0.01227-0.17683 0.13320 0.94986 0.99101
   0   3  10   15.77    0.70   1-0.00844-0.25540 0.12336-0.18524 0.99232 0.94892
   0   3 -10   14.89    0.71   1-0.78840-0.55087-0.44508-0.38875-0.42464-0.73851
   0   3 -11   37.74    1.33   1 0.30041 0.56368 0.66052 0.74201 0.68807 0.36286
   0  -3  11   37.82    1.28   1 0.16967-0.09389 0.98090 0.90243 0.09504 0.42046
   0   3  11   36.20    1.29   1-0.17993-0.44633 0.50225 0.17151-0.84579-0.87827
   0  -3 -11   35.49    1.29   1-0.27963-0.01408 0.04474 0.37576-0.95906-0.92660
   0  -3  11   37.24    1.33   1-0.51612-0.77776-0.35656-0.43630-0.77876-0.45245
   0   3 -11   36.39    1.30   1-0.65770-0.39633-0.63565-0.55603-0.40418-0.73057
   0  -3 -11   37.97    1.32   1-0.28737-0.01736-0.13257 0.19524 0.94860 0.98060
   0   3  11   39.27    1.34   1-0.08293-0.35239 0.25237-0.07609 0.96407 0.93275
   0  -3  11   36.84    1.36   1 0.22561-0.03189-0.92347-0.99928-0.31031 0.02012
   0   3 -11   36.04    1.21   1 0.10360 0.36111-0.98621-0.91049 0.12901-0.20148
   0   3  11   38.38    1.32   1-0.01692-0.28813 0.20184-0.12501 0.97927 0.94939
   0   3 -12   12.02    0.68   1 0.30740 0.59460 0.59333 0.69400 0.74394 0.40595
   0  -3  12   12.91    0.69   1 0.17809-0.10957 0.97596 0.87884 0.12564 0.46435
   0   3  12   12.16    0.69   1-0.18231-0.47283 0.49432 0.14498-0.84994-0.86914
   0  -3 -12   11.96    0.70   1-0.28656 0.00304-0.00543 0.34422-0.95804-0.93888
   0  -3  12   12.05    0.70   1-0.49155-0.77757-0.31835-0.41667-0.81057-0.47091
   0   3 -12   12.21    0.70   1-0.65420-0.36894-0.62485-0.52653-0.42611-0.76592
   0  -3 -12   12.89    0.71   1-0.27827 0.01597-0.11355 0.23256 0.95376 0.97244
   0   3  12   11.98    0.67   1-0.05651-0.35018 0.29673-0.05009 0.95328 0.93533
   0  -3  12   12.13    0.73   1 0.23626-0.04519-0.90443-0.99891-0.35521-0.01102
   0   3 -12   12.03    0.66   1 0.10709 0.38857-0.98724-0.89314 0.11781-0.22650
   0  -3  13   31.81    1.37   1 0.18459-0.12715 0.97135 0.85563 0.14967 0.50171
   0   3  13   30.62    1.37   1-0.18378-0.49841 0.48939 0.12146-0.85247-0.85838
   0  -3 -13   30.95    1.40   1-0.29254 0.02109-0.05382 0.31443-0.95473-0.94904
   0  -3  13   31.33    1.41   1-0.46827-0.77821-0.28332-0.40033-0.83692-0.48384
   0   3 -13   31.57    1.41   1-0.65123-0.34207-0.61626-0.49924-0.44283-0.79607
   0  -3 -13   31.98    1.41   1-0.27105 0.04743-0.09862 0.26579 0.95749 0.96286
   0   3  13   32.32    1.41   1-0.03170-0.34938 0.33740-0.02800 0.94082 0.93656
   0  -3 -13   32.41    1.56   1 0.30770 0.62498-0.58960-0.22370-0.74677-0.74789
   0  -3  13   30.74    1.43   1 0.24570-0.05971-0.88457-0.99747-0.39644-0.03842
   0   3 -13   31.49    1.35   1 0.10948 0.41494-0.98786-0.87538 0.11011-0.24803
   0   3  13   30.69    1.36   1-0.03228-0.35173 0.34330-0.02017 0.93866 0.93588
   0  -3  14    2.43    0.26   1 0.18952-0.14630 0.96738 0.83306 0.16809 0.53347
   0   3  14    2.07    0.27   1-0.18444-0.52320 0.48713 0.10060-0.85362-0.84624
   0  -3 -14    2.06    0.27   1-0.29760 0.04009-0.09982 0.28706-0.94945-0.95707
   0  -3  14    2.21    0.29   1-0.44558-0.77961-0.25011-0.38588-0.85958-0.49325
   0   3 -14    2.16    0.29   1-0.64884-0.31579-0.60965-0.47392-0.45532-0.82199
   0  -3 -14    2.26    0.27   1-0.26549 0.07724-0.08720 0.29552 0.96016 0.95220
   0   3  14    2.47    0.29   1-0.00878-0.35065 0.37415-0.00963 0.92732 0.93645
   0  -3 -14    2.49    0.34   1 0.30283 0.64407-0.64024-0.25593-0.70595-0.72088
   0  -3  14    2.02    0.31   1 0.25421-0.07523-0.86380-0.99515-0.43498-0.06326
   0   3 -14    1.96    0.23   1 0.11091 0.44035-0.98821-0.85735 0.10546-0.26651
   0   3  14    2.43    0.26   1-0.03923-0.38286 0.40696 0.02516 0.91259 0.92345
   0  -3  15   35.17    1.12   1 0.19309-0.16680 0.96422 0.81132 0.18159 0.56029
   0   3  15   34.52    1.16   1-0.18441-0.54729 0.48724 0.08212-0.85356-0.83290
   0  -3 -15   32.98    1.15   1-0.30186 0.05993-0.14402 0.26139-0.94240-0.96337
   0  -3  15   35.41    1.20   1-0.42394-0.78190-0.21918-0.37365-0.87876-0.49901
   0   3 -15   34.89    1.17   1-0.64702-0.29007-0.60477-0.45035-0.46432-0.84441
   0  -3 -15   35.35    1.16   1-0.26136 0.10561-0.07878 0.32224 0.96201 0.94074
   0   3  15   35.45    1.15   1 0.01289-0.35378 0.40816 0.00675 0.91281 0.93530
   0  -3 -15   36.63    1.36   1 0.29713 0.66234-0.68488-0.28216-0.66530-0.69403
   0  -3  15   35.24    1.27   1 0.26186-0.09152-0.84235-0.99212-0.47102-0.08548
   0   3 -15   35.78    1.12   1 0.11153 0.46494-0.98835-0.83911 0.10347-0.28233
   0   3  15   35.70    1.17   1-0.04568-0.41354 0.46579 0.06572 0.88371 0.90810
   0  -3  16   13.41    0.55   1 0.19549-0.18848 0.96197 0.79046 0.19075 0.58278
   0   3  16   12.54    0.58   1-0.18375-0.57075 0.48947 0.06575-0.85243-0.81848
   0  -3 -16   14.34    0.66   1-0.30541 0.08043-0.18651 0.23754-0.93377-0.96804
   0  -3  16   12.71    0.60   1-0.31371-0.69740-0.34981-0.52196-0.88272-0.49109
   0  -3  16   12.79    0.60   1-0.40286-0.78484-0.18970-0.36289-0.89538-0.50232
   0   3 -16   13.62    0.61   1-0.64574-0.26490-0.60142-0.42829-0.47042-0.86393
   0  -3 -16   12.92    0.57   1-0.25849 0.13272-0.07296 0.34637 0.96325 0.92865
   0   3  16   13.59    0.58   1 0.03314-0.35776 0.43930 0.01954 0.89772 0.93360
   0  -3 -16   13.28    0.69   1 0.29081 0.67993-0.72441-0.30321-0.62502-0.66764
   0  -3  16   13.53    0.67   1 0.26876-0.10867-0.82035-0.98846-0.50476-0.10547
   0   3 -16   12.92    0.52   1 0.11142 0.48881-0.98833-0.82070 0.10383-0.29580
   0   3  16   12.88    0.56   1-0.05170-0.44383 0.52051 0.10205 0.85228 0.89028
   0  -3  17   25.73    0.94   1 0.19688-0.21116 0.96062 0.77051 0.19606 0.60142
   0   3  17   25.40    0.98   1-0.18253-0.59365 0.49358 0.05126-0.85032-0.80308
   0  -3 -17   28.06    1.10   1-0.30832 0.10152-0.22775 0.21485-0.92361-0.97135
   0  -3  17   24.10    0.97   1-0.31178-0.71951-0.29198-0.48276-0.90417-0.49923
   0   3  17   21.14    0.92   1 0.00633-0.40127 0.30121-0.14396-0.95353-0.90457
   0  -3  17   24.38    0.96   1-0.38255-0.78847-0.16182-0.35371-0.90965-0.50318
   0   3 -17   24.49    0.95   1-0.64496-0.24022-0.59939-0.40756-0.47408-0.88101
   0  -3 -17   25.72    0.97   1-0.25671 0.15874-0.06933 0.36832 0.96399 0.91604
   0   3  17   25.41    0.94   1 0.05241-0.36253 0.46834 0.03016 0.88199 0.93148
   0   3 -17   25.57    0.99   1 0.11475 0.52330 0.55833 0.74413 0.82163 0.41523
   0  -3 -17   26.09    1.09   1 0.28400 0.69708-0.75949-0.31988-0.58524-0.64167
   0  -3  17   24.89    1.06   1 0.27501-0.12637-0.79772-0.98425-0.53665-0.12354
   0   3 -17   24.66    0.89   1 0.11067 0.51203-0.98815-0.80215 0.10627-0.30720
   0   3  17   25.26    0.94   1-0.05728-0.47364 0.57110 0.13437 0.81887 0.87040
   0  -3  18   16.62    0.58   1 0.19738-0.23475 0.96013 0.75143 0.19794 0.61663
   0   3  18   16.23    0.64   1-0.18080-0.61603 0.49938 0.03846-0.84730-0.78677
   0  -3  18   16.49    0.68   1-0.30884-0.74062-0.23595-0.44536-0.92138-0.50312
   0  -3 -18   16.53    0.67   1-0.31061 0.12328-0.26729 0.19394-0.91218-0.97323
   0   3  18   15.96    0.68   1 0.00717-0.42435 0.30209-0.16183-0.95325-0.89091
   0  -3  18   16.14    0.65   1-0.36298-0.79266-0.13542-0.34604-0.92190-0.50193
   0   3 -18   15.94    0.62   1-0.64462-0.21599-0.59851-0.38798-0.47564-0.89599
   0  -3 -18   16.81    0.63   1-0.25591 0.18377-0.06773 0.38823 0.96432 0.90305
   0   3  18   16.67    0.61   1 0.07059-0.36857 0.49522 0.03869 0.86589 0.92879
   0   3 -18   16.74    0.64   1 0.09640 0.52917 0.53249 0.73663 0.84092 0.42111
   0  -3  18   16.35    0.72   1 0.28064-0.14487-0.77467-0.97951-0.56667-0.13984
   0  -3 -18   16.07    0.71   1 0.27680 0.71379-0.79070-0.33262-0.54604-0.61632
   0   3 -18   15.60    0.55   1 0.10934 0.53468-0.98783-0.78344 0.11056-0.31673
   0   3  18   16.27    0.60   1-0.06248-0.50308 0.61803 0.16303 0.78366 0.84872
   0  -3  19    0.00    0.15   1 0.19706-0.25914 0.96044 0.73314 0.19674 0.62875
   0   3  19    0.14    0.24   1-0.17858-0.63794 0.50670 0.02719-0.84342-0.76960
   0  -3  19   -0.02    0.19   1-0.30499-0.76090-0.18107-0.40916-0.93498-0.50359
   0  -3 -19    0.07    0.18   1-0.31233 0.14560-0.30553 0.17432-0.89949-0.97386
   0   3  19   -0.18    0.25   1 0.00912-0.44633 0.30414-0.17853-0.95258-0.87687
   0  -3  19    0.09    0.23   1-0.34370-0.79732-0.10983-0.33915-0.93263-0.49924
   0   3 -19    0.05    0.18   1-0.64467-0.19215-0.59865-0.36942-0.47539-0.90917
   0  -3 -19    0.08    0.24   1-0.25597 0.20796-0.06785 0.40641 0.96429 0.88970
   0   3 -19   -0.12    0.20   1 0.07874 0.53573 0.50710 0.72959 0.85828 0.42506
   0  -3  19    0.23    0.25   1 0.28575-0.16373-0.75106-0.97432-0.59518-0.15455
   0  -3 -19    0.05    0.20   1 0.26926 0.73021-0.81862-0.34212-0.50729-0.59138
   0   3 -19    0.19    0.19   1 0.10749 0.55681-0.98735-0.76458 0.11652-0.32460
   0  -3  20   42.23    0.91   1 0.19601-0.28427 0.96147 0.71557 0.19272 0.63807
   0   3  20   42.42    0.99   1-0.17592-0.65939 0.51539 0.01729-0.83869-0.75159
   0  -3  20   40.78    0.99   1-0.30040-0.78036-0.12818-0.37490-0.94515-0.50047
   0  -3 -20   41.64    1.03   1-0.31353 0.16845-0.34259 0.15589-0.88562-0.97330
   0   3  20   41.89    1.07   1 0.01204-0.46733 0.30720-0.19421-0.95156-0.86248
   0  -3  20   46.55    1.14   1-0.32483-0.80239-0.08516-0.33318-0.94192-0.49512
   0  -3 -20   42.31    0.97   1-0.25681 0.23137-0.06954 0.42300 0.96395 0.87608
   0   3 -20   43.62    1.02   1 0.06168 0.54289 0.48211 0.72296 0.87393 0.42730
   0  -3  20   42.36    1.16   1 0.29035-0.18309-0.72700-0.96867-0.62222-0.16778
   0  -3 -20   41.78    1.10   1 0.26146 0.74632-0.84356-0.34858-0.46907-0.56700
   0   3 -20   40.87    0.86   1 0.10517 0.57846-0.98669-0.74554 0.12398-0.33096
   0   3 -20   43.27    1.01   1-0.06029 0.41986 0.59826 0.83742 0.79902 0.34990
   0   3  21    2.62    0.29   1-0.17283-0.68043 0.52534 0.00864-0.83315-0.73275
   0  -3  21    1.77    0.25   1-0.29512-0.79912-0.07654-0.34200-0.95238-0.49441
   0  -3 -21    2.39    0.29   1-0.31423 0.19179-0.37854 0.13857-0.87060-0.97160
   0   3  21    2.08    0.35   1 0.01584-0.48746 0.31118-0.20898-0.95021-0.84776
   0  -3  21    2.50    0.35   1-0.30633-0.80740-0.06130-0.32889-0.94994-0.48982
   0  -3 -21    2.19    0.30   1-0.25829 0.25413-0.07255 0.43830 0.96333 0.86215
   0   3 -21    2.91    0.35   1 0.04504 0.55073 0.45730 0.71630 0.88817 0.42847
   0  -3  21    2.07    0.35   1 0.29448-0.20312-0.70248-0.96250-0.64791-0.17976
   0  -3 -21    2.59    0.32   1 0.25338 0.76219-0.86595-0.35255-0.43118-0.54292
   0   3 -21    2.46    0.28   1-0.05588 0.44850 0.55841 0.81584 0.82767 0.36502
   0   3  22    0.20    0.19   1-0.16934-0.70105 0.53642 0.00112-0.82678-0.71310
   0  -3  22    0.17    0.17   1-0.28912-0.81728-0.02547-0.30970-0.95695-0.48592
   0   3  22   -0.20    0.22   1 0.02042-0.50681 0.31596-0.22295-0.94855-0.83272
   0  -3  22   -0.09    0.19   1-0.28812-0.81310-0.03813-0.32446-0.95683-0.48329
   0  -3 -22   -0.03    0.18   1-0.26038 0.27629-0.07678 0.45238 0.96244 0.84794
   0   3 -22   -0.11    0.21   1 0.02898 0.55891 0.43296 0.71031 0.90094 0.42785
   0  -3  22    0.02    0.23   1 0.29817-0.22339-0.67751-0.95594-0.67235-0.19040
   0   3 -22    0.07    0.17   1-0.05139 0.47722 0.51771 0.79341 0.85400 0.37782
   0   3  23    4.07    0.34   1-0.16542-0.72153 0.54862-0.00513-0.81954-0.69236
   0   3  23    4.35    0.41   1 0.02570-0.52545 0.32145-0.23620-0.94657-0.81737
   0  -3  23    4.40    0.38   1-0.27008-0.81902-0.01547-0.32052-0.96271-0.47588
   0  -3 -23    4.72    0.38   1-0.26299 0.29792-0.08210 0.46535 0.96129 0.83347
   0   3 -23    4.91    0.39   1 0.01335 0.56752 0.40889 0.70458 0.91248 0.42600
   0  -3  23    4.66    0.45   1 0.30145-0.24408-0.65209-0.94893-0.69563-0.19988
   0   3 -23    4.97    0.37   1-0.04682 0.50602 0.47615 0.77011 0.87811 0.38840
   0   3  24    4.60    0.35   1-0.16113-0.74136 0.56171-0.01063-0.81148-0.67101
   0   3  24    4.65    0.43   1 0.03162-0.54345 0.32759-0.24881-0.94428-0.80171
   0  -3  24    4.27    0.40   1-0.25232-0.82517 0.00656-0.31722-0.96761-0.46737
   0  -3 -24    4.98    0.38   1-0.26609 0.31907-0.08843 0.47734 0.95988 0.81874
   0   3 -24    4.51    0.39   1-0.00190 0.57649 0.38503 0.69907 0.92290 0.42302
   0  -3  24    4.78    0.46   1 0.30434-0.26516-0.62619-0.94144-0.71781-0.20826
   0   3 -24    4.51    0.37   1-0.04214 0.53504 0.43355 0.74583 0.90013 0.39681
   0   3  25    1.49    0.25   1-0.15645-0.76081 0.57568-0.01524-0.80255-0.64878
   0   3  25    1.63    0.31   1 0.03813-0.56086 0.33432-0.26083-0.94168-0.78574
   0  -3  25    1.44    0.28   1-0.23473-0.83149 0.02815-0.31439-0.97165-0.45800
   0  -3 -25    1.50    0.28   1-0.26961 0.33978-0.09567 0.48840 0.95820 0.80374
   0   3 -25    1.62    0.31   1-0.01677 0.58503 0.36143 0.69437 0.93224 0.41902
   0  -3  25    1.08    0.32   1 0.30684-0.28662-0.59980-0.93346-0.73897-0.21561
   0   3  26   -0.13    0.17   1-0.15138-0.77987 0.59049-0.01902-0.79271-0.62564
   0   3  26    0.04    0.27   1 0.04519-0.57773 0.34157-0.27233-0.93876-0.76945
   0  -3  26    0.10    0.23   1-0.21705-0.83787 0.04958-0.31170-0.97490-0.44811
   0  -3 -26    0.03    0.23   1-0.27353 0.36011-0.10375 0.49863 0.95624 0.78847
   0   3 -26   -0.29    0.22   1-0.03140 0.59460 0.33789 0.68921 0.94065 0.41403
   0  -3  26   -0.03    0.26   1 0.30899-0.30844-0.57290-0.92497-0.75914-0.22198
   0   4   0  102.41    3.02   1-0.00596-0.00885 0.89247 0.72414-0.45105-0.68958
   0  -4   0  109.97    3.25   1-0.10112-0.09909 0.71986 0.88829-0.68670-0.44845
   0  -4   0  104.10    3.01   1-0.00657 0.00134-0.89164-0.72324 0.45269 0.69058
   0   4   0  110.04    3.18   1-0.10242-0.11006-0.71688-0.88532 0.68963 0.45176
   0   4  -1  256.58    7.08   1 0.02090 0.04215 0.92592 0.77621-0.37713-0.62905
   0   4   1  249.47    6.90   1-0.03052-0.05714 0.85614 0.66914-0.51583-0.74093
   0  -4   1  274.54    7.57   1-0.07896-0.10078 0.76794 0.91782-0.63563-0.38397
   0  -4  -1  275.41    7.62   1-0.12246-0.09649 0.66859 0.85558-0.73347-0.50858
   0  -4   1  247.96    6.91   1-0.50470-0.52447-0.81774-0.66766 0.27669 0.52834
   0  -4   1  257.55    7.09   1 0.01941 0.00334-0.92423-0.77415 0.38132 0.63299
   0  -4  -1  261.70    7.15   1-0.03315-0.00126-0.85192-0.66515 0.52261 0.74670
   0   4  -1  270.69    7.40   1-0.07577-0.05946-0.77445-0.92453 0.62807 0.37641
   0   4   1  270.69    7.41   1-0.13056-0.16218-0.64776-0.83458 0.75056 0.52646
   0  -4   1  263.07    7.35   1-0.72048-0.73846-0.67055-0.52052 0.17679 0.42862
   0   4  -2  105.93    3.16   1 0.04982 0.09535 0.95450 0.82346-0.29400-0.55930
   0  -4   2   97.15    2.89   1-0.05632-0.10215 0.81195 0.94327-0.58100-0.31591
   0  -4  -2   94.98    2.88   1-0.14262-0.09275 0.61527 0.82076-0.77530-0.56368
   0  -4   2   94.46    2.88   1-0.49813-0.54217-0.85005-0.71821 0.17107 0.43612
   0  -4   2   81.48    2.45   1 0.04446 0.00445-0.94980-0.81804 0.30967 0.57513
   0  -4  -2   94.80    2.77   1-0.05970-0.00384-0.80571-0.60056 0.58929 0.79956
   0   4   2   99.20    2.92   1-0.15927-0.21428-0.56730-0.77270 0.80795 0.59749
   0  -4   2   92.25    2.85   1-0.76834-0.81053-0.63947-0.50772 0.02663 0.29196
   0   4  -3    5.26    0.37   1 0.08006 0.15001 0.97590 0.86347-0.20297-0.48156
   0  -4   3    5.07    0.36   1-0.03359-0.10347 0.85120 0.96392-0.52375-0.24525
   0  -4  -3    5.07    0.41   1 0.18770 0.26067 0.48093 0.70580-0.85642-0.65870
   0  -4   3    5.29    0.59   1-0.48578-0.55410-0.87162-0.75805 0.06554 0.34398
   0   4  -3    5.22    0.67   1-0.50539-0.43707-0.78153-0.89516 0.36574 0.08741
   0   4  -3    4.89    0.32   1-0.02892 0.03520-0.85868-0.97198 0.51169 0.23240
   0  -4  -3    4.88    0.33   1-0.08555-0.00582-0.75417-0.53064 0.65107 0.84757
   0   4   3    5.45    0.37   1-0.18758-0.26652-0.47643-0.70029 0.85896 0.66222
   0   4  -4  124.70    3.62   1 0.11086 0.20501 0.98820 0.89440-0.10562-0.39750
   0  -4   4  125.55    3.61   1-0.01130-0.10531 0.88503 0.97918-0.46538-0.17352
   0  -4  -4  127.68    3.82   1 0.12381 0.22071 0.42018 0.66380-0.89894-0.71459
   0  -4   4  123.07    3.63   1-0.66976-0.76346-0.72580-0.63162-0.15693 0.13479
   0   4  -4  124.00    3.64   1-0.50488-0.41231-0.81566-0.91099 0.28246-0.00928
   0  -4  -4  127.97    3.68   1-0.11011-0.00643-0.69889-0.45697 0.70669 0.88945
   0   4   4  128.90    3.73   1-0.21436-0.31777-0.37737-0.61940 0.90091 0.71788
   0  -4   4  125.90    3.74   1-0.80406-0.89481-0.53949-0.44440-0.24984 0.04256
   0   4  -4  120.87    3.60   1-0.72309-0.63250-0.66950-0.76483 0.17000-0.12232
   0   4  -5  101.31    3.82   1 0.14138 0.25984 0.98994 0.91478-0.00416-0.30925
   0  -4   5  100.64    3.75   1 0.01048-0.10710 0.91373 0.98913-0.40617-0.10074
   0   4   5   89.36    3.41   1-0.10239-0.22512 0.71695 0.45568-0.68956-0.86120
   0  -4   5  100.47    3.82   1-0.67005-0.78771-0.69066-0.61514-0.27204 0.03309
   0   4  -5  101.50    3.84   1-0.50091-0.38407-0.84078-0.91789 0.20532-0.09983
   0  -4  -5  102.05    3.80   1-0.13289-0.00524-0.64162-0.38130 0.75542 0.92443
   0   4   5  103.26    3.88   1-0.23872-0.36628-0.27269-0.53289 0.93201 0.76279
   0  -4   5  101.33    3.88   1-0.79771-0.91272-0.48135-0.40453-0.36324-0.05728
   0   4  -5   99.54    3.81   1-0.75866-0.64386-0.64845-0.72550 0.06276-0.24305
   0   4  -6  163.02    5.98   1 0.17066 0.31344 0.98038 0.92383 0.09862-0.21971
   0  -4   6  163.07    5.94   1 0.03089-0.11079 0.93667 0.99338-0.34884-0.03004
   0   4   6  159.71    5.88   1-0.11443-0.26130 0.68848 0.40864-0.71616-0.87448
   0  -4  -6  152.54    5.66   1-0.21021-0.06436 0.39368 0.67355-0.89488-0.73633
   0  -4  -6  165.05    6.12   1 0.01094 0.15566 0.30605 0.58716-0.95195-0.79435
   0  -4   6  160.06    5.91   1-0.66179-0.80342-0.64965-0.59280-0.37413-0.05561
   0   4  -6  156.31    5.77   1-0.49458-0.35345-0.85851-0.91734 0.13538-0.18315
   0   4   6  151.87    5.58   1-0.29629-0.44619-0.15143-0.42987 0.94301 0.78492
   0  -4   6  133.74    4.94   1 0.13051-0.00501-0.99060-0.93226 0.04092 0.36173
   0  -4  -6  159.54    5.82   1-0.15326-0.00244-0.58506-0.30603 0.79637 0.95201
   0   4   6  164.02    6.01   1-0.25990-0.41144-0.16570-0.44428 0.95131 0.79581
   0   4  -6  156.79    5.81   1-0.78124-0.64219-0.62350-0.68225-0.03010-0.34943
   0   4  -7   11.55    0.65   1 0.19797 0.36485 0.95953 0.92174 0.20023-0.13143
   0  -4   7   13.73    0.72   1 0.04982-0.11609 0.95450 0.99250-0.29399 0.03810
   0   4   7   11.90    0.67   1-0.12458-0.29537 0.66321 0.36478-0.73798-0.88299
   0  -4  -7   11.52    0.67   1-0.22374-0.05442 0.33898 0.63772-0.91379-0.76833
   0   4   7   10.99    0.68   1 0.21874 0.05007 0.50937 0.20951-0.83227-0.97652
   0  -4  -7   12.00    0.72   1-0.03830 0.13095 0.25363 0.55320-0.96654-0.82269
   0  -4   7   11.49    0.67   1-0.64719-0.81248-0.60522-0.56800-0.46352-0.13124
   0   4  -7   11.50    0.66   1-0.48689-0.32149-0.87036-0.91095 0.07342-0.25848
   0   4   7   11.59    0.65   1-0.26221-0.43635-0.08050-0.37725 0.96164 0.81686
   0  -4   7   11.65    0.65   1 0.14809-0.01143-0.98879-0.94879-0.01890 0.31569
   0   4  -7   10.99    0.66   1 0.03509 0.19516-0.94091-0.98076 0.33680 0.00234
   0  -4  -7   12.05    0.65   1-0.17152 0.00320-0.52952-0.23199 0.83077 0.97271
   0   4  -8  210.82    5.72   1 0.22251 0.41359 0.92841 0.90922 0.29754-0.04746
   0  -4   8  217.10    5.80   1 0.06693-0.12306 0.96770 0.98709-0.24302 0.10243
   0   4   8  215.97    5.85   1-0.13296-0.32788 0.64144 0.32444-0.75555-0.88725
   0  -4  -8  210.98    5.77   1-0.23595-0.04262 0.28546 0.60285-0.92888-0.79670
   0   4   8  210.54    5.80   1 0.18867-0.00392 0.48183 0.16322-0.85570-0.98658
   0  -4  -8  223.17    6.10   1-0.08216 0.11038 0.20558 0.52404-0.97518-0.84450
   0   4  -8  214.12    5.82   1-0.47861-0.28894-0.87781-0.90014 0.01931-0.32595
   0   4   8  217.44    5.86   1-0.22910-0.42749-0.01432-0.32940 0.97329 0.84186
   0  -4   8  212.83    5.77   1 0.16427-0.01921-0.98350-0.96189-0.07569 0.27273
   0   4  -8  215.77    5.74   1 0.04563 0.22964-0.95085-0.97236 0.30626-0.04200
   0  -4  -8  214.24    5.76   1-0.18737 0.01129-0.47714-0.16120 0.85861 0.98685
   0   4  -9   49.75    1.65   1 0.24443 0.45873 0.88742 0.88800 0.39081 0.03170
   0  -4   9   49.33    1.55   1 0.08215-0.13223 0.97705 0.97785-0.19651 0.16218
   0   4   9   46.79    1.56   1-0.13982-0.35888 0.62297 0.28740-0.76964-0.88803
   0  -4  -9   47.94    1.62   1-0.24696-0.02957 0.23319 0.56925-0.94054-0.82162
   0   4   9   44.69    1.59   1 0.16335-0.05318 0.45811 0.12076-0.87375-0.99125
   0  -4  -9   48.70    1.66   1-0.12195 0.09464 0.16090 0.49792-0.97940-0.86204
   0  -4   9   49.12    1.64   1-0.60745-0.82068-0.51601-0.51628-0.60392-0.24481
   0   4  -9   48.43    1.60   1-0.66960-0.45627-0.72667-0.72770-0.15352-0.51212
   0   4  -9   46.59    1.57   1-0.47030-0.25636-0.88208-0.88616-0.02735-0.38598
   0  -4  -9   44.34    1.47   1-0.37205-0.14936-0.32221 0.01096 0.87049 0.98872
   0   4   9   49.90    1.62   1-0.19721-0.41986 0.04721-0.28635 0.97922 0.86123
   0  -4   9   47.46    1.59   1 0.17902-0.02844-0.97534-0.97201-0.12908 0.23318
   0   4  -9   50.81    1.58   1 0.05443 0.26243-0.95834-0.96148 0.28038-0.08168
   0  -4  -9   49.20    1.59   1-0.20093 0.02167-0.42884-0.09440 0.88074 0.99529
   0   4  -9   46.22    1.57   1-0.80371-0.59195-0.55101-0.55493-0.22457-0.58449
   0   4 -10    3.26    0.31   1 0.26271 0.50125 0.83981 0.85917 0.47507 0.10272
   0  -4  10    3.21    0.28   1 0.09556-0.14288 0.98334 0.96555-0.15457 0.21747
   0   4  10    3.39    0.33   1-0.14535-0.38823 0.60766 0.25347-0.78077-0.88601
   0   4  10    3.44    0.35   1 0.14223-0.09822 0.43799 0.08189-0.88765-0.99178
   0  -4 -10    3.64    0.36   1-0.15832 0.08219 0.11910 0.47487-0.98017-0.87620
   0  -4  10    3.52    0.33   1-0.58488-0.82212-0.47297-0.49198-0.65894-0.28645
   0   4 -10    3.08    0.32   1-0.67100-0.43374-0.71405-0.69644-0.19971-0.57169
   0  -4 -10    3.21    0.30   1-0.35878-0.11186-0.29069 0.06085 0.88700 0.99185
   0   4  10    3.38    0.31   1-0.16694-0.41369 0.10377-0.24820 0.98049 0.87593
   0  -4  10    3.44    0.33   1 0.19259-0.03891-0.96468-0.97975-0.17969 0.19636
   0   4 -10    3.54    0.29   1 0.06167 0.29367-0.96394-0.94871 0.25884-0.11702
   0  -4 -10    3.34    0.30   1-0.21237 0.03417-0.38526-0.03240 0.89803 0.99888
   0   4  10    3.76    0.32   1 0.00696-0.24164-0.01997-0.37058 0.99977 0.89681
   0   4 -10    3.00    0.30   1-0.80395-0.56799-0.53147-0.51716-0.26682-0.64025
   0   4 -11   12.28    0.69   1 0.27786 0.54070 0.78642 0.82464 0.55166 0.16615
   0  -4  11   11.81    0.63   1 0.10719-0.15545 0.98727 0.95085-0.11749 0.26779
   0   4  11   11.79    0.67   1-0.14971-0.41672 0.59529 0.22251-0.78943-0.88138
   0  -4 -11   11.38    0.68   1-0.26574-0.00003 0.13253 0.50572-0.95489-0.86269
   0   4  11   11.36    0.70   1 0.12480-0.13958 0.42114 0.04629-0.89836-0.98912
   0  -4 -11   12.85    0.74   1-0.19140 0.07310 0.08025 0.45463-0.97822-0.88767
   0  -4  11   12.08    0.69   1-0.56177-0.82296-0.43187-0.46959-0.70561-0.31970
   0   4 -11   12.23    0.69   1-0.67098-0.40980-0.70225-0.66601-0.23793-0.62328
   0  -4 -11   12.48    0.69   1-0.34720-0.07604-0.26382 0.10602 0.89991 0.99145
   0   4  11   12.31    0.68   1-0.13829-0.40927 0.15578-0.21452 0.97806 0.88683
   0  -4  11   12.35    0.72   1 0.20500-0.05046-0.95196-0.98543-0.22746 0.16242
   0   4 -11   12.74    0.66   1 0.06754 0.32345-0.96812-0.93451 0.24118-0.14854
   0  -4 -11   12.49    0.68   1-0.22192 0.04927-0.34661 0.02415 0.91137 0.99849
   0   4  11   11.90    0.65   1-0.00107-0.27393 0.05488-0.31397 0.99849 0.90905
   0   4 -11   11.72    0.68   1-0.80285-0.54262-0.51470-0.48213-0.30083-0.68782
   0   4 -12   19.32    0.82   1 0.29016 0.57675 0.72804 0.78603 0.62108 0.22248
   0  -4  12   19.25    0.76   1 0.11706-0.16965 0.98944 0.93441-0.08545 0.31317
   0   4  12   20.01    0.84   1-0.15305-0.44418 0.58566 0.19430-0.79596-0.87461
   0  -4 -12   19.17    0.84   1-0.27365 0.01610 0.08431 0.47616-0.95812-0.87920
   0   4  12   16.80    0.80   1 0.11059-0.17772 0.40725 0.01366-0.90659-0.98398
   0  -4 -12   20.02    0.86   1-0.22183 0.06658 0.04381 0.43687-0.97409-0.89705
   0  -4  12   18.55    0.81   1-0.53858-0.82366-0.39280-0.44922-0.74540-0.34608
   0   4 -12   18.85    0.80   1-0.67016-0.38501-0.69165-0.63677-0.26925-0.66804
   0  -4 -12   19.36    0.80   1-0.33722-0.04181-0.24109 0.14704 0.91002 0.98824
   0   4  12   19.08    0.79   1-0.11084-0.40582 0.20430-0.18460 0.97261 0.89511
   0  -4  12   17.62    0.81   1 0.21644-0.06303-0.93739-0.98939-0.27285 0.13084
   0   4 -12   19.34    0.74   1 0.07217 0.35208-0.97118-0.91919 0.22712-0.17640
   0  -4 -12   19.03    0.79   1-0.22979 0.06537-0.31299 0.07616 0.92153 0.99495
   0   4  12   19.42    0.80   1-0.00886-0.30580 0.12721-0.25991 0.99183 0.91592
   0   4 -12   19.21    0.83   1-0.80113-0.51669-0.50060-0.44981-0.32799-0.72848
   0   4 -13    1.66    0.24   1 0.29958 0.61052 0.66700 0.74429 0.68216 0.27069
   0  -4  13    1.55    0.21   1 0.12531-0.18547 0.99040 0.91677-0.05826 0.35371
   0   4  13    1.51    0.26   1-0.15547-0.47072 0.57858 0.16863-0.80066-0.86601
   0  -4 -13    1.63    0.25   1-0.28071 0.03326 0.03725 0.44753-0.95906-0.89364
   0  -4 -13    1.55    0.25   1-0.24972 0.06260 0.00977 0.42157-0.96826-0.90463
   0  -4  13    1.78    0.27   1-0.51550-0.82453-0.35558-0.43071-0.77962-0.36691
   0   4 -13    1.32    0.22   1-0.66893-0.35986-0.68236-0.60885-0.29478-0.70696
   0  -4 -13    1.61    0.23   1-0.32876-0.00910-0.22210 0.18433 0.91792 0.98282
   0   4  13    1.69    0.23   1-0.08516-0.40409 0.24856-0.15880 0.96486 0.90082
   0  -4  13    1.72    0.26   1 0.22686-0.07657-0.92141-0.99182-0.31547 0.10204
   0   4 -13    1.64    0.22   1 0.07573 0.37963-0.97339-0.90302 0.21627-0.20106
   0  -4 -13    1.58    0.21   1-0.23638 0.08306-0.28348 0.12376 0.92938 0.98882
   0   4  13    1.55    0.23   1-0.01638-0.33758 0.19687-0.20851 0.98029 0.91791
   0   4 -13    1.62    0.26   1-0.79920-0.49056-0.48897-0.41994-0.34954-0.76353
   0   4 -14    1.65    0.24   1 0.30628 0.64127 0.60610 0.70221 0.73404 0.30928
   0  -4  14    1.80    0.22   1 0.13216-0.20293 0.99059 0.89830-0.03537 0.38970
   0   4  14    1.71    0.26   1-0.15708-0.49646 0.57384 0.14529-0.80376-0.85581
   0  -4 -14    1.43    0.23   1-0.28693 0.05110-0.00828 0.42064-0.95791-0.90578
   0  -4 -14    1.79    0.26   1-0.27548 0.06068-0.02222 0.40828-0.96104-0.91083
   0  -4  14    1.47    0.26   1-0.49236-0.82586-0.31959-0.41329-0.80959-0.38358
   0   4 -14    1.79    0.26   1-0.66757-0.33457-0.67444-0.58230-0.31537-0.74092
   0  -4 -14    1.52    0.23   1-0.32169 0.02216-0.20642 0.21844 0.92406 0.97559
   0   4  14    1.85    0.25   1-0.06085-0.40399 0.28952-0.13619 0.95523 0.90456
   0  -4  14    1.66    0.27   1 0.23654-0.09085-0.90390-0.99304-0.35638 0.07490
   0   4 -14    1.52    0.21   1 0.07833 0.40622-0.97492-0.88618 0.20829-0.22285
   0  -4 -14    1.76    0.24   1-0.24156 0.10188-0.25936 0.16627 0.93508 0.98080
   0   4 -14    1.51    0.23   1-0.79733-0.46449-0.47955-0.39230-0.36644-0.79394
   0  -4  15   22.26    0.71   1 0.13756-0.22160 0.99034 0.87944-0.01714 0.42127
   0   4  15   21.63    0.76   1-0.15796-0.52146 0.57123 0.12410-0.80544-0.84419
   0  -4 -15   20.44    0.76   1-0.29244 0.06964-0.05288 0.39463-0.95481-0.91619
   0  -4 -15   21.04    0.79   1-0.29938 0.06068-0.05242 0.39682-0.95269-0.91588
   0  -4  15   21.57    0.77   1-0.47009-0.82752-0.28602-0.39843-0.83498-0.39554
   0   4 -15   21.58    0.76   1-0.66623-0.30926-0.66779-0.55698-0.33191-0.77079
   0  -4 -15   20.85    0.73   1-0.31592 0.05217-0.19377 0.24939 0.92878 0.96699
   0   4  15   22.33    0.74   1-0.03755-0.40465 0.32790-0.11642 0.94396 0.90702
   0  -4 -15   22.45    0.93   1 0.30865 0.67576-0.57748-0.13256-0.75580-0.72509
   0  -4  15   21.37    0.82   1 0.24528-0.10605-0.88551-0.99307-0.39458 0.05051
   0   4 -15   21.63    0.67   1 0.08008 0.43197-0.97592-0.86879 0.20289-0.24205
   0  -4 -15   22.03    0.74   1-0.24566 0.12176-0.23959 0.20442 0.93927 0.97127
   0   4  15   20.99    0.72   1-0.03049-0.39987 0.32684-0.11517 0.94458 0.90930
   0   4 -15   22.33    0.80   1-0.79568-0.43863-0.47211-0.36663-0.37946-0.82047
   0  -4  16   22.28    0.83   1 0.14173-0.24151 0.98990 0.86039-0.00298 0.44876
   0   4  16   22.47    0.89   1-0.15818-0.54581 0.57058 0.10486-0.80586-0.83132
   0  -4 -16   22.09    0.91   1-0.29719 0.08893-0.09591 0.37024-0.94998-0.92466
   0  -4  16   22.74    0.91   1-0.44804-0.82957-0.25367-0.38484-0.85726-0.40459
   0   4 -16   22.13    0.88   1-0.66505-0.28414-0.66248-0.53303-0.34469-0.79695
   0  -4 -16   22.00    0.86   1-0.31134 0.08100-0.18378 0.27769 0.93235 0.95724
   0   4  16   22.47    0.87   1-0.01564-0.40694 0.36323-0.09947 0.93156 0.90802
   0  -4 -16   23.21    1.05   1 0.30419 0.69526-0.62762-0.16429-0.71662-0.69972
   0  -4  16   23.24    0.98   1 0.25332-0.12207-0.86611-0.99212-0.43089 0.02790
   0   4 -16   23.28    0.84   1 0.08107 0.45695-0.97646-0.85097 0.19983-0.25892
   0  -4 -16   22.88    0.88   1-0.24884 0.14257-0.22383 0.23856 0.94232 0.96060
   0   4  16   23.07    0.89   1-0.03709-0.43065 0.38740-0.07296 0.92116 0.89956
   0   4 -16   21.86    0.89   1-0.79430-0.41305-0.46643-0.34271-0.38924-0.84375
   0  -4  17    0.72    0.20   1 0.14475-0.26255 0.98943 0.84132 0.00738 0.47246
   0   4  17    0.57    0.25   1-0.15779-0.56955 0.57171 0.08740-0.80513-0.81729
   0  -4 -17    0.68    0.20   1-0.30130 0.10894-0.13778 0.34688-0.94352-0.93155
   0  -4  17    0.44    0.21   1-0.42670-0.83217-0.22309-0.37296-0.87644-0.41035
   0   4 -17    0.50    0.24   1-0.66406-0.25922-0.65835-0.51028-0.35438-0.82000
   0  -4 -17    0.70    0.25   1-0.30782 0.10876-0.17615 0.30361 0.93499 0.94656
   0   4  17    0.57    0.23   1 0.00535-0.41083 0.39642-0.08375 0.91804 0.90785
   0  -4 -17    0.46    0.25   1 0.29882 0.71386-0.67275-0.19102-0.67682-0.67372
   0  -4  17    0.68    0.28   1 0.26067-0.13866-0.84588-0.99031-0.46533 0.00727
   0   4 -17    0.50    0.20   1 0.08138 0.48125-0.97663-0.83276 0.19888-0.27367
   0  -4 -17    0.44    0.22   1-0.25122 0.16418-0.21175 0.26902 0.94448 0.94903
   0   4  17    0.56    0.17   1-0.04334-0.46113 0.44447-0.03415 0.89474 0.88667
   0   4 -17    1.03    0.23   1-0.79325-0.38780-0.46229-0.32034-0.39626-0.86428
   0  -4  18   65.21    1.42   1 0.14675-0.28463 0.98907 0.82235 0.01424 0.49265
   0   4  18   63.92    1.45   1-0.15686-0.59274 0.57449 0.07159-0.80333-0.80220
   0  -4 -18   64.85    1.57   1-0.30478 0.12951-0.17852 0.32477-0.93554-0.93688
   0  -4  18   62.97    1.50   1-0.31407-0.74550-0.36748-0.53491-0.87539-0.39759
   0  -4  18   65.01    1.54   1-0.40567-0.83516-0.19359-0.36219-0.89327-0.41390
   0   4 -18   65.11    1.51   1-0.66329-0.23453-0.65531-0.48860-0.36139-0.84039
   0  -4 -18   65.14    1.49   1-0.30527 0.13556-0.17065 0.32742 0.93685 0.93510
   0  -4 -18   66.47    1.72   1 0.29270 0.73166-0.71344-0.21321-0.63665-0.64745
   0  -4  18   63.37    1.59   1 0.26740-0.15600-0.82492-0.98768-0.49798-0.01163
   0   4 -18   65.40    1.39   1 0.08107 0.50493-0.97646-0.81421 0.19985-0.28651
   0  -4 -18   65.53    1.49   1-0.25291 0.18647-0.20305 0.29610 0.94594 0.93677
   0   4  18   63.11    1.42   1-0.04929-0.49136 0.49866 0.00160 0.86539 0.87094
   0   4 -18   63.33    1.48   1-0.79252-0.36286-0.45951-0.29934-0.40093-0.88245
   0  -4  19   12.77    0.51   1 0.14778-0.30766 0.98885 0.80353 0.01782 0.50957
   0   4  19   12.26    0.56   1-0.15541-0.61542 0.57876 0.05728-0.80054-0.78611
   0  -4 -19   13.28    0.63   1-0.30771 0.15057-0.21845 0.30338-0.92606-0.94089
   0  -4  19   11.35    0.55   1-0.31243-0.76791-0.30819-0.49426-0.89855-0.40744
   0  -4  19   12.04    0.57   1-0.38518-0.83862-0.16541-0.35270-0.90789-0.41510
   0  -4 -19   12.51    0.57   1-0.30359 0.16148-0.16704 0.34933 0.93804 0.92297
   0  -4 -19   12.64    0.65   1 0.28595 0.74888-0.75004-0.23141-0.59637-0.62098
   0  -4  19   11.73    0.63   1 0.27358-0.17377-0.80317-0.98435-0.52920-0.02903
   0  -4 -19   12.48    0.55   1-0.25399 0.20938-0.19743 0.32010 0.94683 0.92395
   0   4  19   12.82    0.53   1-0.05490-0.52120 0.54955 0.03422 0.83365 0.85274
   0   4  20    7.07    0.43   1-0.15348-0.63761 0.58441 0.04434-0.79680-0.76907
   0  -4  20    7.85    0.47   1-0.30966-0.78918-0.24984-0.45453-0.91743-0.41301
   0  -4 -20    7.12    0.47   1-0.31007 0.17226-0.25714 0.28332-0.91527-0.94342
   0  -4  20    7.01    0.45   1-0.36528-0.84244-0.13850-0.34451-0.92053-0.41424
   0  -4 -20    7.48    0.45   1-0.30270 0.18661-0.16514 0.36954 0.93866 0.91028
   0   4 -20    6.84    0.44   1 0.10447 0.58462 0.54392 0.74271 0.83260 0.32648
   0  -4  20    7.42    0.51   1 0.27923-0.19208-0.78074-0.98034-0.55898-0.04500
   0  -4 -20    6.91    0.49   1 0.27869 0.76553-0.78300-0.24589-0.55608-0.59455
   0  -4 -20    6.97    0.41   1-0.25452 0.23284-0.19464 0.34128 0.94727 0.91066
   0   4  20    6.67    0.40   1-0.06021-0.55074 0.59750 0.06390 0.79960 0.83222
   0   4  21    3.67    0.34   1-0.15109-0.65935 0.59132 0.03267-0.79214-0.75111
   0  -4  21    4.11    0.37   1-0.30582-0.80949-0.19193-0.41531-0.93253-0.41501
   0  -4  21    3.64    0.36   1-0.34551-0.84661-0.11222-0.33693-0.93167-0.41197
   0  -4 -21    3.87    0.35   1-0.30253 0.21102-0.16477 0.38821 0.93878 0.89708
   0   4 -21    4.23    0.37   1 0.08659 0.59095 0.51844 0.73558 0.85071 0.33119
   0  -4  21    3.54    0.39   1 0.28436-0.21111-0.75775-0.97564-0.58731-0.05963
   0  -4 -21    3.99    0.38   1 0.27095 0.78175-0.81273-0.25720-0.51579-0.56807
   0  -4 -21    3.69    0.32   1-0.25456 0.25679-0.19445 0.35985 0.94730 0.89697
   0   4  22   -0.01    0.19   1-0.14827-0.68066 0.59940 0.02216-0.78658-0.73226
   0  -4  22    0.07    0.15   1-0.30108-0.82879-0.13540-0.37741-0.94393-0.41310
   0  -4 -22   -0.04    0.18   1-0.30301 0.23479-0.16579 0.40549 0.93845 0.88342
   0   4 -22    0.14    0.20   1 0.06919 0.59777 0.49316 0.72865 0.86717 0.33424
   0  -4  22    0.14    0.24   1 0.28906-0.23038-0.73405-0.97035-0.61449-0.07300
   0  -4 -22   -0.07    0.16   1-0.25414 0.28120-0.19666 0.37602 0.94696 0.88290
   0   4 -22   -0.13    0.18   1-0.06223 0.46489 0.61576 0.84939 0.78546 0.24978
   0   4  23    0.15    0.21   1-0.14503-0.70154 0.60856 0.01273-0.78013-0.71251
   0  -4  23    0.16    0.24   1-0.30686-0.85539-0.06197-0.32503-0.94973-0.40329
   0  -4 -23    0.15    0.18   1-0.30407 0.25797-0.16808 0.42151 0.93770 0.86935
   0   4 -23    0.27    0.23   1 0.05223 0.60503 0.46807 0.72191 0.88214 0.33580
   0  -4  23    0.38    0.27   1 0.29331-0.25009-0.70975-0.96446-0.64047-0.08518
   0  -4 -23    0.19    0.18   1-0.25329 0.30603-0.20109 0.38997 0.94625 0.86848
   0   4 -23    0.19    0.19   1-0.05784 0.49352 0.57612 0.82802 0.81531 0.26610
   0   4  24    0.80    0.25   1-0.14134-0.72243 0.61882 0.00465-0.77271-0.69142
   0  -4  24    1.10    0.26   1-0.28788-0.86033-0.03783-0.31963-0.95691-0.39706
   0  -4 -24    0.93    0.25   1-0.30567 0.28061-0.17153 0.43636 0.93655 0.85488
   0   4 -24    0.97    0.26   1 0.03556 0.61289 0.44297 0.71494 0.89582 0.33647
   0  -4  24    1.28    0.32   1 0.29714-0.27046-0.68483-0.95789-0.66535-0.09637
   0   4 -24    0.92    0.23   1-0.05332 0.52227 0.53523 0.80540 0.84301 0.28027
   0   4  25   -0.01    0.17   1-0.13727-0.74250 0.62991-0.00282-0.76443-0.66983
   0  -4  25    0.30    0.25   1-0.26902-0.86543-0.01414-0.31466-0.96302-0.38989
   0  -4 -25   -0.03    0.18   1-0.30776 0.30276-0.17603 0.45016 0.93503 0.84004
   0   4 -25   -0.09    0.22   1 0.01935 0.62092 0.41817 0.70848 0.90815 0.33541
   0  -4  25   -0.20    0.26   1 0.30056-0.29100-0.65932-0.95078-0.68916-0.10637
   0   4  26    2.78    0.32   1-0.13280-0.76217 0.64187-0.00943-0.75522-0.64730
   0  -4  26    2.15    0.31   1-0.25038-0.87070 0.00896-0.31029-0.96810-0.38156
   0  -4 -26    2.89    0.34   1-0.31030 0.32447-0.18152 0.46298 0.93314 0.82484
   0   4 -26    2.59    0.34   1 0.00347 0.62927 0.39348 0.70213 0.91932 0.33318
   0  -4  26    2.17    0.36   1 0.30360-0.31193-0.63319-0.94307-0.71196-0.11536
   0   5   0    0.07    0.12   1 0.00625 0.00264 0.90849 0.69808-0.41784-0.71600
   0  -5   0   -0.12    0.14   1-0.11262-0.11008 0.69287 0.90342-0.71220-0.41438
   0  -5   0   -0.08    0.11   1 0.00578 0.01567-0.90790-0.69741 0.41912 0.71649
   0   5   0   -0.04    0.10   1-0.11402-0.12357-0.68947-0.90003 0.71527 0.41793
   0   5  -1   31.29    1.34   1 0.02791 0.04845 0.93356 0.74177-0.35733-0.66889
   0   5   1   32.79    1.39   1-0.01384-0.04108 0.88142 0.65232-0.47212-0.75682
   0  -5   1   34.57    1.47   1-0.09555-0.11715 0.73244 0.92441-0.67409-0.36294
   0  -5  -1   34.52    1.48   1-0.12933-0.10291 0.65097 0.88006-0.74800-0.46357
   0  -5   1   32.17    1.61   1-0.50416-0.52281-0.82279-0.63062 0.26234 0.57356
   0  -5   1   33.08    1.37   1 0.02639 0.01231-0.93194-0.73974 0.36163 0.67277
   0  -5  -1   32.41    1.34   1-0.01512 0.01877-0.87957-0.65070 0.47552 0.75909
   0   5  -1   34.35    1.41   1-0.09263-0.07825-0.73889-0.93108 0.66742 0.35630
   0   5   1   34.10    1.41   1-0.13642-0.16994-0.63221-0.86114 0.76268 0.47911
   0  -5   1   33.72    1.49   1-0.72757-0.74400-0.66757-0.47548 0.15803 0.46944
   0   5  -2  111.17    4.17   1 0.05107 0.09595 0.95556 0.78245-0.29032-0.61527
   0   5   2   97.56    3.67   1-0.03200-0.08337 0.85377 0.60610-0.51965-0.79100
   0  -5   2  108.05    4.04   1-0.07822-0.12360 0.76945 0.94289-0.63389-0.30931
   0  -5  -2  107.58    4.05   1-0.14541-0.09514 0.60748 0.85505-0.78090-0.50973
   0  -5   2  102.45    3.89   1-0.49865-0.54157-0.84855-0.67462 0.17693 0.50157
   0   5  -2   97.16    3.67   1-0.49453-0.45146-0.69654-0.87061 0.51986 0.19546
   0  -5   2  103.50    3.85   1 0.04657 0.00855-0.95168-0.77779 0.30352 0.62845
   0  -5  -2  103.07    3.82   1-0.03598 0.02186-0.84730-0.60006 0.52988 0.79965
   0   5  -2  105.18    3.88   1-0.07256-0.03417-0.78089-0.95472 0.62043 0.29552
   0   5   2  108.46    4.03   1-0.15933-0.21612-0.56712-0.81467 0.80807 0.53814
   0  -5   2  103.08    3.93   1-0.76592-0.80655-0.64191-0.46811 0.03610 0.36102
   0   5  -3    1.46    0.22   1 0.07531 0.14470 0.97314 0.81865-0.21752-0.55575
   0  -5   3    0.98    0.20   1-0.06094-0.13046 0.80337 0.95825-0.59234-0.25442
   0  -5  -3    0.93    0.21   1-0.16090-0.08650 0.56239 0.82855-0.81105-0.55318
   0  -5  -3    1.05    0.23   1 0.20069 0.27395 0.49291 0.75994-0.84661-0.58942
   0  -5   3    0.90    0.20   1-0.48922-0.55642-0.86743-0.71179 0.09062 0.42864
   0   5  -3    1.00    0.21   1-0.50138-0.43410-0.73788-0.89362 0.45181 0.11397
   0  -5   3    0.85    0.16   1 0.06614 0.00412-0.96716-0.81165 0.24539 0.58412
   0   5  -3    0.90    0.15   1-0.05403 0.00817-0.81613-0.97157 0.57532 0.23658
   0  -5  -3    1.04    0.16   1-0.05651 0.02530-0.81160-0.54599 0.58146 0.83740
   0   5   3    0.99    0.19   1-0.18225-0.26296-0.49453-0.76055 0.84983 0.59364
   0  -5   3    1.00    0.21   1-0.79092-0.85582-0.60606-0.45056-0.08435 0.25407
   0   5  -4   34.36    1.45   1 0.10030 0.19391 0.98512 0.84926-0.13956-0.49107
   0  -5   4   35.07    1.47   1-0.04382-0.13729 0.83415 0.97045-0.54979-0.19841
   0  -5  -4   35.49    1.57   1 0.14631 0.24350 0.44190 0.72768-0.88504-0.64123
   0  -5   4   34.60    1.51   1-0.47624-0.56771-0.87929-0.74190 0.00537 0.35676
   0   5  -4   33.98    1.46   1-0.50490-0.41344-0.77242-0.90989 0.38526 0.03400
   0   5  -4   34.81    1.41   1-0.03717 0.04898-0.84534-0.98237 0.53292 0.18035
   0  -5  -4   33.89    1.40   1-0.07635 0.02930-0.77326-0.48925 0.62946 0.87164
   0   5   4   35.40    1.49   1-0.20454-0.30922-0.41540-0.69987 0.88634 0.64385
   0  -5   4   34.73    1.53   1-0.80270-0.89194-0.56238-0.42527-0.19847 0.15354
   0   5  -5    7.62    0.46   1 0.12552 0.24321 0.99041 0.87316-0.05756-0.42241
   0  -5   5    7.59    0.43   1-0.02709-0.14459 0.86154 0.97922-0.50694-0.14213
   0  -5   5    7.45    0.47   1-0.67107-0.78820-0.71227-0.59455-0.20575 0.15890
   0   5  -5    7.90    0.48   1-0.50563-0.38991-0.80066-0.91983 0.32136-0.04332
   0  -5  -5    7.38    0.42   1-0.09523 0.03436-0.73314-0.43074 0.67337 0.90182
   0   5   5    7.80    0.45   1-0.22560-0.35486-0.33107-0.63361 0.91623 0.68745
   0  -5   5    7.33    0.48   1-0.80280-0.91631-0.51416-0.39535-0.30188 0.06369
   0   5  -5    7.34    0.47   1-0.70166-0.58842-0.67673-0.79590 0.22293-0.14247
   0   5  -6   39.72    1.35   1 0.15055 0.29261 0.98822 0.88962 0.02739-0.35063
   0  -5   6   37.80    1.25   1-0.01074-0.15171 0.88583 0.98472-0.46387-0.08543
   0   5   6   35.32    1.24   1-0.08692-0.23465 0.75125 0.42933-0.65426-0.87212
   0  -5  -6   40.31    1.45   1 0.04601 0.19102 0.34241 0.66568-0.93842-0.72137
   0  -5   6   38.78    1.36   1-0.66865-0.80974-0.68055-0.58150-0.29958 0.07850
   0   5  -6   38.40    1.33   1-0.50412-0.36414-0.82309-0.92401 0.26146-0.11659
   0   5   6   32.35    1.15   1-0.32153-0.47255-0.20608-0.52668 0.92420 0.70661
   0  -5  -6   38.91    1.28   1-0.11296 0.04063-0.69204-0.37127 0.71296 0.92763
   0   5   6   39.38    1.34   1-0.24499-0.39844-0.24286-0.56352 0.93861 0.72365
   0  -5   6   39.51    1.40   1-0.79373-0.93145-0.46417-0.36358-0.39309-0.01401
   0   5  -6   37.70    1.34   1-0.73470-0.59726-0.66414-0.76508 0.13824-0.24066
   0   5  -7   19.70    0.82   1 0.17487 0.34131 0.97798 0.89808 0.11386-0.27739
   0  -5   7   18.80    0.74   1 0.00445-0.16061 0.90623 0.98653-0.42276-0.03093
   0   5   7   19.37    0.81   1-0.09663-0.26815 0.73001 0.38950-0.67656-0.88112
   0  -5  -7   18.78    0.83   1-0.21490-0.04536 0.37521 0.71596-0.90168-0.69665
   0  -5  -7   19.95    0.88   1 0.00031 0.16999 0.29487 0.63659-0.95553-0.75222
   0  -5   7   18.65    0.81   1-0.66042-0.82548-0.64475-0.56437-0.38488 0.00657
   0   5  -7   19.70    0.83   1-0.50098-0.33672-0.84051-0.92320 0.20627-0.18520
   0   5   7   19.63    0.80   1-0.29212-0.46738-0.14259-0.48150 0.94568 0.74141
   0  -5   7   15.82    0.70   1 0.13568-0.02174-0.99047-0.90836 0.02352 0.41762
   0  -5  -7   18.95    0.75   1-0.12932 0.04825-0.65100-0.31183 0.74797 0.94891
   0   5   7   20.59    0.84   1-0.26224-0.43967-0.15263-0.49167 0.95285 0.75162
   0   5  -7   19.11    0.84   1-0.75884-0.59718-0.64830-0.73095 0.06214-0.33026
   0   5  -8    7.25    0.49   1 0.19787 0.38840 0.95964 0.89845 0.19983-0.20476
   0  -5   8    7.66    0.47   1 0.01879-0.17035 0.92353 0.98513-0.38304 0.02213
   0   5   8    7.34    0.50   1-0.10490-0.30056 0.71115 0.35208-0.69516-0.88639
   0  -5  -8    7.14    0.52   1-0.22628-0.03268 0.32819 0.68761-0.91710-0.72534
   0  -5  -8    7.29    0.54   1-0.04179 0.15182 0.24985 0.61028-0.96738-0.77749
   0  -5   8    7.18    0.50   1-0.64749-0.83619-0.60602-0.54548-0.46204-0.05677
   0   5  -8    7.34    0.49   1-0.49672-0.30819-0.85376-0.91821 0.15604-0.24879
   0   5   8    7.28    0.48   1-0.26284-0.46233-0.08179-0.43900 0.96136 0.77040
   0  -5   8    7.23    0.49   1 0.15064-0.03080-0.98820-0.92440-0.02770 0.38016
   0   5  -8    6.78    0.42   1 0.01327 0.19536-0.91709-0.98068 0.39844-0.00928
   0  -5  -8    7.09    0.44   1-0.14423 0.05735-0.61080-0.25325 0.77853 0.96569
   0   5  -8    6.97    0.50   1-0.77581-0.58990-0.63093-0.69526-0.00470-0.41061
   0   5  -9   41.34    1.74   1 0.21916 0.43391 0.93349 0.89091 0.28383-0.13412
   0  -5   9   43.22    1.76   1 0.03193-0.18131 0.93773 0.98073-0.34587 0.07268
   0   5   9   42.65    1.79   1-0.11190-0.33169 0.69460 0.31696-0.71063-0.88854
   0  -5  -9   42.16    1.80   1-0.23682-0.01922 0.28150 0.65957-0.92987-0.75139
   0  -5  -9   44.27    1.90   1-0.08045 0.13631 0.20748 0.58679-0.97492-0.79817
   0   5  -9   42.74    1.81   1-0.49177-0.27895-0.86363-0.90979 0.11088-0.30733
   0  -5  -9   37.09    1.58   1-0.41451-0.19084-0.42952-0.05444 0.80230 0.98010
   0   5   9   43.53    1.80   1-0.23395-0.45769-0.02386-0.39940 0.97195 0.79434
   0  -5   9   43.16    1.81   1 0.16470-0.04070-0.98331-0.93791-0.07722 0.34448
   0   5  -9   42.10    1.70   1 0.02208 0.22816-0.92723-0.97245 0.37382-0.04769
   0  -5  -9   44.25    1.81   1-0.15727 0.06718-0.57328-0.19688 0.80412 0.97812
   0   5  -9   41.18    1.77   1-0.78726-0.57715-0.61347-0.65957-0.06210-0.48151
   0   5 -10   23.27    0.93   1 0.23886 0.47667 0.89927 0.87661 0.36640-0.06574
   0  -5  10   24.55    0.91   1 0.04388-0.19344 0.94927 0.97367-0.31136 0.12056
   0   5  10   23.01    0.91   1-0.11780-0.36145 0.68023 0.28398-0.72346-0.88809
   0  -5 -10   22.61    0.93   1-0.24653-0.00487 0.23531 0.63205-0.94013-0.77490
   0   5  10   22.24    0.96   1 0.22187-0.01888 0.51219 0.11393-0.82971-0.99330
   0  -5 -10   23.53    0.97   1-0.11634 0.12450 0.16726 0.56509-0.97902-0.81557
   0  -5  10   22.53    0.91   1-0.61281-0.84947-0.52680-0.50375-0.58901-0.15691
   0   5 -10   22.25    0.90   1-0.48653-0.24944-0.87078-0.89869 0.07086-0.36071
   0  -5 -10   21.23    0.84   1-0.40307-0.15512-0.39945-0.00610 0.82338 0.98787
   0   5  10   23.89    0.91   1-0.20560-0.45362 0.03122-0.36283 0.97813 0.81398
   0  -5  10   23.15    0.93   1 0.17779-0.05158-0.97615-0.94901-0.12454 0.31098
   0   5 -10   22.91    0.82   1 0.02957 0.25966-0.93530-0.96214 0.35260-0.08272
   0  -5 -10   22.77    0.86   1-0.16910 0.07923-0.53715-0.14222 0.82635 0.98665
   0   5 -11   30.56    1.12   1 0.25593 0.51801 0.85922 0.85536 0.44298-0.00238
   0  -5  11   33.14    1.13   1 0.05476-0.20680 0.95860 0.96423-0.27940 0.16577
   0   5  11   29.95    1.09   1-0.12260-0.39039 0.66824 0.25342-0.73377-0.88508
   0   5  11   30.21    1.16   1 0.20300-0.06167 0.49504 0.07803-0.84482-0.99504
   0  -5 -11   30.95    1.16   1-0.14987 0.11489 0.12889 0.54547-0.98026-0.83021
   0  -5  11   30.66    1.13   1-0.59267-0.85338-0.48744-0.48314-0.64119-0.19572
   0   5 -11   29.90    1.11   1-0.48127-0.21991-0.87584-0.88551 0.03568-0.40926
   0  -5 -11   29.80    1.06   1-0.39259-0.12038-0.37273 0.03889 0.84079 0.99196
   0   5  11   29.88    1.06   1-0.17829-0.45055 0.08275-0.32962 0.98049 0.82966
   0  -5  11   31.40    1.15   1 0.19007-0.06337-0.96691-0.95815-0.17017 0.27914
   0   5 -11   31.50    1.04   1 0.03587 0.28995-0.94168-0.95015 0.33457-0.11455
   0  -5 -11   29.80    1.04   1-0.17946 0.09282-0.50381-0.09047 0.84496 0.99156
   0   5  11   31.55    1.11   1 0.00959-0.26477-0.04455-0.45546 0.99896 0.84997
   0   5 -12    6.17    0.42   1 0.27060 0.55675 0.81398 0.82884 0.51400 0.05525
   0  -5  12    6.14    0.37   1 0.06426-0.22137 0.96583 0.95285-0.25104 0.20749
   0   5  12    6.01    0.41   1-0.12646-0.41838 0.65841 0.22502-0.74195-0.87995
   0  -5 -12    6.06    0.44   1-0.26363 0.02640 0.14469 0.57853-0.95370-0.81522
   0   5  12    5.88    0.44   1 0.18696-0.10164 0.48024 0.04449-0.85697-0.99382
   0  -5 -12    5.56    0.43   1-0.18092 0.10785 0.09264 0.52780-0.97912-0.84248
   0  -5  12    5.69    0.41   1-0.57164-0.85630-0.44911-0.46352-0.68667-0.22777
   0   5 -12    5.72    0.40   1-0.47618-0.19055-0.87933-0.87075 0.00502-0.45328
   0  -5 -12    5.72    0.39   1-0.38313-0.08658-0.34919 0.08100 0.85514 0.99294
   0   5  12    5.22    0.38   1-0.15187-0.44819 0.13131-0.29950 0.97963 0.84227
   0  -5  12    6.25    0.44   1 0.20153-0.07587-0.95583-0.96547-0.21394 0.24920
   0   5 -12    5.96    0.36   1 0.04107 0.31907-0.94667-0.93682 0.31956-0.14337
   0  -5 -12    5.23    0.35   1-0.18843 0.10780-0.47351-0.04175 0.86039 0.99329
   0   5  12    5.72    0.38   1 0.00239-0.29622 0.02260-0.40653 0.99974 0.86427
   0   5 -12    5.74    0.41   1-0.80205-0.51920-0.56725-0.55848-0.18690-0.64693
   0   5 -13    1.95    0.26   1 0.28340 0.59357 0.76229 0.79718 0.58187 0.11031
   0  -5  13    1.90    0.22   1 0.07254-0.23718 0.97142 0.93983-0.22600 0.24589
   0   5  13    2.07    0.26   1-0.12946-0.44551 0.65065 0.19868-0.74826-0.87294
   0  -5 -13    1.96    0.28   1-0.27108 0.04301 0.10046 0.55295-0.95729-0.83209
   0   5  13    2.02    0.28   1 0.17348-0.13905 0.46766 0.01316-0.86671-0.99019
   0  -5 -13    1.87    0.27   1-0.20990 0.10279 0.05819 0.51209-0.97599-0.85275
   0  -5  13    2.18    0.28   1-0.55011-0.85867-0.41199-0.44511-0.72638-0.25406
   0   5 -13    2.35    0.28   1-0.66935-0.36082-0.72796-0.69663-0.14842-0.62008
   0   5 -13    1.97    0.26   1-0.47141-0.16151-0.88165-0.85483-0.02145-0.49313
   0  -5 -13    1.84    0.25   1-0.37477-0.05397-0.32878 0.11970 0.86685 0.99134
   0   5  13    2.04    0.26   1-0.12616-0.44645 0.17737-0.27208 0.97602 0.85243
   0  -5  13    2.26    0.29   1 0.21221-0.08915-0.94312-0.97116-0.25588 0.22110
   0   5 -13    2.16    0.23   1 0.04529 0.34729-0.95054-0.92231 0.30727-0.16947
   0  -5 -13    2.36    0.25   1-0.19610 0.12405-0.44646 0.00382 0.87304 0.99226
   0   5 -13    2.16    0.28   1-0.80343-0.49639-0.55501-0.52800-0.21553-0.68906
   0   5 -14    5.68    0.40   1 0.29344 0.62765 0.70893 0.76261 0.64133 0.15642
   0  -5  14    5.77    0.34   1 0.07953-0.25464 0.97561 0.92545-0.20458 0.28050
   0   5  14    6.03    0.40   1-0.13167-0.47187 0.64483 0.17430-0.75288-0.86426
   0  -5 -14    6.15    0.43   1-0.27786 0.06050 0.05681 0.52772-0.95893-0.84726
   0   5  14    5.89    0.44   1 0.16229-0.17417 0.45711-0.01612-0.87447-0.98458
   0  -5 -14    5.72    0.41   1-0.23700 0.09960 0.02538 0.49795-0.97117-0.86146
   0  -5  14    5.46    0.40   1-0.52830-0.86082-0.37603-0.42785-0.76124-0.27554
   0   5 -14    5.53    0.39   1-0.67043-0.33797-0.72108-0.67112-0.17478-0.65981
   0  -5 -14    5.70    0.38   1-0.36747-0.02241-0.31124 0.15553 0.87640 0.98757
   0   5  14    5.52    0.37   1-0.10176-0.44627 0.22008-0.24771 0.97015 0.85992
   0  -5  14    5.79    0.44   1 0.22222-0.10316-0.92887-0.97547-0.29633 0.19444
   0   5 -14    5.90    0.35   1 0.04861 0.37461-0.95347-0.90687 0.29754-0.19300
   0  -5 -14    5.69    0.36   1-0.20259 0.14150-0.42268 0.04603 0.88334 0.98886
   0   5  14    5.88    0.38   1-0.01168-0.35861 0.15335-0.31231 0.98810 0.87969
   0   5 -14    5.59    0.40   1-0.80399-0.47274-0.54444-0.49919-0.23912-0.72616
   0   5 -15    7.99    0.48   1 0.30155 0.66016 0.65129 0.72438 0.69633 0.19861
   0  -5  15    7.80    0.42   1 0.08545-0.27279 0.97877 0.91001-0.18627 0.31216
   0   5  15    8.07    0.50   1-0.13318-0.49751 0.64086 0.15175-0.75601-0.85407
   0  -5 -15    7.73    0.50   1-0.28395 0.07846 0.01408 0.50363-0.95873-0.86034
   0   5  15    8.02    0.54   1 0.15316-0.20722 0.44845-0.04354-0.88058-0.97732
   0  -5 -15    9.05    0.53   1-0.26228 0.09823-0.00576 0.48556-0.96497-0.86866
   0  -5  15    8.15    0.50   1-0.50651-0.86292-0.34144-0.41198-0.79174-0.29262
   0   5 -15    8.12    0.49   1-0.67096-0.31456-0.71489-0.64631-0.19680-0.69521
   0  -5 -15    7.68    0.46   1-0.36118 0.00811-0.29635 0.18872 0.88414 0.98199
   0   5  15    7.69    0.46   1-0.07834-0.44673 0.26015-0.22610 0.96238 0.86562
   0  -5  15    8.97    0.57   1 0.23148-0.11786-0.91340-0.97840-0.33483 0.16977
   0   5 -15    8.41    0.44   1 0.05112 0.40112-0.95560-0.89063 0.29016-0.21417
   0  -5 -15    8.18    0.47   1-0.20802 0.16001-0.40217 0.08497 0.89161 0.98345
   0   5 -15    8.13    0.50   1-0.80404-0.44859-0.53549-0.47201-0.25838-0.75892
   0   5 -16    3.66    0.33   1 0.30747 0.68990 0.59252 0.68496 0.74456 0.23421
   0  -5  16    3.60    0.28   1 0.09026-0.29205 0.98108 0.89372-0.17126 0.34053
   0   5  16    3.99    0.35   1-0.13403-0.52250 0.63859 0.13091-0.75777-0.84252
   0  -5 -16    3.71    0.34   1-0.28942 0.09704-0.02785 0.48033-0.95679-0.87169
   0   5  16    3.99    0.39   1 0.14589-0.23842 0.44150-0.06923-0.88531-0.96868
   0  -5  16    4.02    0.36   1-0.48431-0.86529-0.30734-0.39643-0.81913-0.30676
   0   5 -16    3.69    0.32   1-0.67112-0.29080-0.70948-0.62226-0.21500-0.72678
   0  -5 -16    3.79    0.33   1-0.35584 0.03766-0.28383 0.21964 0.89039 0.97485
   0  -5  16    4.32    0.39   1 0.24022-0.13309-0.89648-0.98027-0.37230 0.14606
   0   5 -16    3.45    0.28   1 0.05288 0.42688-0.95707-0.87372 0.28496-0.23317
   0  -5 -16    3.29    0.30   1-0.21247 0.17950-0.38485 0.12071 0.89818 0.97632
   0   5 -16    3.68    0.33   1-0.80382-0.42407-0.52807-0.44635-0.27386-0.78798
   0  -5  17    0.40    0.17   1 0.09402-0.31237 0.98271 0.87675-0.15945 0.36568
   0   5  17    0.15    0.19   1-0.13428-0.54688 0.63794 0.11168-0.75828-0.82972
   0  -5 -17    0.01    0.16   1-0.29432 0.11619-0.06935 0.45742-0.95318-0.88162
   0   5  17    0.34    0.24   1 0.14027-0.26797 0.43611-0.09337-0.88889-0.95889
   0  -5  17    0.41    0.24   1-0.46255-0.86765-0.27487-0.38273-0.84290-0.31731
   0   5 -17    0.30    0.17   1-0.67108-0.26683-0.70486-0.59902-0.22980-0.75496
   0  -5 -17    0.35    0.19   1-0.35146 0.06630-0.27364 0.24813 0.89531 0.96645
   0  -5 -17    0.45    0.20   1 0.30789 0.72484-0.58727-0.06334-0.74853-0.68599
   0  -5  17    0.23    0.20   1 0.24822-0.14916-0.87871-0.98096-0.40772 0.12432
   0  -5 -17    0.42    0.19   1-0.21605 0.20084-0.37063 0.15259 0.90330 0.96766
   0   5  17    0.51    0.18   1-0.03153-0.45084 0.33643-0.18412 0.94117 0.87340
   0   5 -17    0.20    0.19   1-0.80347-0.39952-0.52207-0.42212-0.28613-0.81375
   0  -5  18    1.79    0.22   1 0.09677-0.33369 0.98382 0.85925-0.15076 0.38772
   0   5  18    2.03    0.29   1-0.13396-0.57070 0.63878 0.09395-0.75763-0.81576
   0  -5  18    2.16    0.30   1-0.44125-0.87029-0.24387-0.37043-0.86360-0.32460
   0   5 -18    1.81    0.27   1-0.67093-0.24271-0.70108-0.57660-0.24151-0.78013
   0  -5 -18    2.04    0.27   1-0.34793 0.09407-0.26550 0.27456 0.89913 0.95695
   0  -5 -18    1.97    0.30   1 0.30336 0.74427-0.63539-0.09306-0.71009-0.66135
   0  -5  18    1.93    0.32   1 0.25565-0.16569-0.85998-0.98065-0.44166 0.10420
   0  -5 -18    2.09    0.26   1-0.21883 0.22202-0.35933 0.18228 0.90718 0.95784
   0   5  18    2.03    0.25   1-0.03777-0.48125 0.39358-0.14534 0.91851 0.86444
   0   5 -18    1.80    0.27   1-0.80310-0.37494-0.51735-0.39917-0.29557-0.83670
   0   5  19    1.04    0.26   1-0.13312-0.59399 0.64101 0.07761-0.75589-0.80071
   0  -5  19    0.75    0.23   1-0.42009-0.87315-0.21375-0.35905-0.88194-0.32965
   0  -5 -19    1.25    0.25   1-0.34520 0.12105-0.25924 0.29911 0.90201 0.94650
   0  -5 -19    1.14    0.26   1 0.29791 0.76279-0.67936-0.11861-0.67060-0.63566
   0  -5  19    1.18    0.29   1 0.26253-0.18275-0.84034-0.97943-0.47422 0.08545
   0  -5 -19    1.09    0.22   1-0.22090 0.24393-0.35084 0.20916 0.91000 0.94696
   0   5  19    1.21    0.22   1-0.04374-0.51146 0.44814-0.10905 0.89289 0.85235
   0   5  20    0.71    0.22   1-0.13179-0.61680 0.64454 0.06256-0.75312-0.78462
   0  -5  20    0.49    0.19   1-0.31390-0.79307-0.35849-0.52121-0.87917-0.31521
   0  -5  20    0.65    0.22   1-0.39930-0.87631-0.18478-0.34878-0.89800-0.33230
   0  -5 -20    0.50    0.23   1-0.34322 0.14728-0.25471 0.32194 0.90405 0.93523
   0  -5  20    0.94    0.26   1 0.26888-0.20048-0.81992-0.97733-0.50539 0.06802
   0  -5 -20    0.80    0.20   1-0.22230 0.26650-0.34501 0.23338 0.91189 0.93515
   0   5  21    1.16    0.24   1-0.12998-0.63913 0.64928 0.04873-0.74935-0.76755
   0  -5  21    1.32    0.23   1-0.31203-0.81525-0.29806-0.47941-0.90210-0.32482
   0  -5  21    1.08    0.25   1-0.37877-0.87972-0.15669-0.33939-0.91212-0.33302
   0  -5 -21    1.29    0.25   1-0.34193 0.17282-0.25176 0.34319 0.90537 0.92322
   0  -5  21    0.89    0.29   1 0.27478-0.21854-0.79862-0.97445-0.53543 0.05179
   0  -5 -21    1.33    0.23   1-0.22309 0.28968-0.34169 0.25509 0.91294 0.92250
   0   5  22    0.66    0.22   1-0.12772-0.66101 0.65514 0.03602-0.74462-0.74950
   0  -5  22    0.28    0.22   1-0.35870-0.88334-0.12970-0.33109-0.92439-0.33178
   0  -5 -22    0.64    0.24   1-0.34127 0.19773-0.25027 0.36298 0.90603 0.91057
   0   5 -22    0.17    0.22   1 0.10419 0.63171 0.54353 0.73695 0.83289 0.24047
   0  -5  22    0.59    0.28   1 0.28021-0.23706-0.77655-0.97079-0.56430 0.03673
   0  -5 -22    0.62    0.20   1-0.22332 0.31342-0.34076 0.27441 0.91324 0.90909
   0   5  23    0.21    0.20   1-0.12503-0.68245 0.66205 0.02436-0.73894-0.73051
   0  -5  23   -0.02    0.22   1-0.33862-0.88720-0.10315-0.32324-0.93525-0.32922
   0  -5 -23    0.28    0.24   1-0.34120 0.22205-0.25011 0.38144 0.90610 0.89732
   0   5 -23    0.13    0.22   1 0.08636 0.63810 0.51811 0.72989 0.85093 0.24511
   0  -5  23    0.28    0.24   1 0.28518-0.25629-0.75381-0.96633-0.59196 0.02275
   0   5  24    1.81    0.27   1-0.12192-0.70348 0.66995 0.01368-0.73232-0.71058
   0  -5  24    1.82    0.32   1-0.31876-0.89085-0.07729-0.31707-0.94467-0.32533
   0  -5 -24    2.29    0.30   1-0.34167 0.24583-0.25118 0.39866 0.90563 0.88353
   0   5 -24    1.83    0.30   1 0.06890 0.64486 0.49274 0.72287 0.86744 0.24820
   0  -5  24    1.63    0.33   1 0.28975-0.27568-0.73027-0.96119-0.61866 0.00987
   0   5  25    1.80    0.29   1-0.11839-0.72408 0.67876 0.00392-0.72475-0.68969
   0  -5  25    2.39    0.32   1-0.29905-0.89506-0.05200-0.31053-0.95281-0.32005
   0  -5 -25    2.35    0.31   1-0.34264 0.26910-0.25339 0.41475 0.90464 0.86922
   0   5 -25    2.57    0.33   1 0.05178 0.65196 0.46741 0.71589 0.88252 0.24987
   0  -5  25    1.78    0.34   1 0.29392-0.29574-0.70598-0.95526-0.64435-0.00212
   0   6   0   92.77    2.68   1 0.01858 0.01433 0.92329 0.67083-0.38363-0.74147
   0  -6   0  101.56    2.94   1-0.12406-0.12131 0.66454 0.91716-0.73687-0.37958
   0  -6   0   96.63    2.83   1-0.50550-0.49877-0.80508-0.55257 0.31031 0.66774
   0  -6   0   95.37    2.70   1 0.01815 0.03005-0.92280-0.67011 0.38484 0.74164
   0   6   0  101.65    2.86   1-0.12552-0.13695-0.66080-0.91346 0.73998 0.38317
   0  -6   0   97.35    2.89   1-0.69924-0.68990-0.67737-0.42498 0.22852 0.58601
   0   6  -1    4.93    0.36   1 0.03674 0.05658 0.94254 0.70867-0.33205-0.70325
   0   6   1    4.98    0.35   1 0.00163-0.02679 0.90259 0.63151-0.43047-0.77489
   0  -6   1    5.28    0.39   1-0.11031-0.13141 0.69840 0.93249-0.70714-0.33643
   0  -6  -1    4.88    0.38   1-0.13760-0.11071 0.62902 0.90021-0.76511-0.42113
   0  -6   1    5.18    0.39   1-0.50313-0.52066-0.83001-0.59576 0.24068 0.61153
   0  -6  -1    4.71    0.37   1-0.50515-0.47416-0.77644-0.50563 0.37678 0.72077
   0   6  -1    4.94    0.36   1-0.47578-0.45793-0.61666-0.85113 0.62718 0.25663
   0  -6   1    5.22    0.35   1 0.03519 0.02309-0.94101-0.70669 0.33653 0.70714
   0  -6  -1    4.72    0.31   1 0.00111 0.03699-0.90192-0.63096 0.43188 0.77493
   0   6  -1    5.18    0.34   1-0.10770-0.09515-0.70459-0.93888 0.70138 0.33080
   0   6   1    5.39    0.34   1-0.14408-0.17951-0.61122-0.88226 0.77823 0.43519
   0  -6   1    5.06    0.40   1-0.73797-0.75284-0.66241-0.42826 0.12883 0.49981
   0   6  -2    2.56    0.27   1 0.05610 0.10032 0.95967 0.74450-0.27544-0.66003
   0   6   2    2.58    0.28   1-0.01409-0.06608 0.88106 0.59128-0.47279-0.80375
   0  -6   2    2.31    0.25   1-0.09653-0.14177 0.73024 0.94576-0.67633-0.29229
   0  -6  -2    1.97    0.25   1-0.15081-0.10012 0.59216 0.88180-0.79158-0.46086
   0  -6   2    2.49    0.28   1-0.49794-0.53973-0.85059-0.63459 0.16893 0.55315
   0   6  -2    2.26    0.25   1-0.48655-0.44451-0.65933-0.87554 0.57318 0.18928
   0  -6   2    2.19    0.24   1 0.05196 0.01593-0.95631-0.74030 0.28769 0.67208
   0  -6  -2    2.56    0.23   1-0.01591 0.04396-0.87842-0.58908 0.47762 0.80687
   0   6  -2    2.56    0.23   1-0.09082-0.05436-0.74283-0.95877 0.66328 0.27890
   0   6   2    2.25    0.23   1-0.16306-0.22163-0.55584-0.84553 0.81513 0.48574
   0  -6   2    2.73    0.30   1-0.76851-0.80759-0.63930-0.42344 0.02596 0.41046
   0   6  -3    5.55    0.40   1 0.07633 0.14516 0.97375 0.77720-0.21441-0.61227
   0   6   3    5.54    0.40   1-0.02832-0.10444 0.85961 0.55126-0.51015-0.82776
   0  -6   3    6.04    0.42   1-0.08276-0.15170 0.76006 0.95705-0.64455-0.24705
   0  -6  -3    5.83    0.43   1-0.16373-0.08892 0.55382 0.86205-0.81637-0.49895
   0  -6  -3    5.61    0.46   1 0.20114 0.27470 0.49333 0.80251-0.84626-0.52962
   0  -6   3    5.59    0.44   1-0.48992-0.55600-0.86646-0.66874 0.09598 0.49359
   0   6  -3    5.54    0.40   1-0.49471-0.42846-0.69746-0.89539 0.51846 0.12117
   0  -6   3    5.61    0.38   1 0.06842 0.00845-0.96872-0.77106 0.23849 0.63669
   0  -6  -3    5.63    0.38   1-0.03271 0.05111-0.85263-0.54492 0.52148 0.83692
   0   6  -3    5.76    0.37   1-0.07503-0.01456-0.77593-0.97351 0.62633 0.22817
   0   6   3    5.90    0.41   1-0.18217-0.26466-0.49478-0.80295 0.84970 0.53405
   0  -6   3    5.80    0.44   1-0.78971-0.85307-0.60865-0.41111-0.07668 0.32133
   0   6  -4    4.83    0.38   1 0.09726 0.19034 0.98401 0.80609-0.14920-0.56033
   0  -6   4    4.78    0.37   1-0.06921-0.16229 0.78750 0.96593-0.61240-0.20156
   0  -6  -4    4.68    0.40   1-0.17620-0.07756 0.51450 0.84126-0.83919-0.53503
   0  -6  -4    4.83    0.41   1 0.15407 0.25156 0.44931 0.77724-0.87998-0.57671
   0  -6   4    4.56    0.39   1-0.47925-0.56960-0.87737-0.69789 0.02317 0.43415
   0   6  -4    4.43    0.36   1-0.50041-0.40997-0.73095-0.91054 0.46399 0.05323
   0  -6   4    4.53    0.34   1 0.08446 0.00050-0.97827-0.79898 0.18934 0.60135
   0  -6  -4    4.77    0.34   1-0.04911 0.05868-0.82493-0.49886 0.56308 0.86469
   0   6  -4    4.68    0.34   1-0.06041 0.02383-0.80436-0.98355 0.59104 0.17903
   0   6   4    4.58    0.35   1-0.20101-0.30747-0.42854-0.75517 0.88087 0.57893
   0   6  -5   26.52    1.19   1 0.11860 0.23575 0.98968 0.83037-0.08040-0.50487
   0  -6   5   26.62    1.18   1-0.05591-0.17290 0.81270 0.97256-0.57998-0.15565
   0  -6  -5   27.09    1.28   1 0.10854 0.22996 0.40524 0.75192-0.90774-0.61783
   0  -6   5   26.11    1.20   1-0.67028-0.78691-0.72229-0.56239-0.17030 0.25390
   0   6  -5   25.51    1.16   1-0.50389-0.38928-0.75970-0.92102 0.41101-0.01317
   0   6  -5   27.64    1.17   1-0.04707 0.06117-0.82851-0.98933 0.55798 0.13217
   0  -6  -5   25.94    1.12   1-0.06490 0.06688-0.79585-0.45141 0.60199 0.88980
   0   6   5   27.09    1.20   1-0.21919-0.35033-0.35788-0.70253 0.90767 0.61943
   0  -6   5   25.16    1.19   1-0.80392-0.91584-0.53063-0.36975-0.26858 0.15653
   0   6  -6    5.55    0.42   1 0.14010 0.28168 0.99010 0.84945-0.00853-0.44617
   0  -6   6    5.20    0.39   1-0.04309-0.18422 0.83538 0.97667-0.54796-0.11028
   0  -6   6    4.79    0.39   1-0.67063-0.81123-0.69662-0.55541-0.25486 0.18278
   0   6  -6    4.64    0.39   1-0.50549-0.36660-0.78407-0.92714 0.36013-0.07742
   0  -6  -6    5.25    0.36   1-0.07995 0.07565-0.76589-0.40304 0.63797 0.91204
   0   6   6    5.28    0.39   1-0.23640-0.39175-0.28341-0.64615 0.92940 0.65499
   0  -6   6    5.28    0.42   1-0.79879-0.93501-0.48680-0.34422-0.35347 0.08521
   0   6  -7   41.47    1.37   1 0.16139 0.32740 0.98471 0.86271 0.06544-0.38539
   0  -6   7   42.11    1.34   1-0.03072-0.19585 0.85581 0.97846-0.51636-0.06523
   0   6   7   39.45    1.31   1-0.07221-0.24466 0.78158 0.39899-0.61960-0.88370
   0  -6  -7   42.89    1.48   1 0.02345 0.19268 0.31912 0.70329-0.94742-0.68428
   0  -6   7   39.73    1.35   1-0.66605-0.83063-0.66692-0.54439-0.33405 0.11698
   0   6  -7   41.03    1.37   1-0.50553-0.34240-0.80445-0.92920 0.31191-0.13907
   0   6   7   39.19    1.30   1-0.30971-0.48608-0.18024-0.56130 0.93359 0.66982
   0  -6  -7   42.34    1.33   1-0.09416 0.08545-0.73551-0.35430 0.67093 0.93121
   0   6   7   42.07    1.37   1-0.25233-0.43167-0.20604-0.58716 0.94544 0.68475
   0  -6   7   40.86    1.41   1-0.78748-0.94790-0.44209-0.31774-0.42944 0.02275
   0   6  -7   40.13    1.38   1-0.70842-0.54833-0.67477-0.79954 0.20692-0.24507
   0   6  -8    7.19    0.45   1 0.18212 0.37222 0.97318 0.86986 0.14048-0.32369
   0  -6   8    7.06    0.41   1-0.01908-0.20834 0.87374 0.97781-0.48601-0.02152
   0   6   8    7.42    0.45   1-0.08015-0.27673 0.76549 0.36434-0.63843-0.88919
   0  -6  -8    6.88    0.46   1-0.22102-0.02719 0.35036 0.75180-0.91016-0.65883
   0  -6  -8    7.29    0.49   1-0.01611 0.17793 0.27744 0.68002-0.96060-0.71126
   0  -6   8    7.05    0.45   1-0.65711-0.84532-0.63378-0.53121-0.40805 0.05679
   0   6  -8    6.69    0.43   1-0.50435-0.31696-0.82117-0.92767 0.26700-0.19735
   0   6   8    6.69    0.42   1-0.28379-0.48439-0.12507-0.52443 0.95069 0.70023
   0  -6  -8    7.07    0.41   1-0.10737 0.09615-0.70536-0.30574 0.70066 0.94724
   0   6  -8    6.51    0.45   1-0.73284-0.54855-0.66508-0.77162 0.14350-0.32199
   0   6  -9    8.93    0.50   1 0.20197 0.41616 0.95535 0.87076 0.21565-0.26187
   0  -6   9    8.74    0.44   1-0.00779-0.22033 0.88996 0.97517-0.45596 0.02224
   0   6   9    9.27    0.51   1-0.08702-0.30774 0.75104 0.33133-0.65448-0.89191
   0  -6  -9    8.66    0.51   1-0.23079-0.01290 0.30861 0.72872-0.92276-0.68468
   0  -6  -9    8.77    0.53   1-0.05312 0.16485 0.23753 0.65882-0.96992-0.73401
   0  -6   9    8.36    0.49   1-0.64488-0.85699-0.59918-0.51531-0.47444 0.00382
   0   6   9    9.07    0.48   1-0.25782-0.48267-0.07159-0.48926 0.96353 0.72639
   0  -6   9    9.04    0.50   1 0.15588-0.04747-0.98670-0.89911-0.04601 0.43513
   0   6  -9    8.09    0.40   1-0.00598 0.19816-0.89245-0.97971 0.45109-0.02992
   0  -6  -9    8.49    0.43   1-0.11960 0.10793-0.67576-0.25777 0.72735 0.96015
   0   6  -9    8.56    0.51   1-0.75172-0.54323-0.65379-0.74210 0.08634-0.39265
   0   6 -10    4.23    0.34   1 0.22062 0.45905 0.93131 0.86534 0.28979-0.20109
   0  -6  10    4.65    0.31   1 0.00232-0.23431 0.90349 0.97011-0.42859 0.06299
   0   6  10    4.95    0.36   1-0.09296-0.33740 0.73817 0.29986-0.66817-0.89232
   0  -6 -10    4.53    0.36   1-0.23997 0.00189 0.26687 0.70562-0.93337-0.70858
   0  -6 -10    4.53    0.37   1-0.08760 0.15340 0.19954 0.63971-0.97596-0.75314
   0   6 -10    4.85    0.36   1-0.49957-0.26363-0.84565-0.91569 0.18785-0.30331
   0  -6 -10    4.85    0.39   1-0.43535-0.18637-0.48713-0.05172 0.75707 0.98111
   0   6  10    5.23    0.35   1-0.23200-0.48109-0.02001-0.45602 0.97250 0.74872
   0  -6  10    5.02    0.36   1 0.16820-0.05912-0.98165-0.91231-0.08975 0.40520
   0   6 -10    4.82    0.29   1 0.00141 0.22956-0.90231-0.97120 0.43107-0.06375
   0  -6 -10    5.09    0.33   1-0.13073 0.12076-0.64731-0.21090 0.75093 0.97001
   0   6 -10    4.35    0.36   1-0.76609-0.53338-0.64174-0.71175 0.03542-0.45706
   0   6 -11    4.61    0.35   1 0.23823 0.49955 0.90054 0.85465 0.36368-0.14150
   0  -6  11    4.04    0.29   1 0.01158-0.24915 0.91505 0.96309-0.40315 0.10182
   0   6  11    4.02    0.32   1-0.09792-0.36650 0.72713 0.27025-0.67947-0.89030
   0  -6 -11    4.37    0.37   1-0.12010 0.14500 0.16300 0.62165-0.97928-0.76975
   0  -6  11    4.08    0.33   1-0.61286-0.87296-0.52690-0.48053-0.58887-0.08378
   0   6 -11    4.43    0.35   1-0.49648-0.23627-0.85433-0.90612 0.15366-0.35086
   0  -6 -11    4.59    0.35   1-0.42653-0.15328-0.46224-0.00856 0.77742 0.98814
   0   6  11    4.10    0.31   1-0.20636-0.47975 0.02976-0.42478 0.97802 0.76771
   0  -6  11    4.05    0.36   1 0.17996-0.07133-0.97470-0.92375-0.13251 0.37629
   0   6 -11    3.85    0.28   1 0.00779 0.25994-0.91042-0.96093 0.41360-0.09501
   0  -6 -11    4.58    0.31   1-0.14081 0.13468-0.62025-0.16546 0.77165 0.97697
   0   6 -11    3.95    0.33   1-0.77685-0.51987-0.62961-0.68128-0.00935-0.51534
   0   6 -12    0.13    0.16   1 0.25373 0.53910 0.86504 0.83785 0.43280-0.08577
   0  -6  12    0.00    0.12   1 0.02008-0.26471 0.92499 0.95427-0.37944 0.13887
   0   6  12    0.22    0.17   1-0.10203-0.39475 0.71778 0.24233-0.68874-0.88625
   0  -6 -12    0.20    0.17   1-0.15095 0.13807 0.12764 0.60504-0.98026-0.78412
   0  -6  12    0.16    0.16   1-0.59425-0.87843-0.49042-0.46281-0.63744-0.11898
   0   6 -12    0.01    0.16   1-0.49320-0.20869-0.86118-0.89468 0.12295-0.39494
   0  -6 -12    0.14    0.17   1-0.41831-0.12080-0.43973 0.03221 0.79475 0.99215
   0   6  12    0.12    0.15   1-0.18142-0.47905 0.07692-0.39594 0.98039 0.78341
   0  -6  12    0.19    0.22   1 0.19107-0.08431-0.96604-0.93346-0.17394 0.34862
   0   6 -12    0.11    0.14   1 0.01319 0.28929-0.91699-0.94921 0.39867-0.12371
   0  -6 -12    0.07    0.12   1-0.14947 0.14861-0.59598-0.12222 0.78895 0.98131
   0   6  12    0.23    0.14   1 0.00998-0.29014-0.04820-0.51939 0.99878 0.80377
   0   6 -12    0.26    0.17   1-0.78473-0.50355-0.61796-0.65140-0.04805-0.56754
   0   6 -13    2.07    0.27   1 0.26760 0.57729 0.82424 0.81588 0.49900-0.03277
   0  -6  13    2.04    0.23   1 0.02752-0.28136 0.93314 0.94383-0.35843 0.17326
   0   6  13    2.53    0.31   1-0.10536-0.42222 0.71009 0.21607-0.69618-0.88036
   0  -6 -13    1.89    0.28   1-0.26401 0.05037 0.14258 0.63706-0.95392-0.76916
   0  -6 -13    1.91    0.29   1-0.17988 0.13316 0.09387 0.58981-0.97919-0.79648
   0  -6  13    2.30    0.28   1-0.57465-0.88280-0.45447-0.44557-0.68060-0.14871
   0   6 -13    2.08    0.28   1-0.48988-0.18111-0.86651-0.88176 0.09573-0.43552
   0  -6 -13    2.17    0.27   1-0.41077-0.08897-0.41958 0.07071 0.80945 0.99352
   0   6  13    1.81    0.24   1-0.15700-0.47867 0.12198-0.36934 0.98003 0.79653
   0  -6  13    2.30    0.31   1 0.20158-0.09776-0.95577-0.94159-0.21415 0.32225
   0   6 -13    2.12    0.22   1 0.01774 0.31784-0.92233-0.93617 0.38599-0.15019
   0  -6 -13    2.06    0.25   1-0.15741 0.16462-0.57285-0.08068 0.80440 0.98305
   0   6  13    2.10    0.24   1 0.00344-0.32094 0.01279-0.47664 0.99991 0.81841
   0   6 -13    2.02    0.26   1-0.79046-0.48508-0.60707-0.62227-0.08139-0.61438
   0   6 -14    3.77    0.33   1 0.27969 0.61375 0.77877 0.78931 0.56149 0.01663
   0  -6  14    3.73    0.28   1 0.03403-0.29893 0.93986 0.93194-0.33985 0.20522
   0   6  14    3.51    0.34   1-0.10796-0.44896 0.70399 0.19141-0.70195-0.87280
   0  -6 -14    3.43    0.33   1-0.27088 0.06755 0.10171 0.61485-0.95722-0.78573
   0  -6 -14    3.66    0.34   1-0.20724 0.12972 0.06137 0.57606-0.97636-0.80704
   0  -6  14    3.68    0.35   1-0.55439-0.88643-0.41923-0.42904-0.71894-0.17364
   0   6 -14    3.52    0.33   1-0.48666-0.15361-0.87063-0.86764 0.07177-0.47285
   0  -6 -14    3.85    0.32   1-0.40395-0.05789-0.40173 0.10683 0.82184 0.99259
   0  -6  14    3.34    0.34   1 0.21150-0.11179-0.94404-0.94825-0.25307 0.29717
   0   6 -14    3.35    0.27   1 0.02147 0.34558-0.92656-0.92202 0.37552-0.17445
   0  -6 -14    3.76    0.30   1-0.16435 0.18163-0.55190-0.04132 0.81755 0.98249
   0   6  14    3.79    0.30   1-0.00307-0.35171 0.07349-0.43418 0.99729 0.82932
   0   6 -15    0.38    0.19   1 0.29006 0.64785 0.72861 0.75918 0.62047 0.06260
   0  -6  15    0.25    0.14   1 0.03960-0.31745 0.94529 0.91878-0.32379 0.23465
   0   6  15    0.08    0.19   1-0.10988-0.47502 0.69943 0.16829-0.70619-0.86373
   0  -6 -15    0.28    0.19   1-0.27720 0.08528 0.06122 0.59302-0.95885-0.80065
   0   6  15    0.21    0.22   1 0.21764-0.14304 0.50836-0.02578-0.83318-0.98938
   0  -6  15    0.19    0.21   1-0.53362-0.88963-0.38467-0.41318-0.75317-0.19448
   0  -6 -15    0.26    0.22   1-0.39787-0.02754-0.38610 0.14074 0.83223 0.98966
   0  -6  15    0.28    0.22   1 0.22092-0.12643-0.93086-0.95365-0.29100 0.27303
   0  -6 -15    0.35    0.16   1-0.17034 0.19950-0.53325-0.00409 0.82862 0.97988
   0   6  15    0.31    0.16   1-0.00953-0.38220 0.13343-0.39251 0.99101 0.83657
   0   6 -16   13.17    0.58   1 0.29852 0.68076 0.67500 0.72507 0.67472 0.10405
   0  -6  16   13.93    0.55   1 0.04425-0.33689 0.94960 0.90449-0.31029 0.26152
   0   6  16   13.71    0.60   1-0.11117-0.50046 0.69634 0.14663-0.70904-0.85325
   0   6  16   12.75    0.64   1 0.20888-0.17572 0.50041-0.05248-0.84021-0.98303
   0  -6  16   13.39    0.61   1-0.51265-0.89255-0.35106-0.39829-0.78354-0.21143
   0  -6 -16   12.63    0.57   1-0.39252 0.00206-0.37257 0.17254 0.84089 0.98499
   0  -6  16   14.40    0.68   1 0.22972-0.14158-0.91652-0.95772-0.32743 0.25044
   0  -6 -16   12.81    0.53   1-0.17543 0.21836-0.51698 0.03059 0.83782 0.97538
   0   6  16   13.07    0.56   1-0.01592-0.41284 0.19266-0.35154 0.98113 0.84022
   0   6 -17    0.66    0.22   1 0.30494 0.71123 0.62023 0.68912 0.72271 0.13874
   0  -6  17    0.83    0.20   1 0.04817-0.35720 0.95308 0.88911-0.29885 0.28612
   0   6  17    0.50    0.23   1-0.11188-0.52530 0.69465 0.12637-0.71059-0.84147
   0   6  17    0.79    0.26   1 0.20171-0.20682 0.49385-0.07778-0.84582-0.97528
   0  -6  17    0.68    0.22   1-0.49102-0.89555-0.31754-0.38332-0.81120-0.22592
   0  -6 -17    0.61    0.22   1-0.38793 0.03097-0.36108 0.20271 0.84801 0.97874
   0  -6  17    1.09    0.27   1 0.23812-0.15717-0.90075-0.96079-0.36322 0.22842
   0  -6 -17    0.77    0.18   1-0.17968 0.23806-0.50309 0.06289 0.84534 0.96921
   0   6  18    9.65    0.49   1-0.11203-0.54960 0.69428 0.10743-0.71092-0.82849
   0   6  18    8.75    0.52   1 0.19600-0.23646 0.48860-0.10178-0.85020-0.96629
   0  -6  18    8.61    0.49   1-0.46988-0.89835-0.28571-0.37018-0.83520-0.23648
   0  -6 -18    9.11    0.49   1-0.38404 0.05912-0.35143 0.23065 0.85381 0.97123
   0  -6 -18    9.11    0.58   1 0.30969 0.75250-0.56278 0.02174-0.76639-0.65822
   0  -6  18   10.01    0.57   1 0.24588-0.17335-0.88414-0.96260-0.39726 0.20819
   0  -6 -18    9.35    0.44   1-0.18313 0.25856-0.49157 0.09283 0.85136 0.96152
   0   6  18    9.26    0.46   1-0.02841-0.47381 0.30772-0.27299 0.95104 0.83724
   0   6  19    9.26    0.48   1-0.11167-0.57337 0.69516 0.08975-0.71012-0.81436
   0   6  19    9.72    0.56   1 0.19162-0.26477 0.48456-0.12458-0.85351-0.95622
   0  -6  19    9.28    0.50   1-0.44856-0.90116-0.25442-0.35769-0.85676-0.24484
   0  -6 -19    8.62    0.47   1-0.38083 0.08659-0.34352 0.25685 0.85846 0.96256
   0  -6  19    9.17    0.56   1 0.25317-0.19016-0.86649-0.96340-0.43021 0.18891
   0  -6 -19    9.15    0.44   1-0.18584 0.27980-0.48239 0.12042 0.85601 0.95247
   0   6  20    0.25    0.25   1-0.11080-0.59665 0.69722 0.07324-0.70823-0.79914
   0   6  20   -0.25    0.28   1 0.18846-0.29185 0.48163-0.14625-0.85586-0.94521
   0  -6  20    0.23    0.24   1-0.42756-0.90410-0.22431-0.34627-0.87571-0.25037
   0  -6 -20    0.21    0.24   1-0.37826 0.11340-0.33725 0.28141 0.86207 0.95286
   0  -6  20   -0.13    0.24   1 0.25998-0.20730-0.84790-0.96323-0.46202 0.17091
   0  -6 -20    0.31    0.17   1-0.18785 0.30173-0.47550 0.14573 0.85942 0.94218
   0   6  21    2.36    0.30   1-0.10947-0.61945 0.70040 0.05785-0.70529-0.78289
   0   6  21    2.05    0.35   1 0.18643-0.31782 0.47974-0.16688-0.85737-0.93334
   0  -6  21    2.28    0.30   1-0.40656-0.90713-0.19482-0.33553-0.89260-0.25399
   0  -6 -21    2.32    0.30   1-0.37631 0.13961-0.33250 0.30445 0.86477 0.94223
   0  -6  21    2.38    0.36   1 0.26634-0.22489-0.82839-0.96214-0.49277 0.15397
   0  -6 -21    2.31    0.26   1-0.18920 0.32433-0.47083 0.16881 0.86169 0.93075
   0   6  22    4.92    0.39   1-0.10769-0.64181 0.70463 0.04351-0.70135-0.76562
   0   6  22    5.14    0.44   1 0.18543-0.34274 0.47881-0.18656-0.85810-0.92071
   0  -6  22    4.59    0.39   1-0.38580-0.91032-0.16624-0.32565-0.90747-0.25545
   0  -6 -22    5.24    0.39   1-0.37494 0.16524-0.32917 0.32607 0.86663 0.93078
   0  -6  22    4.85    0.46   1 0.27225-0.24308-0.80807-0.96012-0.52239 0.13808
   0   6  23    2.64    0.32   1-0.10546-0.66373 0.70984 0.03016-0.69641-0.74736
   0  -6  23    1.94    0.29   1-0.36541-0.91360-0.13868-0.31676-0.92045-0.25493
   0  -6 -23    2.18    0.30   1-0.37411 0.19032-0.32717 0.34637 0.86775 0.91858
   0   6 -23    2.79    0.32   1 0.11565 0.66632 0.55958 0.72929 0.82066 0.15535
   0  -6  23    2.01    0.31   1 0.27776-0.26152-0.78683-0.95730-0.55112 0.12316
   0   6  24    4.81    0.38   1-0.10281-0.68521 0.71599 0.01774-0.69049-0.72812
   0  -6  24    4.17    0.38   1-0.34492-0.91704-0.11143-0.30821-0.93199-0.25305
   0  -6 -24    4.27    0.36   1-0.37379 0.21488-0.32641 0.36543 0.86817 0.90569
   0   6 -24    4.57    0.40   1 0.09765 0.67255 0.53427 0.72233 0.83965 0.16093
   0  -6  24    4.09    0.42   1 0.28285-0.28067-0.76484-0.95357-0.57879 0.10916
   0   7   0   -0.02    0.16   1 0.03097 0.02601 0.93675 0.64221-0.34861-0.76608
   0  -7   0    0.13    0.20   1-0.13538-0.13217 0.63499 0.92972-0.76055-0.34371
   0  -7   0   -0.06    0.18   1-0.50464-0.49678-0.81835-0.52376 0.27500 0.69201
   0   7   0   -0.09    0.17   1-0.45432-0.46169-0.54398-0.83876 0.70545 0.28864
   0  -7   0   -0.08    0.14   1 0.03069 0.04457-0.93646-0.64165 0.34941 0.76569
   0   7   0   -0.05    0.13   1-0.13694-0.15028-0.63079-0.92556 0.76377 0.34748
   0  -7   0    0.15    0.16   1-0.71928-0.70839-0.67101-0.37657 0.17990 0.59697
   0   7  -1   93.27    2.47   1 0.04665 0.06578 0.95175 0.67581-0.30328-0.73413
   0   7   1   80.73    2.31   1 0.01626-0.01279 0.92061 0.60746-0.39014-0.79424
   0  -7   1   86.21    2.29   1-0.12406-0.14499 0.66453 0.94068-0.73688-0.30673
   0  -7  -1   82.72    2.40   1-0.14657-0.11961 0.60423 0.91737-0.78320-0.37963
   0  -7   1   84.07    2.27   1-0.50156-0.51797-0.83805-0.56172 0.21468 0.64511
   0  -7  -1   81.55    2.38   1-0.50568-0.47357-0.79587-0.48296 0.33297 0.73652
   0   7  -1   78.83    2.27   1-0.46701-0.45023-0.58549-0.86209 0.66264 0.23255
   0  -7   1   83.96    2.36   1 0.04503 0.03499-0.95030-0.67379 0.30803 0.73808
   0  -7  -1   82.18    2.30   1 0.01631 0.05419-0.92067-0.60749 0.38999 0.79247
   0   7  -1   84.33    2.15   1-0.12172-0.11108-0.67045-0.94686 0.73189 0.30184
   0   7   1   86.14    2.21   1-0.15276-0.18915-0.58650-0.89994 0.79540 0.39284
   0  -7   1   83.47    2.48   1-0.74965-0.76296-0.65525-0.37903 0.09309 0.52366
   0  -7  -1   84.93    2.32   1-0.68392-0.64882-0.68071-0.36803 0.26244 0.66601
   0   7  -2    6.02    0.40   1 0.06330 0.10687 0.96514 0.70790-0.25393-0.69817
   0   7   2    5.88    0.40   1 0.00254-0.05069 0.90377 0.57202-0.42799-0.81866
   0  -7   2    6.61    0.44   1-0.11273-0.15746 0.69259 0.95021-0.71246-0.26886
   0  -7  -2    6.00    0.42   1-0.15771-0.10662 0.57196 0.90369-0.80497-0.41469
   0  -7   2    6.18    0.44   1-0.49638-0.53705-0.85456-0.59648 0.15267 0.59647
   0  -7  -2    5.10    0.40   1-0.50482-0.44845-0.77121-0.44005 0.38778 0.77797
   0   7  -2    6.10    0.41   1-0.47776-0.43680-0.62406-0.88239 0.61829 0.17484
   0  -7   2    6.37    0.40   1 0.05932 0.02529-0.96218-0.70405 0.26584 0.70969
   0  -7  -2    5.75    0.36   1 0.00210 0.06396-0.90321-0.57177 0.42918 0.81791
   0   7  -2    5.91    0.36   1-0.10719-0.07254-0.70580-0.96383 0.70025 0.25642
   0   7   2    6.65    0.40   1-0.16891-0.22923-0.53775-0.86966 0.82600 0.43719
   0  -7   2    6.20    0.45   1-0.77384-0.81137-0.63335-0.37544 0.00392 0.44801
   0   7  -3    5.59    0.38   1 0.08067 0.14893 0.97624 0.73764-0.20106-0.65856
   0   7   3    5.23    0.36   1-0.01008-0.08742 0.88676 0.53642-0.46211-0.83940
   0  -7   3    5.43    0.37   1-0.10153-0.17040 0.71892 0.95798-0.68762-0.23070
   0  -7  -3    6.04    0.41   1-0.16864-0.09376 0.53862 0.88884-0.82549-0.44850
   0  -7  -3    5.82    0.43   1 0.19372 0.26758 0.48650 0.83784-0.85193-0.47583
   0  -7   3    5.68    0.42   1-0.48907-0.55403-0.86764-0.62784 0.08948 0.54667
   0   7  -3    6.24    0.40   1-0.48655-0.42131-0.65932-0.89940 0.57319 0.11641
   0  -7   3    5.72    0.38   1 0.07344 0.01547-0.97198-0.73219 0.22325 0.68091
   0  -7  -3    5.82    0.35   1-0.01196 0.07389-0.88410-0.53430 0.46713 0.84205
   0   7  -3    6.32    0.36   1-0.09348-0.03494-0.73701-0.97669 0.66938 0.21175
   0   7   3    6.00    0.38   1-0.18517-0.26943-0.48468-0.83501 0.85486 0.47975
   0  -7   3    5.62    0.41   1-0.79109-0.85290-0.60569-0.36611-0.08543 0.37217
   0   7  -4    0.08    0.15   1 0.09866 0.19120 0.98453 0.76456-0.14477-0.61553
   0   7   4   -0.08    0.15   1-0.02175-0.12262 0.86975 0.50072-0.49301-0.85687
   0  -7   4    0.09    0.15   1-0.09045-0.18295 0.74364 0.96419-0.66242-0.19200
   0  -7  -4   -0.04    0.15   1-0.17935-0.08035 0.50416 0.87299-0.84477-0.48106
   0  -7  -4   -0.15    0.15   1 0.15232 0.25010 0.44764 0.81773-0.88113-0.51841
   0  -7   4   -0.04    0.20   1-0.47972-0.56895-0.87703-0.65548 0.02606 0.49662
   0   7  -4   -0.03    0.17   1-0.49346-0.40403-0.69110-0.91291 0.52807 0.05789
   0  -7   4   -0.23    0.12   1 0.08733 0.00537-0.97970-0.75828 0.18042 0.65190
   0  -7  -4    0.08    0.14   1-0.02574 0.08405-0.86365-0.49547 0.50343 0.86454
   0   7  -4    0.15    0.13   1-0.08067 0.00188-0.76442-0.98574 0.63964 0.16823
   0   7   4    0.07    0.13   1-0.20135-0.30960-0.42728-0.79607 0.88140 0.52001
   0   7  -5   19.77    0.77   1 0.11708 0.23370 0.98944 0.78808-0.08537-0.56948
   0  -7   5   19.34    0.75   1-0.07968-0.19632 0.76645 0.96843-0.63733-0.15357
   0  -7  -5   19.35    0.79   1-0.18978-0.06666 0.46883 0.85625-0.86265-0.51223
   0  -7  -5   20.15    0.85   1 0.11184 0.23356 0.40849 0.79732-0.90588-0.55652
   0  -7   5   18.80    0.78   1-0.66969-0.78582-0.72618-0.52411-0.15545 0.32831
   0   7  -5   18.34    0.73   1-0.49863-0.38502-0.71947-0.92290 0.48345-0.00022
   0  -7   5   17.96    0.70   1 0.10087-0.00448-0.98531-0.78213 0.13773 0.62309
   0  -7  -5   19.77    0.71   1-0.03909 0.09470-0.84215-0.45561 0.53781 0.88512
   0   7  -5   19.51    0.69   1-0.06879 0.03776-0.78832-0.99128 0.61139 0.12619
   0   7   5   19.36    0.74   1-0.21715-0.35017-0.36619-0.75296 0.90484 0.55715
   0  -7   5   18.39    0.79   1-0.80405-0.91446-0.53665-0.33376-0.25592 0.22879
   0   7  -6   13.46    0.61   1 0.13579 0.27690 0.99046 0.80777-0.02315-0.52039
   0  -7   6   12.24    0.56   1-0.06925-0.21002 0.78744 0.97086-0.61248-0.11538
   0  -7   6   13.28    0.64   1-0.67106-0.81112-0.70439-0.52095-0.23127 0.26586
   0   7  -6   12.85    0.60   1-0.50222-0.36434-0.74434-0.92952 0.44014-0.05688
   0  -7  -6   13.55    0.56   1-0.05196 0.10580-0.81986-0.41496 0.57019 0.90366
   0   7  -6   13.22    0.54   1-0.05786 0.07243-0.80911-0.99368 0.58478 0.08570
   0   7   6   12.79    0.58   1-0.23235-0.38960-0.30171-0.70652 0.92465 0.59078
   0  -7   6   13.27    0.65   1-0.80067-0.93538-0.49756-0.31299-0.33369 0.16459
   0   7  -7    4.44    0.35   1 0.15455 0.32014 0.98711 0.82308 0.04134-0.46908
   0  -7   7    4.68    0.32   1-0.05915-0.22380 0.80672 0.97156-0.58795-0.07733
   0  -7  -7    4.69    0.39   1 0.03476 0.20428 0.33084 0.75716-0.94304-0.62045
   0  -7   7    4.34    0.34   1-0.66837-0.83241-0.67891-0.51415-0.30389 0.20669
   0   7  -7    4.42    0.35   1-0.50444-0.34241-0.76594-0.93286 0.39857-0.11190
   0  -7  -7    4.23    0.28   1-0.06421 0.11755-0.79718-0.37391 0.60030 0.91997
   0   7   7    4.43    0.32   1-0.24676-0.42800-0.23418-0.65738 0.94035 0.62020
   0  -7   7    4.10    0.34   1-0.79188-0.95079-0.45713-0.29079-0.40491 0.10689
   0   7  -8    1.06    0.23   1 0.17304 0.36270 0.97906 0.83362 0.10721-0.41654
   0  -7   8    0.99    0.20   1-0.04961-0.23838 0.82405 0.97033-0.56432-0.04034
   0   7   8    1.01    0.24   1-0.05780-0.25510 0.80923 0.36593-0.58463-0.89499
   0  -7  -8    0.89    0.25   1-0.00180 0.19267 0.29263 0.73736-0.95622-0.64742
   0  -7   8    0.98    0.22   1-0.66201-0.85004-0.65046-0.50441-0.37232 0.15165
   0   7  -8    0.70    0.21   1-0.50550-0.31921-0.78457-0.93324 0.35903-0.16481
   0   7   8    1.31    0.22   1-0.29614-0.49787-0.15112-0.59264 0.94311 0.63315
   0  -7  -8    1.06    0.19   1-0.07576 0.12978-0.77446-0.33277 0.62806 0.93403
   0   7   8    0.98    0.19   1-0.26010-0.46533-0.16455-0.60613 0.95145 0.64503
   0   7  -8    0.77    0.21   1-0.67953-0.49679-0.68146-0.83006 0.27173-0.25334
   0   7  -9    1.63    0.26   1 0.19112 0.40489 0.96599 0.83925 0.17416-0.36293
   0  -7   9    1.48    0.22   1-0.04060-0.25351 0.83961 0.96732-0.54166-0.00433
   0   7   9    1.89    0.25   1-0.06444-0.28574 0.79674 0.33492-0.60086-0.89787
   0  -7  -9    1.63    0.27   1-0.22791-0.00980 0.32120 0.78332-0.91917-0.62153
   0  -7  -9    1.63    0.27   1-0.03647 0.18193 0.25560 0.71904-0.96609-0.67072
   0  -7   9    1.78    0.24   1-0.65230-0.86392-0.61931-0.49341-0.43697 0.10088
   0   7  -9    1.90    0.25   1-0.50563-0.29510-0.80050-0.93083 0.32175-0.21554
   0   7   9    1.68    0.23   1-0.27271-0.49867-0.10204-0.56186 0.95666 0.66002
   0  -7  -9    2.08    0.23   1-0.08661 0.14295-0.75192-0.29187 0.65353 0.94571
   0   7  -9    1.67    0.23   1-0.70372-0.49678-0.67616-0.80653 0.21810-0.32047
   0   7 -10   15.63    0.70   1 0.20855 0.44640 0.94775 0.83976 0.24139-0.30905
   0  -7  10   14.91    0.63   1-0.03210-0.26898 0.85360 0.96264-0.51992 0.03087
   0   7  10   14.73    0.66   1-0.07021-0.31565 0.78555 0.30517-0.61479-0.89845
   0  -7 -10   14.49    0.69   1-0.23641 0.00566 0.28335 0.76410-0.92941-0.64506
   0  -7 -10   16.04    0.75   1-0.06911 0.17220 0.22001 0.70228-0.97304-0.69075
   0   7 -10   15.21    0.69   1-0.50502-0.27022-0.81394-0.92602 0.28712-0.26353
   0  -7 -10   12.55    0.60   1-0.45886-0.20877-0.55843-0.08102 0.69108 0.97460
   0   7  10   15.45    0.67   1-0.24912-0.49932-0.05404-0.53221 0.96696 0.68368
   0  -7  10   15.54    0.70   1 0.16276-0.06249-0.98415-0.87276-0.07031 0.48411
   0   7 -10   13.68    0.56   1-0.02378 0.20245-0.86666-0.97769 0.49833-0.05598
   0  -7 -10   15.37    0.62   1-0.09663 0.15682-0.73001-0.25154 0.67655 0.95505
   0   7 -10   14.40    0.68   1-0.72353-0.49239-0.66932-0.78146 0.16884-0.38323
   0   7 -11    5.83    0.39   1 0.22507 0.48718 0.92435 0.83500 0.30806-0.25575
   0  -7  11    6.45    0.36   1-0.02435-0.28535 0.86579 0.95626-0.49981 0.06433
   0   7  11    6.22    0.40   1-0.07517-0.34475 0.77566 0.27672-0.62665-0.89697
   0  -7 -11    5.71    0.42   1-0.24449 0.02164 0.24530 0.74473-0.93810-0.66701
   0  -7 -11    6.75    0.45   1-0.10059 0.16463 0.18501 0.68604-0.97757-0.70868
   0   7 -11    6.03    0.41   1-0.50385-0.24479-0.82523-0.91906 0.25517-0.30885
   0  -7 -11    5.84    0.39   1-0.45178-0.17742-0.53605-0.04038 0.71311 0.98330
   0   7  11    6.16    0.40   1-0.22562-0.50007-0.00750-0.50397 0.97418 0.70422
   0  -7  11    6.30    0.42   1 0.17374-0.07550-0.97865-0.88549-0.10975 0.45847
   0   7 -11    5.69    0.33   1-0.01752 0.23271-0.87605-0.96871 0.48189-0.08621
   0  -7 -11    6.29    0.35   1-0.10589 0.17157-0.70884-0.21200 0.69737 0.96208
   0   7 -11    5.95    0.42   1-0.73955-0.48421-0.66153-0.75544 0.12418-0.44140
   0   7 -12   13.90    0.62   1 0.24083 0.52566 0.89519 0.82606 0.37499-0.20322
   0  -7  12   13.14    0.51   1-0.01729-0.30241 0.87640 0.94830-0.48126 0.09623
   0   7  12   12.66    0.57   1-0.07937-0.37309 0.76709 0.24959-0.63660-0.89358
   0  -7 -12   12.50    0.61   1-0.13021 0.15914 0.15148 0.67094-0.97984-0.72422
   0  -7  12   13.46    0.61   1-0.60926-0.89280-0.51963-0.44995-0.59898-0.02088
   0  -7 -12   13.51    0.60   1-0.44499-0.14636-0.51537-0.00144 0.73237 0.98922
   0  -7  12   13.60    0.62   1 0.18431-0.08889-0.97156-0.89678-0.14863 0.43343
   0  -7 -12   13.34    0.52   1-0.11433 0.18714-0.68873-0.17352 0.71594 0.96688
   0   7 -12   12.80    0.60   1-0.75239-0.47285-0.65331-0.72899 0.08412-0.49495
   0   7 -13   46.67    1.21   1 0.25500 0.56415 0.86171 0.81141 0.43866-0.15274
   0  -7  13   46.86    1.10   1-0.01048-0.31868 0.88620 0.93915-0.46317 0.12819
   0   7  13   50.08    1.23   1-0.08286-0.40072 0.75984 0.22378-0.64480-0.88844
   0  -7  13   47.13    1.24   1-0.59154-0.89919-0.48532-0.43440-0.64384-0.05238
   0  -7 -13   51.75    1.30   1-0.43858-0.11568-0.49646 0.03573 0.74911 0.99264
   0  -7  13   48.59    1.27   1 0.19440-0.10291-0.96300-0.90660-0.18659 0.40923
   0  -7 -13   46.86    1.10   1-0.12194 0.20354-0.66990-0.13632 0.73236 0.96952
   0   7  13   49.05    1.20   1 0.00892-0.31696-0.03833-0.56982 0.99922 0.75817
   0   7 -13   45.94    1.23   1-0.76265-0.45888-0.64499-0.70236 0.04840-0.54416
   0   7 -14    3.48    0.34   1 0.26770 0.60092 0.82392 0.79233 0.49947-0.10531
   0  -7  14    3.81    0.29   1-0.00487-0.33717 0.89396 0.92832-0.44811 0.15663
   0   7  14    4.56    0.37   1-0.08568-0.42768 0.75389 0.19927-0.65138-0.88168
   0  -7  14    3.70    0.36   1-0.57285-0.90448-0.45126-0.41905-0.68424-0.07937
   0  -7 -14    4.16    0.47   1-0.43266-0.08556-0.47945 0.07115 0.76349 0.99378
   0  -7  14    3.97    0.40   1 0.20405-0.11723-0.95305-0.91504-0.22372 0.38594
   0  -7 -14    3.88    0.31   1-0.12869 0.22073-0.65263-0.10061 0.74666 0.97012
   0   7  14    3.64    0.31   1 0.00291-0.34724 0.01779-0.53193 0.99983 0.77231
   0   7 -14    3.63    0.34   1-0.77071-0.44274-0.63695-0.67608 0.01709-0.58897
   0   7 -15   10.30    0.51   1 0.27906 0.63669 0.78144 0.76879 0.55808-0.05976
   0  -7  15   10.22    0.43   1-0.00002-0.35642 0.90043 0.91620-0.43499 0.18312
   0   7  15   10.57    0.51   1-0.08787-0.45401 0.74921 0.17603-0.65646-0.87343
   0  -7  15   10.69    0.54   1-0.55344-0.90896-0.41761-0.40411-0.72062-0.10232
   0  -7 -15   10.84    0.53   1-0.42720-0.05583-0.46410 0.10477 0.77595 0.99292
   0  -7  15   10.59    0.55   1 0.21323-0.13201-0.94178-0.92217-0.25995 0.36355
   0  -7 -15    9.93    0.43   1-0.13467 0.23876-0.63688-0.06649 0.75910 0.96879
   0   7  15   11.02    0.48   1-0.00313-0.37754 0.07402-0.49393 0.99725 0.78325
   0   7 -15    9.76    0.50   1-0.77709-0.42484-0.62930-0.65007-0.01043-0.63000
   0   7 -16    3.05    0.31   1 0.28900 0.67038 0.73436 0.74182 0.61415-0.01667
   0  -7  16    3.08    0.25   1 0.00403-0.37645 0.90569 0.90287-0.42391 0.20758
   0   7  16    3.76    0.35   1-0.08947-0.47974 0.74577 0.15404-0.66015-0.86377
   0  -7  16    3.28    0.44   1-0.53341-0.91291-0.38433-0.38953-0.75349-0.12182
   0  -7 -16    3.95    0.35   1-0.42227-0.02663-0.45048 0.13666 0.78660 0.99025
   0  -7  16    2.84    0.36   1 0.22202-0.14729-0.92917-0.92816-0.29551 0.34178
   0  -7 -16    3.07    0.28   1-0.13987 0.25758-0.62285-0.03408 0.76973 0.96565
   0   7  16    3.18    0.29   1-0.00915-0.40755 0.12994-0.45628 0.99147 0.79101
   0   7 -16    3.32    0.32   1-0.78203-0.40559-0.62229-0.62483-0.03406-0.66713
   0   7 -17    2.01    0.28   1 0.29732 0.70318 0.68357 0.71063 0.66657 0.02294
   0   7  17    1.99    0.29   1-0.09050-0.50491 0.74353 0.13324-0.66253-0.85282
   0  -7  17    1.81    0.28   1-0.51305-0.91645-0.35171-0.37562-0.78298-0.13789
   0  -7 -17    2.02    0.29   1-0.41788 0.00203-0.43855 0.16687 0.79564 0.98597
   0  -7  17    1.91    0.31   1 0.23031-0.16296-0.91548-0.93287-0.32991 0.32122
   0  -7 -17    1.87    0.22   1-0.14429 0.27715-0.61061-0.00347 0.77866 0.96081
   0   7  17    2.20    0.24   1-0.01517-0.43782 0.18567-0.41880 0.98249 0.79555
   0   7 -18    1.42    0.26   1 0.30381 0.73373 0.63119 0.67706 0.71364 0.05671
   0   7  18    1.61    0.28   1-0.09100-0.52955 0.74245 0.11359-0.66369-0.84063
   0  -7  18    1.80    0.29   1-0.49188-0.91997-0.31886-0.36132-0.81016-0.15195
   0  -7 -18    1.33    0.25   1-0.41403 0.03014-0.42824 0.19554 0.80323 0.98023
   0  -7  18    1.37    0.30   1 0.23829-0.17898-0.90041-0.93668-0.36395 0.30096
   0  -7 -18    1.52    0.22   1-0.14761 0.29596-0.60129 0.02505 0.78527 0.95486
   0   7 -19    1.71    0.25   1 0.30878 0.76239 0.57577 0.64115 0.75705 0.08756
   0   7  19    1.27    0.27   1-0.09100-0.55369 0.74246 0.09504-0.66367-0.82728
   0  -7  19    1.47    0.29   1-0.47108-0.92309-0.28749-0.34864-0.83392-0.16227
   0  -7 -19    1.46    0.26   1-0.41073 0.05771-0.41948 0.22258 0.80952 0.97320
   0  -7  19    1.27    0.30   1 0.24572-0.19550-0.88452-0.93922-0.39652 0.28221
   0  -7 -19    1.80    0.24   1-0.15057 0.31695-0.59283 0.05192 0.79112 0.94701
   0   7  20    2.35    0.30   1-0.09051-0.57733 0.74352 0.07755-0.66254-0.81281
   0  -7  20    2.95    0.34   1-0.44996-0.92613-0.25645-0.33641-0.85543-0.17059
   0  -7 -20    2.93    0.32   1-0.40796 0.08474-0.41219 0.24814 0.81465 0.96500
   0  -7  20    2.54    0.37   1 0.25274-0.21259-0.86760-0.94075-0.42822 0.26416
   0  -7 -20    2.77    0.26   1-0.15285 0.33862-0.58624 0.07691 0.79558 0.93777
   0   7  21    2.83    0.33   1-0.08955-0.60052 0.74559 0.06106-0.66034-0.79727
   0  -7  21    2.27    0.32   1-0.42902-0.92913-0.22638-0.32505-0.87446-0.17620
   0  -7 -21    2.24    0.31   1-0.40571 0.11126-0.40631 0.27229 0.81872 0.95575
   0  -7  21    2.06    0.34   1 0.25935-0.22993-0.84972-0.94129-0.45902 0.24717
   0   7  22    0.00    0.21   1-0.08815-0.62325 0.74862 0.04552-0.65710-0.78069
   0  -7  22    0.01    0.19   1-0.40797-0.93213-0.19679-0.31421-0.89152-0.18000
   0  -7 -22    0.30    0.22   1-0.40396 0.13728-0.40176 0.29512 0.82182 0.94554
   0  -7  22   -0.09    0.24   1 0.26556-0.24766-0.83090-0.94088-0.48895 0.23105
   0   7  23    0.16    0.21   1-0.08631-0.64555 0.75256 0.03090-0.65284-0.76308
   0  -7  23    0.15    0.22   1-0.38706-0.93515-0.16797-0.30408-0.90662-0.18169
   0  -7 -23    0.02    0.20   1-0.40268 0.16282-0.39846 0.31669 0.82405 0.93444
   0  -7  23    0.29    0.27   1 0.27137-0.26597-0.81123-0.93951-0.51793 0.21579
   0   8   0   98.46    2.71   1 0.04344 0.03777 0.94887 0.61225-0.31264-0.78975
   0  -8   0   93.53    1.83   1-0.14654-0.14330 0.60432 0.94094-0.78314-0.30672
   0  -8   0   92.65    1.85   1-0.50304-0.49404-0.83060-0.49394 0.23885 0.71549
   0   8   0   93.29    1.80   1-0.44553-0.45396-0.51700-0.85389 0.73089 0.25453
   0  -8   0   94.62    2.55   1 0.04327 0.05923-0.94871-0.61170 0.31314 0.78886
   0   8   0   93.61    1.71   1-0.14833-0.16255-0.59924-0.93641 0.78670 0.31097
   0  -8   0   93.77    1.92   1-0.73764-0.72520-0.66259-0.32608 0.12978 0.60642
   0   8  -1   31.29    0.90   1 0.05734 0.07618 0.96065 0.64273-0.27176-0.76229
   0   8   1   30.44    0.86   1 0.03042 0.00066 0.93618 0.58096-0.35019-0.81392
   0  -8   1   30.84    0.90   1-0.13710-0.15757 0.63036 0.94861-0.76409-0.27439
   0  -8  -1   31.06    0.91   1-0.15606-0.12870 0.57684 0.93205-0.80180-0.33868
   0  -8   1   31.14    0.94   1-0.49939-0.51466-0.84625-0.52784 0.18564 0.67564
   0  -8  -1   30.57    0.92   1-0.50510-0.47185-0.81278-0.45785 0.29026 0.75347
   0   8  -1   30.55    0.87   1-0.45769-0.44185-0.55468-0.87330 0.69486 0.20517
   0   8   1   30.01    0.89   1-0.43185-0.46452-0.47714-0.83233 0.76540 0.30238
   0  -8   1   31.57    0.85   1 0.05564 0.04760-0.95931-0.64067 0.27681 0.76633
   0  -8  -1   30.09    0.81   1 0.03101 0.07088-0.93679-0.58149 0.34850 0.81045
   0   8  -1   32.11    0.83   1-0.13502-0.12625-0.63595-0.95446 0.75982 0.27029
   0   8   1   32.16    0.86   1-0.16199-0.20015-0.55912-0.91470 0.81310 0.35107
   0  -8   1   30.96    0.97   1-0.76151-0.77328-0.64601-0.32781 0.05258 0.54274
   0  -8  -1   31.04    0.95   1-0.70970-0.67305-0.67436-0.31962 0.20381 0.66695
   0   8  -2   10.55    0.50   1 0.07189 0.11480 0.97100 0.67169-0.22799-0.73187
   0   8   2   10.55    0.49   1 0.01822-0.03562 0.92287 0.54906-0.38466-0.83502
   0  -8   2   11.04    0.54   1-0.12766-0.17227 0.65530 0.95499-0.74449-0.24148
   0  -8  -2   11.06    0.53   1-0.16555-0.11406 0.54821 0.92202-0.81978-0.36995
   0  -8  -2   11.68    0.60   1 0.21810 0.26832 0.50878 0.88353-0.83280-0.38388
   0  -8   2   11.64    0.58   1-0.49408-0.53365-0.85950-0.55939 0.13084 0.63426
   0  -8  -2   10.52    0.53   1-0.50567-0.44818-0.79313-0.41988 0.33945 0.78919
   0   8  -2   10.37    0.49   1-0.46826-0.42828-0.58979-0.89025 0.65793 0.15497
   0  -8   2   11.07    0.50   1 0.06798 0.03600-0.96842-0.66812 0.23985 0.74317
   0  -8  -2   10.83    0.47   1 0.01882 0.08269-0.92356-0.54989 0.38297 0.83112
   0   8  -2   11.24    0.47   1-0.12232-0.08958-0.66893-0.96908 0.73318 0.22988
   0   8   2   11.62    0.50   1-0.17598-0.23806-0.51520-0.88927 0.83880 0.39053
   0  -8   2   10.91    0.56   1-0.78049-0.81656-0.62459-0.32473-0.02645 0.47724
   0  -8  -2   11.73    0.56   1-0.67863-0.61778-0.68160-0.30863 0.27360 0.72324
   0   8  -3    6.40    0.39   1 0.08711 0.15480 0.97959 0.69892-0.18110-0.69823
   0   8   3    5.88    0.39   1 0.00685-0.07120 0.90925 0.51683-0.41619-0.85312
   0  -8   3    6.39    0.41   1-0.11834-0.18708 0.67889 0.96000-0.72463-0.20831
   0  -8  -3    5.96    0.41   1-0.17492-0.09968 0.51862 0.91091-0.83691-0.40037
   0  -8  -3    6.62    0.46   1 0.18089 0.25505 0.47459 0.86809-0.86141-0.42585
   0  -8   3    6.35    0.44   1-0.48714-0.55098-0.87007-0.58820 0.07518 0.59197
   0  -8  -3    5.13    0.40   1-0.50489-0.42312-0.77213-0.38064 0.38586 0.82223
   0   8  -3    6.65    0.41   1-0.47734-0.41319-0.62249-0.90469 0.62019 0.10387
   0  -8   3    6.23    0.38   1 0.08026 0.02429-0.97601-0.69409 0.20234 0.71947
   0  -8  -3    5.93    0.35   1 0.00689 0.09472-0.90929-0.51739 0.41608 0.85048
   0   8  -3    6.84    0.38   1-0.11025-0.05350-0.69856-0.98033 0.70700 0.18993
   0   8   3    5.70    0.36   1-0.19007-0.27611-0.46779-0.86027 0.86315 0.42858
   0   8  -4   72.22    1.49   1 0.10287 0.19488 0.98598 0.72396-0.13135-0.66174
   0   8   4   70.13    1.44   1-0.00362-0.10578 0.89565 0.48464-0.44474-0.86829
   0  -8   4   74.56    1.54   1-0.10917-0.20167 0.70112 0.96372-0.70463-0.17482
   0  -8  -4   74.83    1.59   1-0.18420-0.08484 0.48797 0.89886-0.85320-0.42994
   0  -8  -4   75.18    1.68   1 0.14399 0.24207 0.43968 0.85192-0.88653-0.46434
   0  -8   4   77.06    1.67   1-0.47856-0.56667-0.87784-0.61421 0.01904 0.54919
   0   8  -4   71.39    1.49   1-0.48495-0.39652-0.65256-0.91651 0.58221 0.05255
   0  -8   4   72.19    1.46   1 0.09238 0.01307-0.98202-0.71829 0.16462 0.69561
   0  -8  -4   71.78    1.39   1-0.00485 0.10698-0.89399-0.48371 0.44805 0.86866
   0   8  -4   75.46    1.43   1-0.09887-0.01810-0.72499-0.98840 0.68162 0.15077
   0   8   4   76.70    1.54   1-0.20417-0.31420-0.41677-0.82771 0.88578 0.46493
   0  -8   4   74.92    1.65   1-0.80183-0.88653-0.56870-0.30557-0.18342 0.34740
   0   8  -5    0.75    0.23   1 0.11905 0.23513 0.98974 0.74632-0.07893-0.62266
   0   8   5    1.09    0.23   1-0.01333-0.13894 0.88215 0.45245-0.47077-0.88089
   0  -8   5    0.89    0.24   1-0.10026-0.21690 0.72182 0.96586-0.68476-0.14163
   0  -8  -5    1.09    0.24   1-0.19329-0.07035 0.45648 0.88592-0.86848-0.45846
   0  -8  -5    0.95    0.25   1 0.10765 0.22966 0.40437 0.83536-0.90823-0.49941
   0  -8   5    0.89    0.22   1-0.66966-0.78529-0.72633-0.48208-0.15486 0.38845
   0   8  -5    0.98    0.23   1-0.49115-0.37854-0.67991-0.92558 0.54450 0.00143
   0  -8   5    1.06    0.22   1 0.10437 0.00108-0.98645-0.74111 0.12656 0.67138
   0  -8  -5    1.04    0.22   1-0.01628 0.11948-0.87788-0.44923 0.47860 0.88538
   0   8  -5    0.69    0.19   1-0.08824 0.01639-0.74842-0.99349 0.65731 0.11265
   0   8   5    0.85    0.19   1-0.21802-0.35293-0.36263-0.79153 0.90606 0.49891
   0  -8   5    1.09    0.26   1-0.80404-0.91294-0.53567-0.29077-0.25800 0.28632
   0   8  -6    4.87    0.40   1 0.13555 0.27619 0.99048 0.76574-0.02396-0.58081
   0  -8   6    4.64    0.36   1-0.09158-0.23178 0.74118 0.96671-0.66502-0.10834
   0  -8  -6    4.77    0.40   1-0.20219-0.05514 0.42418 0.87223-0.88271-0.48597
   0  -8   6    4.64    0.41   1-0.67111-0.81067-0.70691-0.48130-0.22330 0.33339
   0   8  -6    4.63    0.37   1-0.49604-0.35915-0.70456-0.93199 0.50746-0.04895
   0  -8   6    4.52    0.35   1 0.11614-0.01111-0.98928-0.76232 0.08845 0.64709
   0  -8  -6    4.66    0.33   1-0.02730 0.13246-0.86121-0.41420 0.50751 0.90049
   0   8  -6    4.65    0.32   1-0.07837 0.05027-0.76914-0.99585 0.63424 0.07579
   0   8   6    4.65    0.34   1-0.23148-0.39064-0.30557-0.75246 0.92360 0.53027
   0  -8   6    4.18    0.36   1-0.80104-0.93425-0.50003-0.27348-0.32906 0.22884
   0   8  -7    0.03    0.20   1 0.15222 0.31739 0.98778 0.78172 0.03319-0.53680
   0  -8   7   -0.01    0.15   1-0.08331-0.24764 0.75890 0.96587-0.64585-0.07583
   0  -8  -7    0.05    0.19   1 0.03756 0.20736 0.33372 0.80220-0.94192-0.55987
   0  -8   7    0.22    0.20   1-0.66922-0.83276-0.68425-0.47733-0.28971 0.28043
   0   8  -7    0.06    0.16   1-0.49977-0.33873-0.72667-0.93570 0.47135-0.09858
   0  -8  -7    0.16    0.15   1-0.03788 0.14589-0.84417-0.37880 0.53472 0.91390
   0   8  -7   -0.06    0.15   1-0.06929 0.08336-0.78735-0.99570 0.61258 0.04034
   0   8   7   -0.00    0.17   1-0.24443-0.42758-0.24557-0.71084 0.93805 0.55844
   0  -8   7    0.03    0.20   1-0.79342-0.95084-0.46295-0.25462-0.39515 0.17625
   0   8  -8   43.18    0.97   1 0.16879 0.35804 0.98135 0.79389 0.09187-0.49146
   0  -8   8   40.47    0.88   1-0.07543-0.26390 0.77513 0.96354-0.62727-0.04391
   0  -8  -8   43.69    1.08   1 0.00383 0.19874 0.29857 0.78546-0.95437-0.58612
   0  -8   8   42.60    1.00   1-0.66418-0.85172-0.65886-0.47065-0.35321 0.23033
   0   8  -8   40.71    0.91   1-0.50244-0.31713-0.74620-0.93698 0.43672-0.14657
   0  -8  -8   41.07    0.81   1-0.04797 0.15976-0.82694-0.34321 0.56022 0.92556
   0   8   8   42.57    0.93   1-0.25664-0.46378-0.18338-0.66703 0.94894 0.58306
   0   8  -9    0.26    0.19   1 0.18521 0.39856 0.97087 0.80211 0.15199-0.44469
   0   8   9    0.08    0.23   1-0.04350-0.26555 0.83468 0.33071-0.54900-0.90560
   0  -8   9    0.20    0.19   1-0.06800-0.28061 0.78988 0.95973-0.60947-0.01277
   0  -8  -9   -0.05    0.20   1-0.02847 0.19036 0.26421 0.76981-0.96404-0.60921
   0  -8   9    0.05    0.18   1-0.65616-0.86728-0.63079-0.46286-0.41419 0.18323
   0  -8  -9   -0.09    0.17   1-0.05747 0.17426-0.80983-0.30773 0.58383 0.93537
   0   8 -10   45.77    1.18   1 0.20127 0.43869 0.95611 0.80612 0.21294-0.39711
   0   8  10   48.16    1.18   1-0.04909-0.29526 0.82497 0.30243-0.56303-0.90628
   0  -8  10   45.19    1.11   1-0.06105-0.29780 0.80317 0.95446-0.59260 0.01743
   0  -8  10   46.04    1.21   1-0.64575-0.88077-0.60144-0.45221-0.47038 0.14047
   0  -8 -10   44.55    1.04   1-0.06638 0.18935-0.79300-0.27254 0.60558 0.94332
   0   8 -11   14.37    0.62   1 0.21667 0.47818 0.93706 0.80568 0.27378-0.34959
   0   8  11   14.90    0.57   1-0.05396-0.32427 0.81625 0.27515-0.57516-0.90506
   0  -8  11   13.48    0.55   1-0.05455-0.31510 0.81519 0.94789-0.57660 0.04702
   0  -8 -11   13.76    0.59   1-0.47045-0.19489-0.59743-0.05962 0.64941 0.97901
   0  -8  11   13.22    0.59   1 0.17062-0.07657-0.98040-0.84503-0.09846 0.52920
   0  -8 -11   14.08    0.49   1-0.07463 0.20486-0.77674-0.23785 0.62537 0.94944
   0   8 -11   13.17    0.60   1-0.69155-0.43776-0.67919-0.81516 0.24586-0.37929
   0   8 -12    0.13    0.22   1 0.23143 0.51722 0.91348 0.80074 0.33463-0.30212
   0  -8  12    0.04    0.18   1-0.04869-0.33337 0.82568 0.93981-0.56203 0.07494
   0   8  12   -0.00    0.23   1-0.05816-0.35259 0.80856 0.24890-0.58552-0.90206
   0  -8  12    0.08    0.23   1-0.61865-0.90175-0.53889-0.42719-0.57170 0.06596
   0  -8 -12   -0.09    0.25   1-0.46507-0.16524-0.57893-0.02286 0.66972 0.98598
   0  -8  12    0.09    0.23   1 0.18056-0.09059-0.97429-0.85730-0.13473 0.50676
   0  -8 -12    0.18    0.19   1-0.08226 0.22125-0.76110-0.20385 0.64339 0.95367
   0   8 -12    0.06    0.20   1-0.70852-0.43053-0.67474-0.79248 0.20668-0.43198
   0   8 -13   14.68    0.61   1 0.24558 0.55392 0.88483 0.79245 0.39593-0.25531
   0  -8  13   14.35    0.53   1-0.04343-0.35224 0.83481 0.93038-0.54880 0.10152
   0   8  13   14.89    0.59   1-0.06171-0.38015 0.80192 0.22375-0.59422-0.89744
   0  -8  13   14.84    0.61   1-0.60274-0.90973-0.50673-0.41374-0.61636 0.03472
   0  -8 -13   14.08    0.59   1-0.45987-0.13576-0.56172 0.01260 0.68773 0.99066
   0  -8  13   15.02    0.64   1 0.19012-0.10518-0.96686-0.86823-0.17038 0.48487
   0  -8 -13   14.71    0.52   1-0.08922 0.23830-0.74632-0.17070 0.65957 0.95607
   0   8 -13   14.39    0.60   1-0.72272-0.42052-0.66965-0.76916 0.17098-0.48118
   0   8 -14   33.35    0.88   1 0.25842 0.59111 0.85235 0.77883 0.45465-0.20976
   0  -8  14   33.45    0.79   1-0.03879-0.37173 0.84265 0.91966-0.53705 0.12663
   0   8  14   33.44    0.83   1-0.06464-0.40722 0.79635 0.19962-0.60136-0.89124
   0  -8  14   34.05    0.91   1-0.58546-0.91657-0.47402-0.39980-0.65766 0.00678
   0  -8 -14   32.10    0.84   1-0.45497-0.10675-0.54603 0.04653 0.70345 0.99319
   0  -8  14   34.25    0.94   1 0.19935-0.11991-0.95813-0.87790-0.20551 0.46357
   0  -8 -14   33.71    0.75   1-0.09544 0.25597-0.73268-0.13862 0.67384 0.95669
   0   8 -14   32.34    0.88   1-0.73452-0.40812-0.66424-0.74552 0.13876-0.52690
   0   8 -15    9.00    0.47   1 0.27003 0.62679 0.81596 0.76115 0.51115-0.16664
   0   8  15    9.33    0.47   1-0.06699-0.43370 0.79183 0.17655-0.60704-0.88358
   0  -8  15    9.80    0.51   1-0.56726-0.92237-0.44141-0.38589-0.69524-0.01737
   0  -8 -15    9.93    0.52   1-0.45032-0.07783-0.53155 0.07927 0.71739 0.99380
   0  -8  15    9.11    0.54   1 0.20820-0.13501-0.94817-0.88634-0.24002 0.44290
   0  -8 -15    9.09    0.42   1-0.10103 0.27438-0.72007-0.10764 0.68650 0.95557
   0   8 -15    8.65    0.48   1-0.74428-0.39368-0.65874-0.72179 0.10994-0.56922
   0   8 -16    3.73    0.32   1 0.28054 0.66175 0.77512 0.73926 0.56610-0.12474
   0   8  16    3.07    0.33   1-0.06878-0.45963 0.78835 0.15450-0.61136-0.87456
   0  -8  16    3.43    0.34   1-0.54835-0.92736-0.40903-0.37222-0.72938-0.03809
   0  -8 -16    3.59    0.37   1-0.44602-0.04925-0.51847 0.11062 0.72955 0.99264
   0  -8  16    3.61    0.37   1 0.21676-0.15056-0.93694-0.89371-0.27412 0.42260
   0  -8 -16    3.36    0.28   1-0.10594 0.29348-0.70872-0.07792 0.69748 0.95278
   0   8 -17    0.79    0.21   1 0.28983 0.69479 0.72984 0.71420 0.61913-0.08466
   0   8  17    1.33    0.26   1-0.07004-0.48503 0.78589 0.13348-0.61438-0.86424
   0  -8  17    1.03    0.24   1-0.52878-0.93177-0.37681-0.35870-0.76052-0.05586
   0  -8 -17    1.40    0.27   1-0.44209-0.02106-0.50677 0.14058 0.74008 0.98984
   0  -8  17    1.26    0.29   1 0.22488-0.16639-0.92465-0.89983-0.30730 0.40325
   0  -8 -17    0.82    0.20   1-0.11018 0.31325-0.69872-0.04955 0.70685 0.94837
   0   8  18    8.46    0.47   1-0.07079-0.50992 0.78441 0.11344-0.61618-0.85270
   0  -8  18    8.39    0.48   1-0.50881-0.93570-0.34504-0.34564-0.78870-0.07062
   0  -8 -18    9.31    0.51   1-0.43857 0.00673-0.49643 0.16918 0.74913 0.98556
   0  -8  18    8.42    0.53   1 0.23278-0.18252-0.91102-0.90511-0.34036 0.38400
   0  -8 -18    7.83    0.39   1-0.11374 0.33370-0.69015-0.02261 0.71466 0.94240
   0   8  19    0.53    0.26   1-0.07105-0.53432 0.78389 0.09436-0.61681-0.83999
   0  -8  19    0.48    0.24   1-0.48792-0.93956-0.31281-0.33196-0.81490-0.08377
   0  -8 -19    0.56    0.26   1-0.43551 0.03398-0.48759 0.19648 0.75668 0.97991
   0  -8  19    0.62    0.29   1 0.24018-0.19907-0.89655-0.90906-0.37215 0.36602
   0   8  20    0.04    0.24   1-0.07084-0.55825 0.78430 0.07621-0.61631-0.82616
   0  -8  20   -0.09    0.19   1-0.46731-0.94288-0.28190-0.31975-0.83793-0.09336
   0  -8 -20    0.10    0.26   1-0.43282 0.06094-0.47989 0.22245 0.76312 0.97303
   0  -8  20    0.17    0.24   1 0.24722-0.21597-0.88106-0.91198-0.40324 0.34875
   0   8  21    2.45    0.31   1-0.07018-0.58173 0.78560 0.05895-0.61473-0.81124
   0  -8  21    2.23    0.30   1-0.44631-0.94604-0.25116-0.30782-0.85890-0.10115
   0  -8 -21    2.79    0.37   1-0.43054 0.08749-0.47345 0.24717 0.76842 0.96501
   0  -8  21    2.55    0.35   1 0.25392-0.23341-0.86456-0.91394-0.43365 0.33199
   0   9   0    0.02    0.22   1 0.05608 0.05019 0.95966 0.58107-0.27549-0.81230
   0  -9   0    0.03    0.21   1-0.50067-0.49055-0.84173-0.46299 0.20201 0.73823
   0  -9   0    0.08    0.17   1 0.05600 0.07395-0.95959-0.58046 0.27574 0.81092
   0   9   0    0.00    0.18   1-0.15955-0.17555-0.56645-0.94577 0.80849 0.27329
   0  -9   0    0.06    0.19   1-0.75425-0.74026-0.65193-0.27344 0.07793 0.61418
   0   9  -1   27.38    0.81   1 0.06844 0.08663 0.96874 0.60875-0.23844-0.78861
   0   9   1   30.27    0.91   1 0.04432 0.01385 0.94966 0.55237-0.31011-0.83348
   0  -9   1   27.17    0.84   1-0.14958-0.17006 0.59566 0.95578-0.78917-0.23990
   0  -9   1   27.95    0.90   1-0.49654-0.51069-0.85418-0.49368 0.15429 0.70388
   0  -9  -1   28.86    0.90   1-0.50352-0.46913-0.82756-0.43057 0.24819 0.77104
   0  -9   1   26.36    0.77   1 0.06675 0.06077-0.96758-0.60677 0.24356 0.79255
   0  -9  -1   27.19    0.78   1 0.04532 0.08727-0.95057-0.55306 0.30717 0.82855
   0   9   1   27.92    0.80   1-0.17160-0.21151-0.52927-0.92708 0.83091 0.30948
   0  -9   1   27.57    0.91   1-0.77277-0.78299-0.63462-0.27436 0.00850 0.55825
   0  -9  -1   28.01    0.91   1-0.73222-0.69401-0.66539-0.26858 0.14525 0.66798
   0   9  -2    0.61    0.24   1 0.08143 0.12449 0.97666 0.63533-0.19871-0.76213
   0   9   2    0.97    0.24   1 0.03331-0.02124 0.93913 0.52324-0.34191-0.85191
   0  -9   2    0.73    0.21   1-0.14166-0.18581 0.61791 0.95970-0.77337-0.21081
   0  -9  -2    0.85    0.23   1 0.19748 0.24800 0.48996 0.90687-0.84907-0.34069
   0  -9   2    0.90    0.26   1-0.49108-0.52953-0.86473-0.52253 0.10524 0.66824
   0  -9  -2    0.74    0.25   1-0.50516-0.44652-0.81188-0.39662 0.29264 0.80206
   0  -9   2    0.79    0.21   1 0.07755 0.04757-0.97447-0.63203 0.21068 0.77347
   0  -9  -2    0.82    0.21   1 0.03482 0.10067-0.94064-0.52486 0.33759 0.84521
   0   9   2    0.85    0.20   1-0.18385-0.24771-0.48915-0.90537 0.85259 0.34487
   0  -9   2    0.83    0.24   1-0.78732-0.82185-0.61337-0.27146-0.06242 0.50086
   0  -9  -2    0.78    0.22   1-0.70741-0.64500-0.67508-0.26004 0.20934 0.71857
   0   9  -3    1.65    0.25   1 0.09497 0.16209 0.98310 0.66037-0.15646-0.73323
   0   9   3    1.50    0.26   1 0.02302-0.05562 0.92827 0.49378-0.37118-0.86780
   0  -9   3    1.56    0.26   1-0.13380-0.20209 0.63919 0.96241-0.75730-0.18143
   0  -9  -3    1.67    0.27   1 0.16406 0.23851 0.45879 0.89444-0.87326-0.37824
   0  -9   3    1.73    0.30   1-0.48430-0.54701-0.87314-0.54919 0.05541 0.63178
   0  -9  -3    1.31    0.27   1-0.50568-0.42280-0.79497-0.36138 0.33511 0.83104
   0  -9   3    1.58    0.25   1 0.08834 0.03437-0.98018-0.65613 0.17726 0.75386
   0  -9  -3    1.79    0.25   1 0.02445 0.11431-0.92985-0.49569 0.36712 0.86094
   0   9   3    1.98    0.25   1-0.19625-0.28412-0.44589-0.88056 0.87330 0.37930
   0  -9  -3    1.73    0.28   1-0.68054-0.59393-0.68129-0.24803 0.26960 0.76532
   0   9  -4    6.57    0.42   1 0.10898 0.20046 0.98774 0.68366-0.11170-0.70171
   0   9   4    7.06    0.44   1 0.01342-0.08945 0.91727 0.46418-0.39802-0.88120
   0  -9   4    6.96    0.43   1-0.12613-0.21855 0.65926 0.96390-0.74125-0.15207
   0  -9  -4    7.49    0.49   1 0.13080 0.22917 0.42696 0.88137-0.89475-0.41310
   0  -9   4    7.90    0.50   1-0.47619-0.56317-0.87932-0.57362 0.00506 0.59479
   0  -9   4    6.71    0.41   1 0.09904 0.02181-0.98467-0.67879 0.14355 0.73400
   0  -9  -4    7.03    0.39   1 0.01432 0.12817-0.91834-0.46581 0.39552 0.87555
   0   9   4    7.75    0.44   1-0.20865-0.32045-0.39975-0.85284 0.89255 0.41226
   0  -9   4    7.07    0.45   1-0.80295-0.88613-0.56022-0.25508-0.20352 0.38690
   0   9  -5   60.26    1.38   1 0.12339 0.23894 0.99025 0.70477-0.06462-0.66797
   0   9   5   59.30    1.33   1 0.00458-0.12238 0.90639 0.43471-0.42241-0.89221
   0  -9   5   60.71    1.12   1-0.11867-0.23523 0.67807 0.96414-0.72534-0.12285
   0  -9   5   61.12    1.19   1-0.67007-0.78520-0.72382-0.43740-0.16454 0.43832
   0  -9   5   59.04    1.35   1 0.10970 0.00849-0.98792-0.70042 0.10939 0.71367
   0  -9  -5   60.25    1.28   1 0.00454 0.14235-0.90633-0.43558 0.42253 0.88881
   0   9   5   61.05    1.09   1-0.22090-0.35768-0.35085-0.82186 0.91000 0.44339
   0  -9   5   60.83    1.23   1-0.80387-0.91126-0.52942-0.24252-0.27108 0.33283
   0   9  -6   12.20    0.56   1 0.13812 0.27829 0.99029 0.72351-0.01527-0.63172
   0   9   6   11.27    0.51   1-0.00353-0.15460 0.89577 0.40551-0.44450-0.90092
   0  -9   6   12.27    0.55   1-0.11145-0.25173 0.69568 0.96325-0.70964-0.09362
   0  -9   6   13.00    0.59   1-0.67110-0.81015-0.70585-0.43805-0.22670 0.38954
   0  -9   6   11.87    0.55   1 0.12022-0.00496-0.98990-0.72074 0.07509 0.69318
   0  -9  -6   12.08    0.48   1-0.00498 0.15683-0.89380-0.40469 0.44841 0.90090
   0   9   6   12.69    0.55   1-0.23286-0.39392-0.29944-0.78840 0.92526 0.47247
   0  -9   6   13.16    0.62   1-0.80046-0.93217-0.49627-0.22772-0.33610 0.28141
   0   9  -7    1.09    0.23   1 0.15306 0.31781 0.98755 0.73946 0.03614-0.59345
   0  -9   7    1.11    0.25   1-0.10456-0.26898 0.71193 0.96094-0.69441-0.06507
   0  -9   7    0.87    0.23   1-0.66933-0.83238-0.68504-0.43596-0.28757 0.34214
   0  -9   7    1.05    0.25   1 0.13060-0.01854-0.99060-0.73982 0.04062 0.67254
   0  -9  -7    1.00    0.21   1-0.01413 0.17168-0.88099-0.37350 0.47291 0.91160
   0   9   7    1.16    0.23   1-0.24450-0.42955-0.24526-0.75261 0.93811 0.49905
   0  -9   7    1.00    0.22   1-0.79311-0.94902-0.46173-0.21140-0.39721 0.23380
   0   9  -8    3.81    0.34   1 0.16801 0.35684 0.98175 0.75225 0.08905-0.55386
   0  -9   8    3.90    0.32   1-0.09802-0.28658 0.72689 0.95733-0.67971-0.03704
   0  -9   8    4.29    0.38   1-0.66488-0.85193-0.66179-0.43142-0.34634 0.29676
   0  -9   8    3.39    0.33   1 0.14081-0.03230-0.99001-0.75763 0.00613 0.65188
   0  -9  -8    3.87    0.29   1-0.02290 0.18684-0.86800-0.34216 0.49601 0.92087
   0   9   8    3.90    0.32   1-0.25559-0.46464-0.18897-0.71469 0.94813 0.52279
   0   9  -9   27.62    0.77   1 0.18294 0.39586 0.97259 0.76181 0.14352-0.51275
   0  -9   9   27.26    0.74   1-0.09180-0.30383 0.74071 0.95268-0.66551-0.00923
   0  -9   9   27.21    0.81   1-0.65781-0.86844-0.63600-0.42604-0.40346 0.25354
   0  -9  -9   26.97    0.66   1-0.03119 0.20256-0.85507-0.31086 0.51756 0.92861
   0   9 -10    1.81    0.28   1 0.19767 0.43468 0.95983 0.76786 0.19908-0.47057
   0   9  10    1.78    0.29   1-0.02912-0.27598 0.85836 0.29370-0.51221-0.91518
   0  -9  10    1.67    0.24   1-0.08606-0.32223 0.75309 0.94650-0.65225 0.01736
   0  -9  10    1.76    0.28   1-0.64857-0.88310-0.60892-0.41766-0.45668 0.21374
   0  -9 -10    2.10    0.24   1-0.03899 0.21875-0.84232-0.27974 0.53756 0.93482
   0   9 -11    3.77    0.34   1 0.21197 0.47305 0.94343 0.77005 0.25493-0.42804
   0   9  11    4.05    0.35   1-0.03385-0.30484 0.85078 0.26755-0.52442-0.91404
   0  -9  11    3.42    0.29   1-0.08077-0.34108 0.76419 0.93904-0.63990 0.04305
   0  -9 -11    3.58    0.35   1-0.48412-0.20729-0.64912-0.06931 0.58673 0.97582
   0  -9 -11    3.61    0.29   1-0.04631 0.23540-0.82984-0.24891 0.55607 0.93948
   0   9 -12    4.86    0.38   1 0.22586 0.51125 0.92307 0.76835 0.31132-0.38504
   0   9  12    4.79    0.36   1-0.03804-0.33308 0.84390 0.24212-0.53514-0.91127
   0  -9  12    4.80    0.33   1-0.07597-0.36042 0.77403 0.93032-0.62856 0.06773
   0  -9 -12    4.21    0.36   1-0.48005-0.17894-0.63284-0.03478 0.60749 0.98324
   0  -9  12    4.66    0.39   1 0.17925-0.08985-0.97518-0.81599-0.12991 0.57102
   0  -9 -12    4.96    0.31   1-0.05306 0.25265-0.81788-0.21859 0.57293 0.94253
   0   9 -13    2.64    0.32   1 0.23938 0.54717 0.89819 0.76387 0.36869-0.34219
   0   9  13    2.71    0.32   1-0.04158-0.36075 0.83797 0.21762-0.54413-0.90691
   0  -9  13    2.98    0.32   1-0.60949-0.91602-0.52009-0.38507-0.59834 0.11231
   0  -9 -13    2.40    0.30   1-0.47601-0.15062-0.61749-0.00119 0.62618 0.98859
   0  -9  13    2.70    0.33   1 0.18826-0.10480-0.96843-0.82763-0.16338 0.55139
   0  -9 -13    2.21    0.23   1-0.05925 0.27046-0.80653-0.18888 0.58820 0.94401
   0   9 -14    0.04    0.17   1 0.25178 0.58362 0.87002 0.75440 0.42387-0.30041
   0   9  14    0.08    0.20   1-0.04455-0.38785 0.83288 0.19398-0.55164-0.90107
   0  -9  14    0.13    0.21   1-0.59342-0.92411-0.48886-0.37262-0.63941 0.08460
   0  -9 -14    0.22    0.22   1-0.47209-0.12264-0.60324 0.03146 0.64282 0.99195
   0  -9  14   -0.12    0.22   1 0.19697-0.12027-0.96053-0.83808-0.19639 0.53211
   0  -9 -14    0.02    0.17   1-0.06487 0.28885-0.79591-0.15990 0.60191 0.94392
   0   9 -15    0.03    0.18   1 0.26341 0.61963 0.83767 0.74093 0.47846-0.25898
   0   9  15   -0.04    0.23   1-0.04698-0.41441 0.82867 0.17120-0.55775-0.89383
   0  -9  15    0.22    0.21   1-0.57639-0.93097-0.45757-0.36004-0.67704 0.06039
   0  -9 -15    0.09    0.23   1-0.46831-0.09459-0.58997 0.06299 0.65773 0.99352
   0  -9  15    0.30    0.25   1 0.20542-0.13578-0.95148-0.84742-0.22909 0.51325
   0  -9 -15    0.11    0.15   1-0.06986 0.30760-0.78624-0.13178 0.61395 0.94234
   0   9 -16    0.04    0.17   1 0.27409 0.65479 0.80125 0.72349 0.53184-0.21863
   0   9  16    0.21    0.22   1-0.04889-0.44045 0.82532 0.14928-0.56254-0.88527
   0  -9  16   -0.08    0.19   1-0.55838-0.93697-0.42603-0.34720-0.71183 0.03903
   0  -9 -16    0.38    0.24   1-0.46474-0.06674-0.57780 0.09341 0.67093 0.99338
   0  -9  16    0.13    0.27   1 0.21358-0.15158-0.94131-0.85565-0.26134 0.49484
   0  -9 -16    0.24    0.18   1-0.07429 0.32719-0.77744-0.10462 0.62454 0.93914
   0   9  17    1.11    0.27   1-0.05030-0.46599 0.82282 0.12822-0.56606-0.87544
   0  -9  17    1.38    0.27   1-0.53968-0.94217-0.39461-0.33449-0.74365 0.02062
   0  -9 -17    1.44    0.29   1-0.46142-0.03915-0.56675 0.12272 0.68255 0.99166
   0  -9  17    1.31    0.30   1 0.22149-0.16779-0.92998-0.86294-0.29336 0.47662
   0  -9 -17    1.21    0.20   1-0.07811 0.34737-0.76968-0.07850 0.63362 0.93443
   0   9  18    1.21    0.28   1-0.05123-0.49105 0.82117 0.10800-0.56837-0.86440
   0  -9  18    1.46    0.28   1-0.52031-0.94679-0.36320-0.32178-0.77288 0.00476
   0  -9 -18    1.00    0.26   1-0.45841-0.01205-0.55700 0.15073 0.69252 0.98850
   0  -9  18    1.81    0.35   1 0.22905-0.18418-0.91767-0.86904-0.32465 0.45916
   0   9  19    5.62    0.38   1-0.05169-0.51564 0.82034 0.08861-0.56952-0.85220
   0  -9  19    6.22    0.42   1-0.49994-0.95121-0.33125-0.30838-0.80020-0.00957
   0  -9 -19    5.09    0.39   1-0.45566 0.01496-0.54820 0.17779 0.70131 0.98395
   0  -9  19    5.34    0.45   1 0.23644-0.20084-0.90408-0.87441-0.35597 0.44165
   0  10   0    1.44    0.25   1 0.06875 0.06220 0.96894 0.54829-0.23751-0.83397
   0 -10   0    1.27    0.29   1-0.49751-0.48627-0.85174-0.43091 0.16436 0.76016
   0 -10   0    1.42    0.24   1 0.06881 0.08882-0.96899-0.54766 0.23732 0.83196
   0 -10   0    1.20    0.23   1-0.76889-0.75335-0.63890-0.21836 0.02446 0.62030
   0  10  -1    0.68    0.22   1 0.07994 0.09835 0.97583 0.57384-0.20333-0.81303
   0  10   1    0.58    0.24   1 0.05813 0.02751 0.96127 0.52200-0.26940-0.85249
   0 -10   1    0.53    0.26   1-0.49297-0.50602-0.86159-0.45907 0.12097 0.73019
   0 -10  -1    0.53    0.24   1-0.50099-0.46548-0.84049-0.40142 0.20635 0.78878
   0 -10   1    0.37    0.21   1 0.07827 0.07429-0.97489-0.57194 0.20847 0.81691
   0 -10  -1    0.68    0.22   1 0.05947 0.10342-0.96230-0.52266 0.26539 0.84623
   0 -10   1    0.37    0.20   1-0.78301-0.79180-0.62076-0.21859-0.03905 0.57032
   0 -10  -1    0.27    0.20   1-0.75178-0.71201-0.65375-0.21488 0.08616 0.66847
   0  10  -2   12.71    0.53   1 0.09165 0.13414 0.98170 0.59830-0.16690-0.78995
   0  10   2   13.45    0.58   1 0.04810-0.00659 0.95302 0.49515-0.29904-0.86878
   0 -10   2   12.93    0.58   1-0.48734-0.52467-0.86983-0.48556 0.07665 0.69924
   0 -10  -2   13.94    0.59   1-0.50345-0.44367-0.82800-0.37068 0.24686 0.81592
   0 -10   2   12.78    0.51   1 0.08779 0.05982-0.97992-0.59535 0.17897 0.80122
   0 -10  -2   13.21    0.50   1 0.05026 0.11821-0.95488-0.49687 0.29269 0.85973
   0 -10  -2   13.15    0.59   1-0.73216-0.66819-0.66542-0.20832 0.14541 0.71422
   0  10  -3    2.62    0.30   1 0.10384 0.17071 0.98628 0.62155-0.12824-0.76454
   0  10   3    2.46    0.31   1 0.03862-0.04072 0.94436 0.46779-0.32663-0.88290
   0 -10   3    2.38    0.31   1-0.48061-0.54220-0.87636-0.51034 0.03154 0.66750
   0 -10  -3    2.85    0.33   1-0.50498-0.42095-0.81443-0.33883 0.28580 0.84141
   0 -10   3    2.71    0.28   1 0.09731 0.04612-0.98403-0.61761 0.14904 0.78512
   0 -10  -3    2.40    0.26   1 0.04123 0.13317-0.94683-0.47044 0.31907 0.87232
   0 -10  -3    2.71    0.30   1-0.71055-0.62238-0.67409-0.19876 0.20174 0.75705
   0  10  -4   -0.17    0.18   1 0.11646 0.20740 0.98934 0.64320-0.08742-0.73706
   0  10   4   -0.04    0.23   1 0.02982-0.07361 0.93556 0.44039-0.35189-0.89477
   0 -10   4    0.06    0.21   1-0.66796-0.75866-0.73369-0.38646-0.12458 0.52447
   0 -10   4    0.07    0.23   1-0.47277-0.55864-0.88107-0.53329-0.01408 0.63523
   0 -10  -4    0.26    0.24   1-0.50564-0.39735-0.80007-0.30622 0.32281 0.86506
   0 -10   4    0.16    0.19   1 0.10687 0.03171-0.98718-0.63915 0.11852 0.76842
   0 -10  -4   -0.04    0.19   1 0.03246 0.14829-0.93827-0.44362 0.34436 0.88385
   0 -10   4    0.09    0.20   1-0.80386-0.88553-0.54806-0.20091-0.23114 0.41887
   0 -10  -4   -0.11    0.19   1-0.68751-0.57514-0.68003-0.18646 0.25471 0.79651
   0  10  -5    5.77    0.39   1 0.12944 0.24507 0.99058 0.66315-0.04449-0.70722
   0  10   5    6.12    0.40   1 0.02164-0.10588 0.92675 0.41298-0.37504-0.90456
   0 -10   5    6.60    0.43   1-0.67064-0.78527-0.71911-0.39051-0.18197 0.48046
   0 -10   5    5.69    0.38   1 0.11640 0.01726-0.98932-0.65967 0.08761 0.75134
   0 -10  -5    5.60    0.35   1 0.02389 0.16373-0.92923-0.41621 0.36870 0.89440
   0 -10   5    6.09    0.42   1-0.80321-0.90921-0.51860-0.18983-0.29308 0.37053
   0  10  -6    6.36    0.41   1 0.14271 0.28240 0.98976 0.68093 0.00036-0.67570
   0  10   6    5.79    0.37   1 0.01407-0.13772 0.91804 0.38569-0.39623-0.91228
   0 -10   6    6.11    0.41   1-0.67097-0.80952-0.70197-0.39201-0.23878 0.43702
   0 -10   6    5.69    0.38   1 0.12585 0.00273-0.99044-0.67911 0.05648 0.73403
   0 -10  -6    6.09    0.34   1 0.01562 0.17945-0.91986-0.38847 0.39192 0.90381
   0 -10   6    5.44    0.39   1-0.79891-0.92911-0.48740-0.17686-0.35238 0.32474
   0  10  -7    0.12    0.21   1 0.15621 0.32055 0.98659 0.69647 0.04717-0.64200
   0  10   7    0.06    0.21   1 0.00713-0.16875 0.90960 0.35867-0.41540-0.91808
   0 -10   7   -0.10    0.18   1-0.66893-0.83149-0.68236-0.39112-0.29478 0.39450
   0 -10   7    0.15    0.22   1 0.13523-0.01184-0.99049-0.69755 0.02505 0.71643
   0 -10  -7    0.07    0.18   1 0.00773 0.19553-0.91034-0.36075 0.41376 0.91193
   0 -10   7    0.23    0.19   1-0.79122-0.94563-0.45475-0.16243-0.40886 0.28176
   0  10  -8    1.95    0.28   1 0.16978 0.35819 0.98085 0.70932 0.09542-0.60708
   0 -10   8    1.92    0.27   1-0.66459-0.85116-0.66057-0.38805-0.34922 0.35346
   0 -10   8    1.79    0.28   1 0.14442-0.02675-0.98949-0.71475-0.00623 0.69886
   0 -10  -8    1.74    0.24   1 0.00013 0.21193-0.90064-0.33268 0.43454 0.91891
   0  10  -9    0.17    0.20   1 0.18340 0.39590 0.97225 0.71946 0.14523-0.57064
   0 -10   9   -0.25    0.18   1-0.65794-0.86808-0.63644-0.38445-0.40255 0.31403
   0 -10   9   -0.05    0.20   1 0.15356-0.04158-0.98741-0.73106-0.03788 0.68103
   0 -10  -9    0.03    0.15   1-0.00707 0.22873-0.89095-0.30462 0.45403 0.92460
   0  10 -10    3.46    0.33   1 0.19693 0.43351 0.96057 0.72659 0.19624-0.53302
   0 -10  10    3.36    0.32   1-0.64935-0.88339-0.61106-0.37777-0.45270 0.27730
   0 -10 -10    3.55    0.28   1-0.01386 0.24594-0.88138-0.27668 0.47218 0.92895
   0  10 -11    0.06    0.19   1 0.21016 0.47082 0.94575 0.73037 0.24774-0.49484
   0  10  11    0.11    0.20   1-0.01469-0.28630 0.88019 0.25485-0.47439-0.92362
   0 -10 -11    0.00    0.15   1-0.02024 0.26348-0.87201-0.24897 0.48905 0.93198
   0  10 -12    0.92    0.23   1 0.22314 0.50812 0.92743 0.73074 0.30010-0.45587
   0  10  12    1.22    0.25   1-0.01871-0.31444 0.87430 0.23040-0.48501-0.92088
   0 -10 -12    1.06    0.25   1-0.49091-0.18861-0.67882-0.03874 0.54607 0.98128
   0 -10 -12    0.93    0.18   1-0.02613 0.28159-0.86303-0.22162 0.50445 0.93358
   0  10 -13    0.09    0.22   1 0.23558 0.54465 0.90574 0.72763 0.35230-0.41699
   0  10  13    0.31    0.24   1-0.02219-0.34205 0.86908 0.20661-0.49415-0.91668
   0 -10  13    0.17    0.18   1-0.61292-0.91899-0.52702-0.34998-0.58870 0.18153
   0 -10 -13   -0.04    0.22   1-0.48795-0.16148-0.66541-0.00698 0.56490 0.98685
   0 -10  13    0.03    0.26   1 0.18835-0.10266-0.96835-0.78535-0.16372 0.61047
   0 -10 -13    0.10    0.15   1-0.03153 0.30019-0.85452-0.19473 0.51845 0.93378
   0  10 -14    2.34    0.30   1 0.24776 0.57906 0.87979 0.72222 0.40567-0.37825
   0  10  14    2.09    0.31   1-0.02515-0.36914 0.86455 0.18351-0.50190-0.91107
   0 -10  14    2.37    0.28   1-0.59777-0.92803-0.49712-0.33886-0.62891 0.15467
   0 -10 -14    2.43    0.31   1-0.48498-0.13423-0.65268 0.02398 0.58205 0.99066
   0 -10  14    1.97    0.33   1 0.19655-0.11867-0.96095-0.79628-0.19477 0.59316
   0 -10 -14    2.34    0.25   1-0.03643 0.31929-0.84656-0.16841 0.53104 0.93256
   0  10 -15    0.84    0.24   1 0.25904 0.61474 0.85059 0.71192 0.45758-0.33949
   0  10  15    0.74    0.28   1-0.02761-0.39572 0.86073 0.16112-0.50830-0.90412
   0 -10  15    0.50    0.22   1-0.58160-0.93576-0.46697-0.32742-0.66608 0.13093
   0 -10 -15    1.04    0.29   1-0.48206-0.10703-0.64077 0.05415 0.59751 0.99278
   0 -10  15    1.17    0.29   1 0.20454-0.13463-0.95248-0.80621-0.22567 0.57610
   0 -10 -15    1.42    0.22   1-0.04081 0.33892-0.83926-0.14274 0.54219 0.92992
   0  10  16    1.93    0.29   1-0.02958-0.42182 0.85762 0.13944-0.51342-0.89589
   0 -10  16    1.88    0.30   1-0.56437-0.94255-0.43637-0.31552-0.70075 0.10967
   0 -10 -16    2.14    0.33   1-0.47924-0.07993-0.62971 0.08345 0.61138 0.99330
   0 -10  16    2.29    0.37   1 0.21231-0.15083-0.94299-0.81511-0.25629 0.55932
   0  11   0   -0.08    0.18   1 0.08152 0.07530 0.97671 0.51404-0.19846-0.85444
   0 -11   0   -0.03    0.23   1-0.49351-0.48118-0.86059-0.39775 0.12574 0.78118
   0 -11   0    0.07    0.18   1 0.08174 0.10376-0.97683-0.51338 0.19775 0.85186
   0 -11   0    0.08    0.20   1-0.78146-0.76450-0.62316-0.16071-0.03120 0.62426
   0  11  -1    1.25    0.27   1 0.09173 0.10958 0.98173 0.53767-0.16666-0.83599
   0  11   1    1.44    0.26   1 0.07180 0.04052 0.97095 0.48961-0.22825-0.87099
   0 -11   1    1.35    0.32   1-0.48863-0.50056-0.86822-0.42363 0.08615 0.75496
   0 -11  -1    1.43    0.28   1-0.49751-0.46088-0.85173-0.37058 0.16437 0.80638
   0 -11   1    1.24    0.24   1 0.09011 0.08813-0.98101-0.53593 0.17173 0.83964
   0 -11  -1    1.71    0.24   1 0.07350 0.11950-0.97202-0.49019 0.22308 0.86338
   0 -11   1    1.38    0.24   1-0.79174-0.79917-0.60423-0.16023-0.08971 0.57934
   0 -11  -1    1.03    0.25   1-0.76852-0.72722-0.63929-0.15846 0.02593 0.66785
   0  11  -2    2.83    0.31   1 0.10239 0.14465 0.98582 0.56043-0.13289-0.81546
   0  11   2    2.79    0.33   1 0.06259 0.00724 0.96463 0.46469-0.25606-0.88544
   0 -11   2    2.47    0.34   1-0.48282-0.51903-0.87452-0.44817 0.04565 0.72783
   0 -11  -2    2.71    0.32   1-0.50064-0.43974-0.84184-0.34244 0.20163 0.83027
   0 -11   2    2.56    0.28   1 0.09853 0.07339-0.98448-0.55753 0.14519 0.82690
   0 -11  -2    2.61    0.29   1 0.06541 0.13535-0.96665-0.46651 0.24758 0.87409
   0 -11  -2    2.80    0.31   1-0.75333-0.68783-0.65262-0.15356 0.08101 0.70943
   0  11  -3    2.56    0.30   1 0.11348 0.17981 0.98877 0.58199-0.09714-0.79306
   0  11   3    2.93    0.33   1 0.05391-0.02551 0.95792 0.43937-0.28191-0.89794
   0 -11   3    2.35    0.32   1-0.47608-0.53655-0.87938-0.47128 0.00445 0.69999
   0 -11  -3    2.48    0.34   1-0.50296-0.41779-0.83103-0.31339 0.23750 0.85277
   0 -11   3    2.29    0.29   1 0.10704 0.05793-0.98723-0.57866 0.11797 0.81350
   0 -11  -3    2.41    0.27   1 0.05749 0.15143-0.96077-0.44226 0.27130 0.88400
   0 -11   3    2.68    0.31   1-0.80311-0.85906-0.55866-0.15127-0.20713 0.48899
   0 -11  -3    2.50    0.31   1-0.73620-0.64648-0.66336-0.14597 0.13395 0.74883
   0  11  -4    2.42    0.31   1 0.12494 0.21535 0.99037 0.60219-0.05949-0.76875
   0  11   4    2.03    0.30   1 0.04572-0.05842 0.95092 0.41368-0.30601-0.90854
   0 -11   4    2.00    0.28   1-0.66957-0.75977-0.72684-0.33744-0.15285 0.55576
   0 -11  -4    2.31    0.33   1-0.50453-0.39512-0.81943-0.28349 0.27196 0.87378
   0 -11   4    2.04    0.27   1 0.11559 0.04250-0.98918-0.59899 0.09025 0.79962
   0 -11  -4    2.06    0.25   1 0.04978 0.16771-0.95447-0.41758 0.29411 0.89302
   0 -11   4    1.96    0.29   1-0.80397-0.88413-0.53239-0.14324-0.26490 0.44472
   0  11  -5    0.20    0.22   1 0.13674 0.25188 0.99040 0.62092-0.01995-0.74229
   0  11   5    0.10    0.25   1 0.03812-0.09011 0.94388 0.38803-0.32807-0.91722
   0 -11   5    0.18    0.21   1-0.67106-0.78519-0.71235-0.34158-0.20547 0.51651
   0 -11  -5    0.34    0.27   1-0.50542-0.37173-0.80727-0.25309 0.30471 0.89317
   0 -11   5    0.22    0.21   1 0.12412 0.02705-0.99031-0.61843 0.06220 0.78537
   0 -11  -5    0.34    0.19   1 0.04230 0.18423-0.94782-0.39256 0.31597 0.90108
   0 -11   5    0.29    0.19   1-0.80160-0.90610-0.50393-0.13317-0.32168 0.40155
   0 -11  -5    0.39    0.20   1-0.69798-0.55985-0.67769-0.12383 0.23140 0.81928
   0  11  -6   -0.17    0.19   1 0.14879 0.28801 0.98863 0.63776 0.02131-0.71435
   0  11   6   -0.09    0.22   1 0.03107-0.12124 0.93686 0.36241-0.34831-0.92409
   0 -11   6    0.05    0.22   1-0.67054-0.80868-0.69557-0.34353-0.25796 0.47750
   0 -11   6   -0.37    0.21   1 0.13266 0.01162-0.99058-0.63709 0.03369 0.77069
   0 -11  -6    0.00    0.18   1 0.03512 0.20094-0.94095-0.36744 0.33671 0.90807
   0 -11   6    0.00    0.18   1-0.79611-0.92481-0.47398-0.12144-0.37622 0.36050
   0 -11  -6   -0.07    0.16   1-0.67770-0.51537-0.68175-0.10966 0.27553 0.84991
   0  11  -7    0.94    0.25   1 0.16109 0.32501 0.98483 0.65268 0.06438-0.68437
   0  11   7    0.88    0.26   1 0.02457-0.15184 0.92997 0.33693-0.36680-0.92920
   0 -11   7    1.08    0.23   1-0.66800-0.83007-0.67676-0.34336-0.30943 0.43941
   0 -11   7    0.96    0.25   1 0.14117-0.00383-0.98997-0.65486 0.00490 0.75573
   0 -11  -7    0.97    0.20   1 0.02820 0.21802-0.93387-0.34198 0.35649 0.91406
   0 -11   7    1.03    0.24   1-0.78767-0.94058-0.44270-0.10840-0.42845 0.32178
   0  11  -8    2.93    0.32   1 0.17353 0.36154 0.97877 0.66537 0.10902-0.65311
   0  11   8    2.70    0.31   1 0.01860-0.18189 0.92331 0.31167-0.38358-0.93261
   0 -11   8    3.11    0.32   1-0.66345-0.84953-0.65593-0.34126-0.35996 0.40228
   0 -11   8    2.82    0.32   1 0.14952-0.01960-0.98847-0.67154-0.02383 0.74070
   0 -11  -8    2.61    0.27   1 0.02160 0.23542-0.92670-0.31645 0.37516 0.91892
   0  11  -9   -0.03    0.19   1 0.18596 0.39804 0.97029 0.67548 0.15476-0.62070
   0 -11   9    0.01    0.19   1-0.65685-0.86651-0.63297-0.33895-0.40973 0.36642
   0 -11   9    0.15    0.23   1 0.15788-0.03520-0.98603-0.68749-0.05303 0.72533
   0 -11  -9    0.08    0.16   1 0.01535 0.25317-0.91955-0.29092 0.39267 0.92264
   0  11 -10    0.58    0.20   1 0.19842 0.43458 0.95908 0.68311 0.20193-0.58693
   0 -11  10    0.67    0.23   1-0.64853-0.88208-0.60882-0.33350-0.45686 0.33271
   0 -11  10    0.81    0.27   1 0.16614-0.05091-0.98265-0.70251-0.08235 0.70984
   0 -11 -10    0.59    0.17   1 0.00952 0.27130-0.91255-0.26575 0.40883 0.92507
   0  11 -11    0.91    0.24   1 0.21065 0.47090 0.94512 0.68775 0.24970-0.55248
   0 -11 -11    0.85    0.18   1 0.00403 0.28981-0.90569-0.24051 0.42392 0.92636
   0  11 -12    0.10    0.21   1 0.22275 0.50733 0.92804 0.68936 0.29850-0.51709
   0  11  12    0.01    0.22   1-0.00003-0.29713 0.90041 0.21446-0.43502-0.93043
   0 -11 -12    0.14    0.21   1-0.49844-0.19502-0.71831-0.03626 0.48535 0.98012
   0 -11 -12    0.15    0.17   1-0.00104 0.30874-0.89909-0.21555 0.43774 0.92639
   0  11 -13    0.19    0.21   1 0.23443 0.54310 0.90794 0.68786 0.34737-0.48154
   0  11  13    0.10    0.21   1-0.00344-0.32462 0.89589 0.19136-0.44424-0.92628
   0 -11  13   -0.02    0.19   1-0.61365-0.91927-0.52852-0.30946-0.58659 0.24322
   0 -11 -13    0.11    0.22   1-0.49642-0.16873-0.70661-0.00617 0.50424 0.98564
   0 -11 -13    0.45    0.17   1-0.00567 0.32810-0.89286-0.19095 0.45028 0.92513
   0  12   0    6.66    0.43   1 0.09439 0.08760 0.98287 0.47814-0.15827-0.87389
   0 -12   0    6.95    0.48   1-0.48866-0.47520-0.86818-0.36327 0.08635 0.80138
   0 -12   0    7.42    0.40   1 0.09476 0.11965-0.98302-0.47715 0.15712 0.87063
   0  12  -1    2.91    0.31   1 0.10377 0.12142 0.98626 0.50021-0.12848-0.85734
   0  12   1    2.63    0.31   1 0.08543 0.05458 0.97876 0.45543-0.18632-0.88859
   0 -12   1    2.32    0.33   1-0.48346-0.49428-0.87393-0.38726 0.04987 0.77827
   0 -12  -1    2.44    0.34   1-0.49307-0.45535-0.86140-0.33824 0.12189 0.82355
   0 -12   1    2.41    0.31   1 0.10219 0.10310-0.98576-0.49827 0.13352 0.86086
   0 -12  -1    2.59    0.29   1 0.08748 0.13549-0.97978-0.45581 0.17993 0.87969
   0  12  -2    1.00    0.26   1 0.11355 0.15528 0.98879 0.52134-0.09689-0.83909
   0  12   2    1.12    0.26   1 0.07692 0.02199 0.97410 0.43217-0.21260-0.90152
   0 -12   2    1.08    0.29   1-0.47748-0.51256-0.87854-0.41012 0.01260 0.75436
   0 -12  -2    0.77    0.28   1-0.49676-0.43473-0.85365-0.31218 0.15649 0.84471
   0 -12   2    0.86    0.26   1 0.10973 0.08667-0.98793-0.51882 0.10930 0.85047
   0 -12  -2    1.16    0.23   1 0.08033 0.15233-0.97606-0.43372 0.20211 0.88807
   0  12  -3   -0.14    0.20   1 0.12371 0.18951 0.99027 0.54143-0.06355-0.81910
   0  12   3   -0.09    0.21   1 0.06890-0.01117 0.96905 0.40843-0.23705-0.91272
   0 -12   3    0.05    0.18   1-0.66873-0.73451-0.73078-0.28057-0.13691 0.61787
   0 -12   3   -0.13    0.25   1-0.47069-0.53004-0.88193-0.43175-0.02530 0.72982
   0 -12  -3   -0.13    0.23   1-0.49973-0.41343-0.84513-0.28540 0.18979 0.86464
   0 -12   3   -0.28    0.22   1 0.11734 0.07031-0.98948-0.53876 0.08452 0.83951
   0 -12  -3   -0.21    0.20   1 0.07335 0.16935-0.97193-0.41122 0.22351 0.89566
   0  12  -4    0.41    0.23   1 0.13421 0.22481 0.99054 0.56041-0.02850-0.79711
   0  12   4    0.13    0.24   1 0.06134-0.04282 0.96370 0.38447-0.25983-0.92214
   0 -12   4   -0.03    0.18   1-0.67073-0.76043-0.71815-0.28657-0.18540 0.58276
   0 -12   4    0.21    0.24   1 0.12499 0.05396-0.99038-0.55794 0.05932 0.82812
   0 -12  -4   -0.08    0.18   1 0.06660 0.18653-0.96748-0.38847 0.24401 0.90238
   0  12  -5    1.88    0.29   1 0.14500 0.25967 0.98939 0.57787 0.00823-0.77371
   0  12   5    1.62    0.31   1 0.05425-0.07398 0.95819 0.36036-0.28092-0.92987
   0 -12   5    1.53    0.27   1-0.67104-0.78466-0.70354-0.29059-0.23395 0.54758
   0 -12  -5    2.08    0.31   1-0.50372-0.36889-0.82614-0.22993 0.25246 0.90058
   0 -12   5    1.37    0.27   1 0.13270 0.03770-0.99058-0.57653 0.03357 0.81620
   0 -12  -5    1.63    0.26   1 0.06005 0.20398-0.96274-0.36535 0.26367 0.90824
   0 -12  -5    1.26    0.27   1-0.72744-0.58775-0.66763-0.07171 0.15838 0.80585
   0  12  -6   -0.00    0.19   1 0.15607 0.29549 0.98664 0.59386 0.04667-0.74833
   0  12   6   -0.00    0.25   1 0.04765-0.10466 0.95263 0.33618-0.30037-0.93596
   0 -12   6    0.27    0.20   1-0.66959-0.80724-0.68690-0.29270-0.28250 0.51253
   0 -12  -6    0.12    0.25   1-0.50486-0.34579-0.81590-0.20138 0.28178 0.91644
   0 -12   6   -0.08    0.20   1 0.14043 0.02146-0.99006-0.59440 0.00742 0.80388
   0 -12  -6   -0.20    0.16   1 0.05375 0.22168-0.95779-0.34203 0.28239 0.91316
   0 -12  -6   -0.07    0.21   1-0.71083-0.54694-0.67400-0.05985 0.20106 0.83502
   0  12  -7    0.29    0.21   1 0.16731 0.33080 0.98209 0.60791 0.08654-0.72180
   0  12   7    0.10    0.23   1 0.04149-0.13562 0.94707 0.31195-0.31832-0.94036
   0 -12   7   -0.09    0.21   1-0.66637-0.82803-0.66841-0.29296-0.33040 0.47805
   0 -12   7    0.63    0.23   1 0.14805 0.00494-0.98879-0.61129-0.01876 0.79139
   0 -12  -7    0.35    0.20   1 0.04773 0.23965-0.95270-0.31856 0.30013 0.91710
   0 -12  -7    0.18    0.22   1-0.69371-0.50562-0.67871-0.04632 0.24104 0.86150
   0  12  -8    0.05    0.20   1 0.17873 0.36632 0.97553 0.62011 0.12800-0.69373
   0 -12   8    0.13    0.22   1-0.66141-0.84700-0.64825-0.29142-0.37723 0.44459
   0 -12   8    0.35    0.23   1 0.15575-0.01132-0.98674-0.62762-0.04555 0.77843
   0 -12  -8    0.09    0.16   1 0.04200 0.25792-0.94754-0.29504 0.31685 0.92001
   1   0   1  171.53    4.90   1 0.27750 0.16939 0.78790 0.84149 0.54972 0.51302
   1   0   1  169.01    4.84   1-0.03725-0.14453 0.38882 0.44388 0.92055 0.88435
  -1   0   1  153.41    4.47   1-0.80257-0.74380-0.56344-0.65506-0.19596-0.13285
   1   0   4    1.53    0.23   1 0.07527-0.10480 0.97311 0.97113-0.21766-0.21426
  -1   0  -4    1.17    0.20   1-0.10899 0.07099 0.70155 0.70351-0.70423-0.70712
  -1   0  -4    0.67    0.15   1-0.11178 0.06814 0.17242 0.17580-0.97865-0.98206
  -1   0   4    1.23    0.20   1-0.53232-0.54371-0.38256-0.52907-0.75516-0.65149
   1   0  -4    0.35    0.12   1-0.60084-0.58946-0.50304-0.35652-0.62122-0.72485
   1   0  -4    1.34    0.20   1 0.07113 0.08494 0.49601 0.64242 0.86539 0.76162
   1   0   4    1.36    0.23   1 0.10496-0.07498 0.54461 0.54420 0.83209 0.83559
   1   0   4    1.28    0.22   1 0.09884-0.08095-0.98460-0.98527 0.14419 0.15061
  -1   0  -4    1.51    0.18   1-0.06640 0.11344-0.79298-0.79240 0.60561 0.59935
  -1   0   5   81.35    2.51   1 0.30813 0.27194 0.58423 0.41773 0.75081 0.86691
   1   0   5   84.46    2.56   1-0.02285-0.22700 0.86808 0.84765-0.49588-0.47952
  -1   0  -5   77.12    2.45   1-0.21348-0.00954 0.38086 0.40224-0.89964-0.91548
   1   0   5   80.07    2.56   1-0.00648-0.21035 0.28767 0.26581-0.95770-0.94079
  -1   0  -5   78.83    2.52   1-0.19310 0.01074 0.07824 0.10032-0.97805-0.99489
  -1   0   5   70.56    2.27   1-0.50048-0.53595-0.33208-0.49730-0.79951-0.68223
   1   0  -5   81.77    2.55   1-0.58400-0.54871-0.47134-0.30611-0.66088-0.77794
  -1   0  -5   80.04    2.49   1-0.05368 0.15046 0.30141 0.32041 0.95197 0.93525
   1   0  -5   79.40    2.49   1 0.06029 0.09832 0.48005 0.64481 0.87516 0.75798
   1   0   5   80.14    2.49   1 0.18177-0.02197-0.97343-0.99267-0.13922-0.11877
  -1   0  -5   79.50    2.37   1 0.02021 0.22401-0.92514-0.90610 0.37907 0.35886
   1   0  -5   68.44    2.19   1-0.04939-0.01130 0.49957 0.66422 0.86485 0.74744
  -1   0   6   93.75    2.84   1 0.30879 0.24854 0.57562 0.39028 0.75716 0.88651
   1   0   6   92.88    2.80   1-0.09345-0.32172 0.73707 0.69798-0.66931-0.63977
  -1   0  -6   89.49    2.79   1-0.26554-0.03757 0.13372 0.17367-0.95477-0.98408
  -1   0   6   92.61    2.89   1-0.31408-0.37470-0.36816-0.55198-0.87510-0.74492
   1   0   6   90.49    2.83   1-0.05210-0.27990 0.23864 0.19807-0.96970-0.93937
  -1   0  -6   89.55    2.79   1-0.25014-0.02239 0.00925 0.05007-0.96816-0.99849
   1   0  -6   93.59    2.86   1-0.57220-0.51303-0.45010-0.26617-0.68555-0.81605
  -1   0  -6   84.10    2.60   1-0.04565 0.18269 0.31465 0.35203 0.94810 0.91798
   1   0  -6   91.84    2.81   1 0.04999 0.11225 0.46474 0.64785 0.88403 0.75344
   1   0   6   90.62    2.82   1 0.22591-0.00179-0.92298-0.96076-0.31155-0.27735
  -1   0  -6   88.21    2.66   1 0.07361 0.30139-0.97209-0.93464 0.22275 0.18868
   1   0  -6   89.65    2.76   1-0.04839 0.01393 0.49044 0.67335 0.87012 0.73918
   1   0   7  243.86    6.79   1-0.13726-0.38962 0.62993 0.57217-0.76441-0.72167
  -1   0  -7  236.00    6.66   1-0.29044-0.03845-0.03618 0.02226-0.95620-0.99901
  -1   0   7  243.98    6.88   1-0.31319-0.39786-0.33034-0.53278-0.89038-0.74689
   1   0   7  245.16    6.93   1-0.08125-0.33291 0.20660 0.14686-0.97504-0.93145
  -1   0  -7  252.59    7.11   1-0.29252-0.04087-0.04369 0.01586-0.95525-0.99903
   1   0  -7  248.61    6.94   1-0.56421-0.48114-0.43609-0.23345-0.70106-0.84498
  -1   0  -7  247.55    6.91   1-0.04332 0.20922 0.31848 0.37423 0.94693 0.90342
   1   0  -7  247.69    6.91   1 0.03997 0.12657 0.44966 0.65110 0.89230 0.74835
   1   0  -7  238.26    6.81   1 0.28902 0.37274-0.73426-0.53272-0.61425-0.75978
   1   0   7  243.13    6.88   1 0.25132-0.00034-0.87119-0.92749-0.42174-0.37383
  -1   0  -7  244.75    6.76   1 0.10577 0.35747-0.98686-0.93098 0.12207 0.07394
  -1   0  -7  251.66    7.02   1-0.02508 0.22759 0.27716 0.33166 0.96049 0.91553
   1   0  -7  238.32    6.67   1-0.04710 0.03945 0.47875 0.67993 0.87668 0.73221
   1   0   8   20.20    0.86   1-0.16395-0.44033 0.55313 0.47651-0.81679-0.76094
  -1   0  -8   20.27    0.91   1-0.30274-0.02669-0.15396-0.07694-0.94055-0.99667
  -1   0   8   20.32    0.92   1-0.31188-0.42060-0.29448-0.51555-0.90333-0.74652
   1   0   8   20.53    0.92   1-0.10016-0.37573 0.18550 0.10701-0.97752-0.92053
  -1   0  -8   22.14    0.98   1-0.32574-0.05008-0.08634-0.00846-0.94150-0.99870
   1   0  -8   17.96    0.81   1-0.55912-0.45216-0.42730-0.20595-0.71049-0.86783
  -1   0  -8   20.15    0.86   1-0.04423 0.23250 0.31698 0.39111 0.94739 0.89049
   1   0  -8   19.12    0.84   1 0.03023 0.14106 0.43487 0.65465 0.89998 0.74264
   1   0  -8   19.83    0.94   1 0.28426 0.39195-0.75822-0.53826-0.58675-0.74608
   1   0   8   18.08    0.87   1 0.26726-0.00835-0.82537-0.90009-0.49731-0.43560
  -1   0  -8   20.68    0.84   1 0.12535 0.40101-0.99040-0.91606 0.05811-0.00385
  -1   0  -8   20.75    0.89   1-0.02558 0.25132 0.28169 0.35448 0.95916 0.90065
   1   0  -8   19.52    0.85   1-0.04559 0.06521 0.46497 0.68442 0.88414 0.72615
  -1   0   9  241.49    6.73   1 0.30875 0.17632 0.57620 0.33436 0.75674 0.92580
   1   0   9  227.43    6.38   1-0.18025-0.48074 0.50119 0.40598-0.84635-0.77721
  -1   0  -9  242.08    6.85   1-0.30922-0.00914-0.24227-0.14666-0.91961-0.98914
  -1   0   9  249.22    7.03   1-0.31023-0.44299-0.26014-0.49984-0.91437-0.74425
   1   0   9  232.46    6.57   1-0.11202-0.41153 0.17215 0.07500-0.97867-0.90830
  -1   0  -9  238.08    6.71   1-0.35298-0.05338-0.12210-0.02551-0.92762-0.99824
  -1   0  -9  233.91    6.55   1-0.04718 0.25375 0.31213 0.40464 0.94886 0.87856
   1   0  -9  229.33    6.56   1 0.27950 0.41107-0.77959-0.54118-0.56045-0.73357
   1   0   9  229.48    6.55   1 0.27823-0.02136-0.78491-0.87801-0.55362-0.47814
  -1   0  -9  234.77    6.54   1 0.13731 0.43694-0.99036-0.89762 0.01800-0.05779
   1   0  -9  227.77    6.40   1-0.04390 0.09114 0.44957 0.68728 0.89216 0.72064
  -1   0  10    0.86    0.22   1 0.30830 0.15182 0.58212 0.32145 0.75238 0.93467
  -1   0  10    0.82    0.32   1-0.30827-0.46508-0.22698-0.48531-0.92382-0.74038
  -1   0 -10    0.81    0.20   1-0.31254 0.01157-0.31108-0.19684-0.89751-0.98036
   1   0  10    0.86    0.24   1-0.11911-0.44254 0.16412 0.04822-0.97922-0.89545
  -1   0 -10    0.74    0.22   1-0.37592-0.05235-0.15283-0.03763-0.91395-0.99791
  -1   0 -10    0.92    0.22   1-0.05178 0.27341 0.30456 0.41517 0.95108 0.86768
   1   0  10    0.94    0.27   1 0.28626-0.03733-0.74852-0.85999-0.59813-0.50893
   1   0 -10    0.96    0.26   1 0.27465 0.43018-0.79910-0.54227-0.53478-0.72171
  -1   0 -10    0.84    0.21   1 0.14459 0.46819-0.98946-0.87834-0.00683-0.09646
   1   0 -10    0.93    0.23   1-0.04206 0.11721 0.43274 0.68872 0.90053 0.71548
  -1   0  11  579.04   14.99   1 0.30768 0.12714 0.58995 0.31043 0.74651 0.94205
   1   0  11  542.11   19.25   1-0.19628-0.54492 0.44580 0.31314-0.87334-0.77781
  -1   0  11  611.45   15.92   1-0.30601-0.48691-0.19440-0.47141-0.93196-0.73531
  -1   0 -11  538.21   19.15   1-0.31407 0.03409-0.36783-0.23496-0.87524-0.97140
   1   0  11  547.02   19.47   1-0.12268-0.47002 0.16007 0.02542-0.97945-0.88228
  -1   0 -11  540.07   19.20   1-0.39601-0.04850-0.18024-0.04634-0.90037-0.99774
  -1   0 -11  559.58   14.52   1-0.05703 0.29237 0.29587 0.42484 0.95352 0.85675
   1   0  11  537.44   19.19   1 0.29241-0.05514-0.71515-0.84503-0.63486-0.53185
   1   0 -11  546.69   19.50   1 0.26974 0.44922-0.81697-0.54172-0.50969-0.71043
  -1   0 -11  555.19   14.38   1 0.14890 0.49643-0.98861-0.85901-0.02166-0.12510
   1   0 -11  529.21   18.80   1-0.04008 0.14342 0.41467 0.68892 0.90908 0.71050
  -1   0  12    2.30    0.27   1 0.30672 0.10229 0.60119 0.30318 0.73789 0.94742
   1   0  12    2.22    0.27   1-0.19957-0.57232 0.43384 0.28258-0.87860-0.76980
  -1   0  12    2.35    0.29   1-0.30351-0.50846-0.16289-0.45853-0.93880-0.72883
   1   0  12    2.38    0.31   1-0.12361-0.49487 0.15901 0.00560-0.97950-0.86894
  -1   0 -12    2.25    0.32   1-0.41387-0.04242-0.20502-0.05243-0.88694-0.99772
  -1   0 -12    2.15    0.27   1-0.06298 0.31063 0.28596 0.43329 0.95616 0.84602
   1   0  12    2.19    0.30   1 0.29727-0.07431-0.68393-0.83217-0.66623-0.54951
   1   0 -12    2.40    0.43   1 0.26478 0.46816-0.83338-0.53968-0.48513-0.69968
  -1   0 -12    2.32    0.36   1 0.15089 0.52239-0.98813-0.84014-0.02857-0.14584
  -1   0 -12    2.26    0.27   1-0.01719 0.35679 0.20432 0.34994 0.97875 0.86616
   1   0 -12    2.07    0.42   1-0.03798 0.16975 0.39550 0.68800 0.91768 0.70556
  -1   0  13    9.84    0.59   1 0.30576 0.07727 0.61175 0.29492 0.72956 0.95238
   1   0  13    9.11    0.58   1-0.20093-0.59779 0.42885 0.25896-0.88074-0.75866
  -1   0  13    9.11    0.59   1-0.30076-0.52976-0.13196-0.44624-0.94452-0.72126
   1   0  13    9.14    0.60   1-0.12251-0.51768 0.16026-0.01189-0.97944-0.85548
  -1   0 -13    9.69    0.60   1-0.43015-0.03480-0.22799-0.05669-0.87349-0.99778
  -1   0 -13    9.67    0.59   1-0.06946 0.32836 0.27511 0.44080 0.95889 0.83538
   1   0  13    8.82    0.63   1 0.30118-0.09436-0.65429-0.82094-0.69367-0.56315
   1   0 -13    9.61    0.64   1 0.25971 0.48705-0.84867-0.53654-0.46076-0.68913
  -1   0 -13    9.46    0.57   1 0.15130 0.54676-0.98803-0.82164-0.03000-0.16109
  -1   0 -13    9.59    0.58   1-0.01431 0.38392 0.17769 0.34156 0.98398 0.85786
   1   0 -13    9.08    0.56   1-0.03576 0.19630 0.37516 0.68593 0.92626 0.70068
  -1   0  14   48.34    1.99   1 0.30463 0.05210 0.62331 0.28766 0.72019 0.95631
   1   0  14   47.78    2.00   1-0.20085-0.62182 0.42915 0.24066-0.88061-0.74526
  -1   0  14   46.82    1.98   1-0.29776-0.55078-0.10144-0.43441-0.94923-0.71268
   1   0  14   48.14    2.04   1-0.11980-0.53890 0.16333-0.02756-0.97926-0.84191
  -1   0 -14   48.94    2.04   1-0.44492-0.02564-0.24916-0.05916-0.86020-0.99791
  -1   0 -14   48.12    2.00   1-0.07636 0.34567 0.26349 0.44753 0.96163 0.82475
   1   0  14   47.79    2.11   1 0.30438-0.11513-0.62577-0.81083-0.71816-0.57384
   1   0 -14   48.59    2.08   1 0.25455 0.50584-0.86289-0.53234-0.43659-0.67877
  -1   0 -14   47.86    1.97   1 0.15050 0.56993-0.98823-0.80345-0.02724-0.17217
  -1   0 -14   49.56    2.04   1-0.01127 0.41120 0.14959 0.33171 0.98868 0.84904
   1   0 -14   47.28    1.97   1-0.03345 0.22285 0.35403 0.68307 0.93463 0.69551
  -1   0  15    6.84    0.44   1 0.30333 0.02675 0.63567 0.28121 0.70985 0.95927
   1   0  15    6.02    0.42   1-0.19964-0.64472 0.43358 0.22648-0.87871-0.73009
  -1   0  15    6.81    0.47   1-0.29454-0.57161-0.07133-0.42294-0.95297-0.70311
   1   0  15    6.57    0.47   1-0.11580-0.55881 0.16787-0.04178-0.97898-0.82823
  -1   0  15    6.18    0.48   1-0.30821-0.58260-0.06371-0.41653-0.94918-0.69790
  -1   0 -15    6.94    0.48   1-0.45860-0.01537-0.26905-0.06037-0.84693-0.99805
  -1   0 -15    6.65    0.45   1-0.08359 0.36265 0.25124 0.45364 0.96430 0.81405
   1   0  15    6.26    0.51   1 0.30700-0.13648-0.59801-0.80148-0.74035-0.58222
   1   0 -15    7.44    0.52   1 0.24929 0.52452-0.87616-0.52719-0.41254-0.66853
  -1   0 -15    8.41    0.48   1 0.14876 0.59215-0.98864-0.78546-0.02120-0.17997
  -1   0 -15    6.71    0.43   1-0.00810 0.43863 0.12018 0.32055 0.99271 0.83955
   1   0 -15    6.59    0.45   1-0.03105 0.24948 0.33203 0.67933 0.94275 0.69011
  -1   0  16    3.53    0.32   1 0.30185 0.00122 0.64870 0.27542 0.69861 0.96132
   1   0  16    3.36    0.33   1-0.19753-0.66671 0.44130 0.21558-0.87534-0.71345
  -1   0  16    2.85    0.31   1-0.29109-0.59220-0.04150-0.41175-0.95579-0.69264
   1   0  16    3.32    0.34   1-0.11086-0.57770 0.17346-0.05509-0.97858-0.81438
  -1   0  16    3.49    0.35   1-0.29343-0.59174-0.04486-0.41643-0.95492-0.69023
  -1   0 -16    3.12    0.33   1-0.47161-0.00457-0.28828-0.06087-0.83335-0.99813
  -1   0 -16    3.27    0.34   1-0.09109 0.37936 0.23843 0.45919 0.96687 0.80325
   1   0  16    3.08    0.37   1 0.30914-0.15831-0.57077-0.79265-0.76068-0.58876
   1   0 -16    3.54    0.36   1 0.24389 0.54303-0.88861-0.52125-0.38843-0.65833
  -1   0 -16    2.94    0.27   1 0.14625 0.61361-0.98916-0.76759-0.01254-0.18513
   1   0 -16    2.91    0.29   1-0.02858 0.27642 0.30931 0.67472 0.95052 0.68435
   1   0  17    0.79    0.18   1 0.30758-0.18548 0.59117 0.34329 0.74558 0.92073
  -1   0  17    0.81    0.20   1 0.30019-0.02448 0.66226 0.27016 0.68650 0.96250
   1   0  17    0.82    0.21   1-0.19464-0.68794 0.45168 0.20735-0.87068-0.69551
  -1   0  17    0.62    0.22   1-0.28733-0.61257-0.01139-0.40037-0.95776-0.68150
   1   0  17    0.87    0.23   1-0.10491-0.59566 0.18017-0.06714-0.97802-0.80042
  -1   0  17    0.98    0.25   1-0.27889-0.60111-0.02650-0.41681-0.95995-0.68185
  -1   0 -17    0.88    0.23   1-0.48361 0.00735-0.30628-0.06018-0.81994-0.99816
   1   0 -17    0.92    0.23   1-0.57058-0.24857-0.44723-0.05751-0.68877-0.96690
  -1   0 -17    0.86    0.21   1-0.09889 0.39586 0.22504 0.46377 0.96931 0.79259
   1   0 -17    0.45    0.20   1-0.05438 0.27411 0.30025 0.68527 0.95230 0.67473
   1   0 -17    0.80    0.23   1 0.23840 0.56149-0.90019-0.51441-0.36442-0.64814
  -1   0 -17    0.86    0.19   1 0.14298 0.63436-0.98972-0.74988-0.00131-0.18776
  -1   0 -17    0.89    0.18   1-0.00136 0.49398 0.05756 0.29425 0.99834 0.81816
   1   0  18   28.26    1.01   1 0.30470-0.21232 0.62261 0.35611 0.72076 0.91000
  -1   0  18   29.66    1.06   1 0.29835-0.05038 0.67625 0.26533 0.67354 0.96283
   1   0  18   28.34    1.06   1-0.19108-0.70849 0.46426 0.20132-0.86483-0.67639
  -1   0  18   29.91    1.11   1-0.28341-0.63270 0.01807-0.38954-0.95882-0.66928
   1   0  18   28.62    1.10   1-0.09819-0.61285 0.18771-0.07835-0.97730-0.78630
  -1   0  18   29.91    1.13   1-0.26445-0.61063-0.00844-0.41751-0.96436-0.67290
  -1   0 -18   28.73    1.08   1-0.49495 0.01993-0.32356-0.05876-0.80642-0.99807
   1   0 -18   28.73    1.06   1-0.57451-0.22861-0.45421-0.04578-0.68089-0.97243
  -1   0 -18   29.77    1.09   1-0.10680 0.41216 0.21133 0.46840 0.97156 0.78147
   1   0 -18   27.89    1.04   1-0.06370 0.28901 0.28476 0.68813 0.95647 0.66553
   1   0 -18   28.61    1.10   1 0.23278 0.57982-0.91101-0.50682-0.34037-0.63791
  -1   0 -18   28.51    1.01   1 0.13928 0.65462-0.99018-0.73196 0.01133-0.18894
  -1   0 -18   28.90    1.05   1 0.00218 0.52178 0.02454 0.27948 0.99969 0.80599
   1   0  19  104.21    1.47   1 0.30166-0.23941 0.65037 0.36505 0.69714 0.89967
  -1   0  19  110.23    2.09   1 0.29630-0.07647 0.69059 0.26086 0.65976 0.96234
   1   0  19  104.79    1.56   1-0.18691-0.72861 0.47872 0.19754-0.85783-0.65581
  -1   0  19  104.22    1.61   1-0.27924-0.65258 0.04743-0.37883-0.95904-0.65621
   1   0  19  103.82    1.65   1-0.09081-0.62938 0.19596-0.08886-0.97639-0.77199
  -1   0  19  106.64    2.14   1-0.25021-0.62031 0.00917-0.41864-0.96814-0.66328
  -1   0 -19  105.82    2.08   1-0.50560 0.03259-0.34004-0.05623-0.79292-0.99788
  -1   0 -19  104.81    1.55   1-0.11488 0.42831 0.19724 0.47265 0.97360 0.77016
   1   0 -19  104.83    1.56   1-0.07302 0.30390 0.26912 0.69085 0.96033 0.65601
   1   0 -19  103.16    1.64   1 0.22688 0.59800-0.92137-0.49902-0.31559-0.62719
  -1   0 -19  104.54    1.44   1 0.13508 0.67439-0.99050-0.71388 0.02555-0.18855
  -1   0 -19  108.83    2.09   1 0.00585 0.54971-0.00969 0.26347 0.99993 0.79270
   1   0  20    0.04    0.16   1 0.29825-0.26687 0.67697 0.37283 0.67286 0.88869
  -1   0  20   -0.03    0.16   1 0.29380-0.10265 0.70673 0.25858 0.64359 0.96051
  -1   0  20    0.02    0.19   1-0.27476-0.67213 0.07719-0.36798-0.95840-0.64251
   1   0  20    0.38    0.26   1-0.08285-0.64533 0.20482-0.09877-0.97528-0.75748
  -1   0  20   -0.22    0.25   1-0.23607-0.63009 0.02650-0.42005-0.97137-0.65310
  -1   0 -20   -0.04    0.19   1-0.12310 0.44430 0.18278 0.47653 0.97541 0.75862
   1   0 -20    0.13    0.19   1 0.22099 0.61606-0.93075-0.49000-0.29130-0.61673
   1   0  21    5.60    0.38   1 0.29415-0.29474 0.70456 0.38184 0.64580 0.87597
  -1   0  21    7.49    0.42   1 0.29132-0.12916 0.72153 0.25458 0.62811 0.95838
   1   0  21    7.33    0.43   1-0.17691-0.76684 0.51218 0.19381-0.84046-0.61186
  -1   0  21    7.45    0.45   1-0.27010-0.69153 0.10646-0.35736-0.95692-0.62775
   1   0  21    7.19    0.47   1-0.07438-0.66077 0.21420-0.10814-0.97395-0.74274
  -1   0  21    8.29    0.49   1-0.22200-0.63992 0.04361-0.42169-0.97407-0.64239
  -1   0 -21    8.32    0.46   1-0.13145 0.46017 0.16798 0.48007 0.97698 0.74683
   1   0 -21    8.34    0.48   1-0.09171 0.33363 0.23737 0.69581 0.96707 0.63602
   1   0 -21    7.47    0.45   1 0.21495 0.63397-0.93945-0.48030-0.26685-0.60612
  -1   0 -21    7.40    0.39   1 0.12539 0.71265-0.99041-0.67701 0.05798-0.18378
   1   0 -21    7.87    0.44   1-0.01489 0.41137 0.18308 0.63977 0.98298 0.64920
  -1   0  22    0.27    0.19   1 0.28860-0.15591 0.73647 0.25073 0.61180 0.95541
   1   0  22    0.29    0.16   1-0.17111-0.78517 0.53081 0.19384-0.83003-0.58815
  -1   0  22    0.35    0.21   1-0.26519-0.71066 0.13574-0.34674-0.95459-0.61214
   1   0  22    0.60    0.24   1-0.06545-0.67575 0.22404-0.11706-0.97237-0.72777
  -1   0  22    0.39    0.22   1-0.20776-0.64971 0.06075-0.42333-0.97629-0.63139
  -1   0 -22    0.28    0.20   1-0.14010 0.47587 0.15254 0.48260 0.97831 0.73528
   1   0 -22    0.26    0.21   1-0.10108 0.34873 0.22125 0.69767 0.96996 0.62581
  -1   0 -22    0.57    0.16   1 0.11996 0.73118-0.98987-0.65808 0.07592-0.17967
   1   0 -22    0.24    0.18   1-0.01191 0.43860 0.15549 0.63042 0.98776 0.64045
   1   0  23    3.90    0.37   1-0.05634-0.69099 0.23402-0.12458-0.97059-0.71204
  -1   0  23    3.99    0.38   1-0.19372-0.65959 0.07750-0.42533-0.97798-0.61969
  -1   0 -23    4.07    0.35   1-0.14866 0.49153 0.13711 0.48549 0.97933 0.72296
   1   0 -23    3.85    0.35   1-0.11047 0.36355 0.20494 0.69970 0.97251 0.61501
   1   0 -23    4.35    0.35   1-0.00884 0.46592 0.12707 0.62026 0.99185 0.63101
   1   0  24    0.42    0.24   1-0.04658-0.70517 0.24465-0.13267-0.96849-0.69651
  -1   0  24    0.66    0.26   1-0.17968-0.66947 0.09411-0.42746-0.97921-0.60751
  -1   0 -24    0.72    0.23   1-0.15733 0.50710 0.12138 0.48809 0.98005 0.71035
   1   0 -24    0.74    0.27   1-0.11988 0.37836 0.18845 0.70155 0.97473 0.60387
   1   0 -24    0.82    0.20   1-0.00569 0.49353 0.09783 0.60908 0.99518 0.62083
   1   0  25    4.53    0.42   1-0.03646-0.71898 0.25560-0.14042-0.96609-0.68069
  -1   0  25    4.52    0.41   1-0.16560-0.67931 0.11061-0.42971-0.97996-0.59487
  -1   0 -25    4.96    0.38   1-0.16607 0.52258 0.10536 0.49039 0.98046 0.69743
   1   0 -25    4.73    0.39   1-0.12932 0.39315 0.17177 0.70321 0.97661 0.59239
   1   0 -25    4.51    0.35   1-0.00244 0.52104 0.06768 0.59717 0.99770 0.60983
  -1   0  26    0.05    0.20   1-0.24261-0.78455 0.25437-0.30301-0.93618-0.54097
   1   0  26   -0.00    0.25   1-0.02601-0.73245 0.26686-0.14787-0.96338-0.66455
  -1   0  26   -0.00    0.21   1-0.15145-0.68901 0.12706-0.43212-0.98026-0.58182
  -1   0 -26   -0.00    0.21   1-0.17490 0.53798 0.08905 0.49240 0.98054 0.68418
   1   0 -26   -0.03    0.20   1-0.13899 0.40800 0.15453 0.70406 0.97816 0.58122
   1   0  27    0.44    0.27   1-0.01522-0.74560 0.27839-0.15505-0.96034-0.64809
  -1   0  27    0.76    0.29   1-0.13726-0.69875 0.14341-0.43453-0.98009-0.56826
  -1   0 -27    0.96    0.27   1-0.18385 0.55338 0.07238 0.49377 0.98028 0.67078
   1   0 -27    1.24    0.28   1-0.14847 0.42274 0.13745 0.70531 0.97931 0.56904
  -1  -1  -2    0.65    0.13   1 0.04716 0.17977 0.95220 0.95906-0.30181-0.21882
   1  -1   2    8.64    0.57   1-0.31043-0.44183-0.26390-0.18715-0.91322-0.87735
  -1   1   2    0.03    0.07   1-0.13345-0.09996 0.16442 0.01253 0.97732 0.99491
   1   1   2    0.02    0.04   1 0.14792 0.01401-0.98882-0.99501-0.01830-0.09877
  -1   1  -2   -0.01    0.06   1-0.17127-0.04110-0.53032-0.60842 0.83031 0.79254
  -1  -1  -3    0.49    0.12   1-0.01985 0.13670 0.87260 0.89801-0.48802-0.41819
  -1   1  -3    1.74    0.24   1-0.18727-0.03180 0.47750 0.41921-0.85843-0.90732
   1  -1   3   -0.01    0.02   1-0.31371-0.46915-0.34973-0.29160-0.88276-0.83358
  -1  -1  -3    0.00    0.08   1 0.19822 0.35454 0.49065 0.51744-0.84850-0.77881
   1  -1   3    1.58    0.26   1-0.18180-0.33745 0.09161 0.14906-0.97905-0.92946
  -1   1   3    1.73    0.24   1-0.34054-0.32857-0.10567-0.27556-0.93427-0.90338
  -1   1  -3    1.00    0.18   1-0.46860-0.31301-0.28380-0.34146-0.83657-0.88624
   1  -1  -3    0.62    0.15   1-0.46201-0.47398-0.27407-0.10422-0.84346-0.87434
   1   1  -3    0.02    0.08   1-0.67089-0.68353-0.70048-0.61498-0.24333-0.39314
  -1  -1  -3    1.60    0.20   1-0.40287-0.24626-0.39894-0.37520 0.82373 0.89363
   1   1   3    1.36    0.19   1-0.29942-0.45612-0.15812-0.18202 0.94092 0.87109
   1  -1  -3    1.54    0.21   1-0.17998-0.18913 0.07961 0.24986 0.98044 0.94963
  -1   1   3    0.06    0.08   1-0.07913-0.06973 0.25880 0.08860 0.96268 0.99362
  -1  -1  -3    1.74    0.25   1 0.30077 0.45859-0.65766-0.63287-0.69065-0.62382
   1   1  -3   -0.01    0.10   1 0.25147 0.23735-0.87081-0.78508-0.42242-0.57210
   1  -1   3    1.63    0.18   1-0.04284-0.19671-0.83581-0.77592 0.54733 0.59937
  -1   1  -3    0.18    0.08   1-0.11789 0.03604-0.67999-0.73987 0.72367 0.67178
   1   1   3    0.09    0.06   1-0.15023-0.30790-0.59381-0.61843 0.79045 0.72300
  -1  -1   4   59.93    1.94   1 0.25799 0.24629 0.85356 0.74836 0.45262 0.61586
   1   1   4   58.52    1.85   1 0.00954-0.17125 0.91258 0.86858-0.40878-0.46500
  -1  -1  -4   57.51    1.86   1-0.08498 0.09561 0.75538 0.79936-0.64974-0.59318
   1  -1   4   58.46    1.95   1-0.22891-0.40847 0.03523 0.07392-0.97280-0.90977
  -1   1   4   61.46    2.05   1-0.33539-0.34736-0.09892-0.28751-0.93687-0.89256
  -1   1  -4   58.35    1.94   1-0.46075-0.28122-0.27222-0.31120-0.84474-0.90778
   1  -1  -4   60.76    1.99   1-0.45898-0.44701-0.26962-0.08107-0.84654-0.89084
  -1  -1  -4   60.62    1.95   1-0.33452-0.15359-0.23501-0.19286 0.91261 0.96913
   1   1   4   60.50    1.94   1-0.20732-0.38830 0.02792-0.01439 0.97787 0.92141
   1  -1  -4   61.29    1.98   1-0.14658-0.13150 0.14087 0.32944 0.97911 0.93497
  -1   1   4   54.65    1.81   1-0.03912-0.05378 0.32533 0.13676 0.94478 0.98914
   1  -1   4   60.50    2.45   1 0.02478-0.15303-0.93020-0.88874 0.36621 0.43209
  -1   1  -4   59.04    1.84   1-0.06679 0.11112-0.79221-0.83374 0.60657 0.54085
  -1   1   4   58.41    1.91   1-0.03026-0.04564 0.32472 0.13630 0.94532 0.98961
   1   1  -5  431.16   11.73   1 0.29837 0.33404 0.67606 0.80051 0.67373 0.49757
  -1  -1   5  451.55   12.24   1 0.26732 0.23156 0.82516 0.70125 0.49762 0.67425
   1   1   5  449.51   12.17   1-0.03339-0.23816 0.85154 0.78899-0.52322-0.56636
  -1  -1  -5  420.68   11.45   1-0.14174 0.06270 0.61769 0.68053-0.77353-0.73003
   1   1   5  441.94   12.08   1 0.15845-0.04571 0.45348 0.38919-0.87706-0.92002
  -1  -1  -5  436.65   11.95   1-0.00707 0.19722 0.28705 0.35106-0.95788-0.91534
   1  -1   5  429.13   11.71   1-0.24544-0.44891 0.01504 0.03500-0.96929-0.89288
  -1   1   5  473.51   12.92   1-0.32860-0.36452-0.09006-0.29736-0.94016-0.88243
   1  -1  -5  449.19   12.21   1-0.45970-0.42379-0.27068-0.06343-0.84581-0.90353
  -1   1  -5  431.96   11.78   1-0.46147-0.25800-0.27328-0.29355-0.84401-0.92046
  -1  -1  -5  437.59   11.88   1-0.28120-0.07601-0.11966-0.05914 0.95215 0.99535
   1   1   5  446.60   12.10   1-0.13608-0.34128 0.15974 0.09884 0.97773 0.93474
   1  -1  -5  449.48   12.19   1-0.12451-0.08534 0.18029 0.38719 0.97570 0.91804
  -1   1   5  438.45   11.91   1-0.00804-0.04689 0.37532 0.16837 0.92685 0.98460
  -1  -1  -5  422.02   11.56   1 0.21611 0.42189-0.93785-0.87633-0.27151-0.23248
   1  -1   5  397.31   10.74   1 0.08294-0.11885-0.97747-0.95441 0.19407 0.27380
  -1   1  -5  436.39   11.73   1-0.02230 0.17954-0.86891-0.89203 0.49445 0.41478
   1  -1  -5  412.29   11.22   1-0.01273 0.02702 0.16310 0.36978 0.98652 0.92872
  -1   1   5  454.09   12.33   1-0.03636-0.07598 0.38067 0.17399 0.92399 0.98181
   1   1  -6    5.05    0.37   1 0.30499 0.36471 0.61971 0.76299 0.72313 0.53369
  -1  -1   6    5.09    0.38   1 0.27392 0.21397 0.80189 0.65920 0.53096 0.72087
   1  -1   6    0.04    0.05   1 0.14107-0.08663 0.98998 0.99268-0.00523 0.08404
   1   1   6    5.50    0.37   1-0.06878-0.29765 0.78836 0.70725-0.61135-0.64123
  -1  -1  -6    5.29    0.39   1-0.18729 0.04119 0.47741 0.55890-0.85848-0.82820
   1  -1   6    4.78    0.37   1-0.21907-0.44686 0.35837 0.36031-0.90750-0.81883
  -1   1   6    5.10    0.40   1-0.29606-0.35703-0.08523-0.31107-0.95135-0.88076
  -1  -1  -6    4.77    0.39   1-0.08116 0.14689 0.20669 0.28977-0.97503-0.94575
   1  -1   6    4.82    0.38   1-0.25086-0.47824 0.00837 0.00959-0.96798-0.87817
  -1   1   6    5.41    0.44   1-0.32089-0.38044-0.08004-0.30618-0.94372-0.87264
  -1   1  -6    5.14    0.40   1-0.46563-0.23825-0.27941-0.28097-0.83970-0.92966
   1  -1  -6    5.71    0.41   1-0.46259-0.40275-0.27493-0.04898-0.84286-0.91399
  -1  -1  -6    5.03    0.37   1-0.24241-0.01298-0.04063 0.03820 0.96932 0.99918
   1  -1  -6    5.21    0.38   1-0.11045-0.04706 0.20497 0.43021 0.97251 0.90149
   1   1   6    5.21    0.37   1-0.08175-0.31115 0.25436 0.17500 0.96364 0.93410
  -1   1   6    5.23    0.39   1 0.01730-0.04612 0.41500 0.18982 0.90965 0.98073
  -1  -1  -6    5.16    0.44   1 0.22553 0.45524-0.92360-0.84360-0.30997-0.28475
   1  -1   6    5.45    0.36   1 0.12995-0.09569-0.99059-0.98599 0.04279 0.13655
  -1   1  -6    5.12    0.32   1 0.01335 0.23918-0.91718-0.92190 0.39823 0.30475
   1  -1  -6    4.75    0.36   1-0.01489 0.04911 0.18306 0.40800 0.98298 0.91165
  -1   1   6    5.06    0.37   1-0.04185-0.10566 0.43085 0.20590 0.90144 0.97285
  -1  -1   8   16.43    0.74   1 0.28149 0.17339 0.77093 0.59081 0.57132 0.78795
   1   1   8   16.28    0.73   1-0.11788-0.39483 0.68004 0.56159-0.72363-0.72712
  -1   1   8   16.05    0.77   1-0.29313-0.40220-0.05886-0.32198-0.95425-0.85706
   1  -1  -8   15.58    0.77   1-0.31404-0.20497-0.36587-0.10283-0.87607-0.97334
   1   1   8   15.93    0.78   1 0.03109-0.24483 0.32705 0.20650-0.94449-0.94731
  -1  -1  -8   16.34    0.79   1-0.19085 0.08509 0.08091 0.20126-0.97827-0.97583
   1  -1   8   15.76    0.75   1-0.24749-0.52271 0.01251-0.02375-0.96880-0.85217
  -1   1   8   16.25    0.79   1-0.30353-0.41090-0.05771-0.32134-0.95107-0.85317
   1  -1  -8   17.06    0.78   1-0.47217-0.36455-0.28912-0.02581-0.83274-0.93082
  -1   1  -8   16.53    0.78   1-0.47722-0.20198-0.29666-0.26084-0.82719-0.94401
  -1  -1  -8   15.71    0.72   1-0.19528 0.08263 0.05086 0.16644 0.97942 0.98258
   1  -1  -8   15.45    0.72   1-0.09632 0.01549 0.22945 0.49136 0.96854 0.87081
   1   1   8   15.99    0.73   1-0.00463-0.28241 0.38071 0.26442 0.92467 0.92212
   1  -1  -8   15.98    0.86   1 0.30791 0.41756-0.58710-0.32495-0.74866-0.84855
  -1  -1   8   16.47    0.86   1 0.29345 0.18768-0.70890-0.88667-0.64135-0.42259
   1   1  -8   15.36    0.77   1 0.24522 0.35082-0.88564-0.70782-0.39433-0.61311
  -1  -1  -8   15.73    0.77   1 0.22376 0.50138-0.92645-0.80964-0.30268-0.30512
   1  -1   8   16.56    0.77   1 0.19513-0.07848-0.96231-0.99459-0.18937-0.06804
  -1   1  -8   16.77    0.70   1 0.06169 0.33549-0.96396-0.93192 0.25876 0.13766
   1  -1  -8   15.88    0.73   1-0.01697 0.09552 0.20233 0.46377 0.97916 0.88078
   1   1   8   13.44    0.66   1-0.05048-0.32886 0.50948 0.39459 0.85899 0.85798
  -1   1   8   16.92    0.77   1-0.05134-0.16361 0.51723 0.25573 0.85429 0.95280
  -1  -1   9   41.73    1.74   1 0.28372 0.15208 0.76077 0.56135 0.58371 0.81347
   1  -1   9   42.22    1.85   1 0.27706-0.02314 0.78967 0.73546 0.54739 0.67716
   1   1   9   40.47    1.70   1-0.13375-0.43484 0.63933 0.50231-0.75720-0.74738
  -1  -1  -9   39.81    1.72   1-0.26778 0.03261 0.12046 0.25838-0.95591-0.96549
  -1   1   9   38.82    1.68   1-0.29128-0.42440-0.04316-0.32492-0.95566-0.84516
   1  -1  -9   39.84    1.73   1-0.31432-0.18121-0.38597-0.10429-0.86730-0.97789
   1   1   9   40.84    1.77   1 0.00813-0.29172 0.30310 0.16381-0.95292-0.94237
  -1  -1  -9   39.21    1.70   1-0.23255 0.06729 0.03080 0.16988-0.97209-0.98316
   1  -1   9   39.69    1.71   1-0.24227-0.54140 0.01892-0.03609-0.97002-0.83998
  -1   1   9   38.41    1.68   1-0.29424-0.42552-0.04588-0.32825-0.95463-0.84331
   1  -1  -9   41.21    1.74   1-0.47786-0.34631-0.29763-0.01562-0.82647-0.93798
  -1   1  -9   40.91    1.74   1-0.48387-0.18471-0.30668-0.25216-0.81963-0.94989
  -1  -1  -9   40.46    1.70   1-0.18174 0.12041 0.07632 0.21022 0.98037 0.97021
   1  -1  -9   36.08    1.54   1-0.09369 0.04216 0.23398 0.51432 0.96771 0.85655
   1   1   9   41.51    1.73   1 0.02448-0.27769 0.42606 0.29190 0.90436 0.91524
  -1   1  -9   40.87    1.73   1 0.09449 0.39448 0.52977 0.57988 0.84285 0.71282
   1  -1  -9   40.09    1.82   1 0.30398 0.43760-0.62963-0.34907-0.71495-0.82864
  -1  -1   9   39.57    1.78   1 0.29572 0.16590-0.69445-0.89062-0.65595-0.42339
   1   1  -9   40.53    1.76   1 0.24246 0.37200-0.89172-0.69548-0.38213-0.61474
   1  -1   9   41.45    1.77   1 0.21756-0.08001-0.93580-0.98659-0.27736-0.14224
  -1  -1  -9   40.05    1.73   1 0.22051 0.52207-0.93148-0.79627-0.28933-0.30559
  -1   1  -9   41.11    1.67   1 0.07724 0.37500-0.97429-0.92384 0.21163 0.07668
   1  -1  -9   40.40    1.70   1-0.01719 0.11956 0.20434 0.48404 0.97874 0.86683
  -1   1   9   42.40    1.77   1-0.05551-0.19201 0.55505 0.27527 0.82995 0.94199
  -1  -1  10  186.24    6.80   1 0.28497 0.12929 0.75487 0.53665 0.59072 0.83383
   1  -1  10  183.22    6.70   1 0.28182-0.04246 0.76950 0.69657 0.57309 0.71622
   1   1  10  176.96    6.48   1-0.14551-0.47059 0.60720 0.45143-0.78110-0.75812
  -1  -1 -10  177.51    6.54   1-0.28209 0.04240 0.02756 0.18394-0.95899-0.98202
  -1   1  10  178.35    6.57   1-0.28916-0.44636-0.02579-0.32625-0.95693-0.83325
   1   1  10  179.18    6.62   1-0.00974-0.33370 0.28422 0.12667-0.95870-0.93413
   1  -1  10  176.56    6.51   1-0.23572-0.55876 0.02694-0.04682-0.97144-0.82800
  -1  -1 -10  181.64    6.69   1-0.26789 0.05587-0.01273 0.14508-0.96336-0.98784
   1  -1 -10  185.47    6.80   1-0.48395-0.32847-0.30680-0.00610-0.81954-0.94449
  -1   1 -10  181.66    6.68   1-0.49079-0.16770-0.31719-0.24397-0.81148-0.95517
  -1  -1 -10  179.99    6.59   1-0.17245 0.15389 0.09359 0.24593 0.98056 0.95699
   1   1  10  185.57    6.78   1 0.04928-0.27704 0.46367 0.31108 0.88463 0.90910
  -1   1 -10  180.00    6.61   1 0.07459 0.39880 0.50107 0.56952 0.86218 0.71874
   1  -1 -10  182.36    6.81   1 0.29958 0.45717-0.66701-0.36805-0.68215-0.80964
  -1  -1  10  180.81    6.75   1 0.29790 0.14411-0.67948-0.89406-0.67048-0.42412
   1   1 -10  179.35    6.63   1 0.23940 0.39289-0.89816-0.68350-0.36876-0.61518
   1  -1  10  180.81    6.68   1 0.23541-0.08611-0.90609-0.97545-0.35154-0.20265
  -1  -1 -10  177.71    6.56   1 0.21659 0.54211-0.93718-0.78356-0.27344-0.30354
  -1   1 -10  181.81    6.60   1 0.08861 0.41037-0.98031-0.91149 0.17640 0.02764
   1  -1 -10  177.66    6.51   1-0.01699 0.14400 0.20252 0.50046 0.97913 0.85369
  -1   1  10  185.30    6.77   1-0.05938-0.22011 0.59005 0.29201 0.80517 0.93074
   1   1 -10  174.99    6.42   1-0.06363 0.09412 0.62837 0.84229 0.77530 0.53074
  -1  -1  11   38.62    1.63   1 0.28559 0.10588 0.75184 0.51482 0.59428 0.85073
   1  -1  11   37.72    1.59   1 0.28474-0.06337 0.75597 0.66317 0.58943 0.74578
   1   1  11   37.44    1.59   1-0.15396-0.50316 0.58301 0.40865-0.79774-0.76146
  -1   1  11   37.09    1.62   1-0.28687-0.46812-0.00780-0.32689-0.95793-0.82097
  -1  -1 -11   35.61    1.56   1-0.29263 0.05589-0.05453 0.12045-0.95466-0.99114
  -1  -1  11   38.38    1.68   1-0.31426-0.49476-0.38056-0.61555-0.86971-0.61343
   1   1  11   36.93    1.63   1-0.02188-0.36977 0.27127 0.09501-0.96225-0.92424
   1  -1  11   36.62    1.60   1-0.22820-0.57516 0.03609-0.05641-0.97294-0.81608
  -1  -1 -11   38.86    1.69   1-0.29859 0.04905-0.05141 0.12514-0.95299-0.99092
  -1  -1  11   34.09    1.50   1-0.45310-0.63190-0.26102-0.49646-0.85238-0.59516
   1  -1 -11   38.15    1.63   1-0.49031-0.31090-0.31646 0.00293-0.81205-0.95043
  -1   1 -11   38.33    1.65   1-0.49785-0.15083-0.32802-0.23611-0.80282-0.95994
  -1  -1 -11   37.07    1.58   1-0.16649 0.18409 0.10460 0.27527 0.98047 0.94357
  -1   1 -11   38.62    1.65   1 0.05674 0.40516 0.47479 0.56159 0.87826 0.72142
   1   1  11   38.33    1.62   1 0.07086-0.27969 0.49561 0.32467 0.86564 0.90352
  -1  -1  11   37.95    1.74   1 0.29996 0.12221-0.66405-0.89704-0.68487-0.42470
   1  -1 -11   37.31    1.70   1 0.29484 0.47639-0.70020-0.38283-0.65021-0.79151
   1  -1  11   36.86    1.63   1 0.24966-0.09584-0.87526-0.96306-0.41422-0.25162
   1   1 -11   37.79    1.66   1 0.23607 0.41351-0.90479-0.67172-0.35440-0.61465
  -1  -1 -11   37.44    1.63   1 0.21203 0.56156-0.94336-0.77146-0.25516-0.29915
  -1   1 -11   37.32    1.54   1 0.09699 0.44253-0.98390-0.89665 0.15005-0.01284
   1  -1 -11   37.26    1.59   1-0.01645 0.16880 0.19750 0.51369 0.98016 0.84120
   1   1 -11   36.84    1.58   1-0.06069 0.12130 0.60185 0.83404 0.79629 0.53819
  -1   1  11   39.00    1.65   1-0.06300-0.24796 0.62264 0.30633 0.77996 0.91906
  -1  -1  12   22.28    0.89   1 0.28571 0.08197 0.75124 0.49542 0.59498 0.86477
   1  -1  12   22.10    0.88   1 0.28513-0.08701 0.75409 0.64249 0.59164 0.76133
   1   1  12   21.80    0.89   1-0.15988-0.53321 0.56547 0.37252-0.80912-0.75954
  -1   1  12   21.99    0.93   1-0.28436-0.48967 0.01106-0.32667-0.95865-0.80839
  -1  -1 -12   21.11    0.91   1-0.30029 0.07230-0.12700 0.06652-0.94535-0.99516
  -1  -1  12   21.55    0.93   1-0.31341-0.51796-0.33798-0.59160-0.88743-0.61783
   1   1  12   21.72    0.94   1-0.03032-0.40214 0.26223 0.06725-0.96452-0.91310
   1  -1  12   21.39    0.91   1-0.21995-0.59083 0.04608-0.06517-0.97442-0.80415
  -1  -1 -12   23.62    1.00   1-0.32551 0.04629-0.08603 0.10868-0.94161-0.99299
  -1  -1  12   21.00    0.90   1-0.43238-0.63512-0.23117-0.48530-0.87155-0.60091
   1  -1 -12   22.48    0.93   1-0.49686-0.29352-0.32649 0.01160-0.80407-0.95588
  -1   1 -12   22.21    0.92   1-0.50506-0.13453-0.33919-0.22837-0.79363-0.96423
  -1  -1 -12   21.97    0.90   1-0.16300 0.21180 0.11101 0.30000 0.98035 0.93012
  -1   1 -12   22.08    0.92   1 0.04017 0.41292 0.44996 0.55499 0.89214 0.72213
   1   1  12   22.06    0.88   1 0.09017-0.28459 0.52359 0.33430 0.84718 0.89846
  -1  -1  12   21.58    1.01   1 0.30191 0.10020-0.64818-0.89957-0.69907-0.42510
   1  -1 -12   22.11    1.00   1 0.28983 0.49527-0.72988-0.39407-0.61908-0.77421
   1  -1  12   21.58    0.96   1 0.26127-0.10819-0.84412-0.95035-0.46817-0.29176
   1   1 -12   21.97    0.95   1 0.23251 0.43389-0.91152-0.66002-0.33920-0.61326
  -1  -1 -12   21.10    0.90   1 0.20732 0.58081-0.94924-0.75894-0.23654-0.29437
  -1   1 -12   21.62    0.84   1 0.10274 0.47225-0.98594-0.88031 0.13176-0.04496
   1  -1 -12   21.47    0.88   1-0.01561 0.19388 0.18977 0.52422 0.98170 0.82921
   1   1 -12   21.49    0.89   1-0.05773 0.14849 0.57512 0.82557 0.81602 0.54440
  -1  -1  13   11.84    0.66   1 0.28542 0.05764 0.75269 0.47806 0.59328 0.87642
   1  -1  13   11.59    0.65   1 0.28456-0.11162 0.75684 0.62643 0.58840 0.77143
   1   1  13   11.59    0.66   1-0.16380-0.56126 0.55358 0.34204-0.81652-0.75365
   1  -1  13   11.52    0.68   1-0.24680-0.64288 0.23399 0.10542-0.94039-0.75866
  -1   1  13   11.48    0.69   1-0.28165-0.51101 0.03068-0.32569-0.95902-0.79548
  -1  -1 -13   12.38    0.74   1-0.30582 0.09082-0.19189 0.02026-0.93254-0.99566
  -1  -1  13   11.33    0.68   1-0.31198-0.54058-0.29683-0.56907-0.90252-0.61961
   1   1  13   11.31    0.69   1-0.03580-0.43156 0.25632 0.04264-0.96592-0.90107
   1  -1  13   11.80    0.70   1-0.21085-0.60569 0.05704-0.07296-0.97585-0.79234
  -1  -1 -13   11.68    0.69   1-0.34953 0.04620-0.11753 0.09589-0.92952-0.99431
  -1  -1  13   10.82    0.65   1-0.41245-0.63919-0.20303-0.47590-0.88806-0.60410
   1  -1 -13   10.74    0.65   1-0.50327-0.27642-0.33640 0.02050-0.79595-0.96081
  -1   1 -13   11.52    0.67   1-0.51219-0.11776-0.35035-0.22082-0.78415-0.96817
   1   1 -13   11.07    0.65   1-0.60519-0.37923-0.51154-0.23868-0.60997-0.89398
  -1  -1 -13   11.61    0.66   1-0.16143 0.23759 0.11387 0.32119 0.98029 0.91672
  -1   1 -13   12.11    0.69   1 0.02496 0.42195 0.42680 0.55018 0.90399 0.72059
   1   1  13   10.96    0.62   1 0.10775-0.29124 0.54853 0.34089 0.82915 0.89384
  -1  -1  13   12.15    0.79   1 0.30374 0.07806-0.63186-0.90167-0.71307-0.42531
   1  -1 -13   11.44    0.73   1 0.28459 0.51399-0.75669-0.40246-0.58857-0.75751
   1  -1  13   11.43    0.72   1 0.27085-0.12262-0.81310-0.93769-0.51526-0.32510
   1   1 -13   11.70    0.70   1 0.22858 0.45398-0.91849-0.64879-0.32266-0.61070
  -1  -1 -13   11.27    0.67   1 0.20232 0.59977-0.95496-0.74627-0.21702-0.28869
  -1   1 -13   11.82    0.64   1 0.10655 0.50004-0.98709-0.86308 0.11955-0.07100
   1  -1 -13   11.21    0.65   1-0.01453 0.21922 0.17973 0.53242 0.98360 0.81759
   1   1 -13   11.36    0.66   1-0.05474 0.17570 0.54812 0.81684 0.83460 0.54944
  -1   1 -13   11.57    0.67   1-0.05817 0.33838 0.57911 0.70121 0.81316 0.62752
  -1  -1  14   41.96    1.76   1 0.28476 0.03295 0.75586 0.46244 0.58955 0.88603
   1  -1  14   41.57    1.74   1 0.28250-0.13808 0.76641 0.61862 0.57688 0.77345
   1   1  14   39.86    1.70   1-0.16613-0.58758 0.54643 0.31617-0.82085-0.74483
   1  -1  14   40.92    1.76   1-0.24230-0.66257 0.25584 0.10841-0.93585-0.74110
  -1   1  14   41.22    1.78   1-0.27872-0.53214 0.05096-0.32406-0.95901-0.78218
  -1  -1  14   42.39    1.84   1-0.31005-0.56270-0.25689-0.54777-0.91535-0.61912
  -1  -1 -14   42.38    1.84   1-0.30974 0.11092-0.25117-0.02043-0.91704-0.99361
   1   1  14   42.21    1.83   1-0.03889-0.45858 0.25298 0.02059-0.96668-0.88841
   1  -1  14   39.18    1.71   1-0.20156-0.62032 0.06816-0.08059-0.97710-0.78019
  -1  -1 -14   41.18    1.77   1-0.37120 0.04847-0.14646 0.08567-0.91692-0.99514
  -1  -1  14   40.56    1.75   1-0.39343-0.64412-0.17669-0.46826-0.90221-0.60484
  -1   1 -14   42.06    1.80   1-0.51931-0.10099-0.36162-0.21339-0.77429-0.97173
   1   1 -14   39.34    1.69   1-0.60458-0.35473-0.51034-0.21879-0.61157-0.90900
  -1  -1 -14   39.82    1.69   1-0.16140 0.26186 0.11394 0.33958 0.98028 0.90338
  -1   1 -14   41.08    1.76   1 0.01064 0.43186 0.40467 0.54639 0.91439 0.71759
  -1  -1  14   40.91    1.86   1 0.30544 0.05579-0.61511-0.90333-0.72686-0.42529
   1  -1 -14   40.52    1.81   1 0.27918 0.53247-0.78092-0.40823-0.55875-0.74149
   1  -1  14   40.93    1.82   1 0.27886-0.13856-0.78228-0.92528-0.55701-0.35304
   1   1 -14   41.99    1.82   1 0.22458 0.47394-0.92514-0.63704-0.30604-0.60791
  -1  -1 -14   41.39    1.78   1 0.19707 0.61848-0.96043-0.73334-0.19677-0.28227
  -1   1 -14   41.64    1.71   1 0.10881 0.52627-0.98770-0.84531 0.11228-0.09210
   1  -1 -14   39.36    1.68   1-0.01322 0.24477 0.16765 0.53860 0.98575 0.80621
   1   1 -14   41.35    1.76   1-0.05173 0.20295 0.52081 0.80780 0.85210 0.55341
  -1   1 -14   41.58    1.77   1-0.05181 0.36897 0.52154 0.66192 0.85164 0.65246
  -1  -1  15   10.44    0.55   1 0.28378 0.00794 0.76051 0.44828 0.58402 0.89385
   1  -1  15   11.11    0.57   1 0.28069-0.16398 0.77449 0.60799 0.56689 0.77682
   1   1  15   10.85    0.58   1-0.16713-0.61270 0.54333 0.29447-0.82271-0.73339
   1  -1  15   11.01    0.59   1-0.23765-0.68198 0.27767 0.11157-0.93081-0.72280
  -1   1  15   10.95    0.60   1-0.27553-0.55293 0.07219-0.32167-0.95857-0.76862
  -1  -1  15   12.18    0.68   1-0.30768-0.58437-0.21800-0.52751-0.92617-0.61663
  -1  -1 -15   10.40    0.58   1-0.31230 0.13240-0.30479-0.05542-0.89975-0.98964
   1   1  15   10.45    0.60   1-0.04003-0.48365 0.25176 0.00066-0.96696-0.87526
   1  -1  15   10.91    0.61   1-0.19187-0.63455 0.07969-0.08780-0.97817-0.76787
  -1  -1  15   11.04    0.60   1-0.37507-0.64971-0.15168-0.46195-0.91449-0.60371
  -1  -1 -15   10.44    0.59   1-0.39077 0.05287-0.17304 0.07763-0.90407-0.99557
  -1   1 -15   10.61    0.59   1-0.52640-0.08418-0.37296-0.20602-0.76406-0.97491
   1   1 -15    9.72    0.54   1-0.60469-0.33094-0.51055-0.20029-0.61128-0.92214
  -1  -1 -15   10.53    0.57   1-0.16259 0.28489 0.11175 0.35572 0.98034 0.89010
  -1   1 -15   11.65    0.62   1-0.00320 0.44187 0.38297 0.54358 0.92375 0.71362
  -1  -1  15   10.54    0.68   1 0.30701 0.03339-0.59792-0.90455-0.74042-0.42505
   1  -1  15   10.64    0.63   1 0.28560-0.15587-0.75180-0.91314-0.59432-0.37665
   1  -1 -15   11.21    0.66   1 0.27359 0.55083-0.80312-0.41202-0.52927-0.72582
   1   1 -15   10.79    0.61   1 0.22038 0.49369-0.93167-0.62516-0.28881-0.60451
  -1  -1 -15   10.29    0.56   1 0.19158 0.63694-0.96558-0.72010-0.17588-0.27521
  -1   1 -15   10.20    0.52   1 0.10980 0.55124-0.98795-0.82717 0.10908-0.10913
   1  -1 -15   10.34    0.56   1-0.01172 0.27052 0.15379 0.54299 0.98803 0.79496
  -1   1 -15   11.01    0.58   1-0.04578 0.39928 0.46671 0.62533 0.88322 0.67046
   1   1 -15   10.36    0.57   1-0.04869 0.23022 0.49315 0.79841 0.86857 0.55635
  -1  -1  16   50.03    1.04   1 0.28223-0.01849 0.76765 0.43781 0.57536 0.89887
   1  -1  16   50.68    1.05   1 0.27839-0.19035 0.78424 0.59903 0.55448 0.77776
   1   1  16   49.25    1.08   1-0.16703-0.63672 0.54363 0.27618-0.82253-0.71992
   1  -1  16   49.40    1.12   1-0.23261-0.70100 0.30054 0.11578-0.92496-0.70369
  -1   1  16   48.72    1.13   1-0.27219-0.57364 0.09357-0.31895-0.95768-0.75445
  -1  -1  16   51.45    1.18   1-0.30487-0.60568-0.17962-0.50782-0.93529-0.61258
  -1  -1 -16   47.33    1.11   1-0.31381 0.15494-0.35416-0.08617-0.88095-0.98415
   1   1  16   50.02    1.17   1-0.03953-0.50708 0.25229-0.01750-0.96684-0.86171
   1  -1  16   49.93    1.16   1-0.18184-0.64843 0.09156-0.09468-0.97905-0.75535
  -1  -1  16   49.90    1.15   1-0.35741-0.65584-0.12799-0.45700-0.92513-0.60084
  -1  -1 -16   48.95    1.10   1-0.40891 0.05868-0.19809 0.07128-0.89081-0.99572
  -1   1 -16   48.86    1.10   1-0.53343-0.06731-0.38435-0.19870-0.75347-0.97774
   1   1 -16   48.82    1.07   1-0.60540-0.30776-0.51195-0.18298-0.60941-0.93370
  -1  -1 -16   49.54    1.07   1-0.16479 0.30692 0.10772 0.37001 0.98042 0.87686
  -1   1 -16   50.61    1.11   1-0.01627 0.45300 0.36223 0.54121 0.93194 0.70842
  -1  -1  16   48.52    1.29   1 0.30844 0.01085-0.58030-0.90533-0.75373-0.42456
   1  -1  16   50.53    1.27   1 0.29131-0.17412-0.72157-0.90132-0.62806-0.39658
   1  -1 -16   49.32    1.23   1 0.26784 0.56903-0.82346-0.41393-0.50016-0.71053
   1   1 -16   47.53    1.11   1 0.21599 0.51325-0.93802-0.61311-0.27102-0.60055
  -1  -1 -16   50.82    1.10   1 0.18570 0.65511-0.97049-0.70676-0.15381-0.26703
  -1   1 -16   50.03    0.98   1 0.10973 0.57515-0.98793-0.80878 0.10928-0.12275
   1  -1 -16   50.07    1.08   1-0.01005 0.29644 0.13831 0.54577 0.99033 0.78374
  -1   1 -16   49.65    1.10   1-0.03998 0.42931 0.41382 0.59070 0.90947 0.68319
   1   1 -16   48.43    1.09   1-0.04560 0.25760 0.46506 0.78860 0.88410 0.55833
  -1  -1  17   35.86    0.97   1 0.28066-0.04413 0.77460 0.42605 0.56675 0.90362
   1  -1  17   36.91    0.99   1 0.27565-0.21716 0.79523 0.59130 0.54001 0.77665
   1   1  17   36.50    1.02   1-0.16599-0.65981 0.54684 0.26080-0.82060-0.70472
   1  -1  17   36.60    1.05   1-0.22713-0.71963 0.32455 0.12114-0.91819-0.68370
  -1   1  17   36.39    1.06   1-0.26863-0.59413 0.11542-0.31575-0.95630-0.73979
  -1  -1  17   36.32    1.07   1-0.30171-0.62657-0.14238-0.48921-0.94270-0.60668
   1   1  17   36.52    1.10   1-0.03766-0.52915 0.25431-0.03419-0.96638-0.84783
   1  -1  17   35.74    1.06   1-0.17150-0.66202 0.10371-0.10128-0.97970-0.74261
  -1  -1  17   36.96    1.09   1-0.34006-0.66243-0.10505-0.45276-0.93451-0.59681
  -1  -1 -17   36.16    1.03   1-0.42583 0.06563-0.22185 0.06622-0.87717-0.99564
  -1   1 -17   35.92    1.04   1-0.54043-0.05045-0.39584-0.19149-0.74245-0.98019
   1   1 -17   36.62    1.03   1-0.60661-0.28507-0.51434-0.16667-0.60619-0.94390
  -1  -1 -17   35.92    1.01   1-0.16782 0.32812 0.10214 0.38276 0.98051 0.86361
  -1   1 -17   36.34    1.03   1-0.02889 0.46458 0.34195 0.53931 0.93927 0.70235
   1   1 -17   33.52    0.99   1 0.00777 0.33563 0.40019 0.74300 0.91639 0.57903
  -1  -1  17   37.41    1.21   1 0.30973-0.01181-0.56222-0.90567-0.76678-0.42381
   1  -1  17   35.31    1.15   1 0.29615-0.19336-0.69157-0.88967-0.65879-0.41363
   1  -1 -17   37.64    1.16   1 0.26196 0.58704-0.84207-0.41408-0.47146-0.69563
   1   1 -17   35.57    1.05   1 0.21133 0.53263-0.94426-0.60108-0.25239-0.59581
  -1  -1 -17   35.96    1.01   1 0.17977 0.67313-0.97483-0.69272-0.13182-0.25887
  -1   1 -17   36.56    0.94   1 0.10878 0.59817-0.98769-0.79016 0.11235-0.13351
   1  -1 -17   35.56    1.00   1-0.00823 0.32252 0.12137 0.54707 0.99257 0.77245
  -1   1 -17   35.38    1.01   1-0.03435 0.45925 0.36230 0.55741 0.93142 0.69164
   1   1 -17   35.92    1.03   1-0.04248 0.28496 0.43660 0.77840 0.89865 0.55935
  -1  -1  18   13.11    0.63   1 0.27882-0.07005 0.78243 0.41516 0.55681 0.90704
   1  -1  18   13.46    0.62   1 0.27251-0.24439 0.80712 0.58447 0.52372 0.77372
   1   1  18   12.92    0.63   1-0.16412-0.68221 0.55260 0.24812-0.81712-0.68776
   1  -1  18   13.44    0.66   1-0.22134-0.73790 0.34901 0.12694-0.91060-0.66285
  -1   1  18   13.96    0.69   1-0.26485-0.61440 0.13771-0.31213-0.95440-0.72462
  -1  -1  18   12.51    0.65   1-0.29820-0.64707-0.10573-0.47127-0.94862-0.59932
   1   1  18   12.85    0.68   1-0.03462-0.55004 0.25759-0.04962-0.96563-0.83365
   1  -1  18   12.67    0.66   1-0.16089-0.67532 0.11610-0.10763-0.98011-0.72962
  -1  -1  18   14.95    0.77   1-0.32311-0.66888-0.08292-0.44996-0.94272-0.59171
  -1  -1 -18   13.11    0.66   1-0.44146 0.07394-0.24417 0.06260-0.86341-0.99529
  -1   1 -18   13.52    0.67   1-0.54730-0.03343-0.40727-0.18421-0.73115-0.98231
   1   1 -18   13.15    0.65   1-0.60824-0.26281-0.51757-0.15120-0.60179-0.95292
  -1  -1 -18   13.47    0.66   1-0.17155 0.34862 0.09527 0.39421 0.98055 0.85032
   1  -1 -18   12.73    0.64   1-0.12374 0.23027 0.18165 0.62693 0.97554 0.74426
  -1   1 -18   12.76    0.64   1-0.04116 0.47650 0.32200 0.53774 0.94584 0.69553
   1   1 -18   13.35    0.66   1-0.00484 0.34649 0.38039 0.74191 0.92481 0.57402
  -1  -1  18   12.62    0.74   1 0.31088-0.03464-0.54370-0.90556-0.77957-0.42279
   1  -1  18   13.08    0.73   1 0.30026-0.21322-0.66176-0.87826-0.68695-0.42799
   1  -1 -18   14.04    0.73   1 0.25591 0.60494-0.85928-0.41286-0.44288-0.68086
   1   1 -18   13.45    0.69   1 0.20656 0.55182-0.95014-0.58857-0.23356-0.59081
  -1  -1 -18   13.30    0.64   1 0.17361 0.69094-0.97872-0.67822-0.10930-0.25020
  -1   1 -18   13.05    0.59   1 0.10707 0.62044-0.98723-0.77132 0.11788-0.14182
   1  -1 -18   13.14    0.64   1-0.00625 0.34893 0.10306 0.54690 0.99465 0.76100
  -1   1 -18   12.96    0.63   1-0.02887 0.48897 0.31201 0.52538 0.94963 0.69632
   1   1 -18   12.85    0.64   1-0.03931 0.31236 0.40768 0.76775 0.91227 0.55945
  -1   1  19   24.36    0.79   1 0.30801-0.06548 0.58585 0.11387 0.74960 0.99133
  -1  -1  19   23.95    0.77   1 0.27672-0.09622 0.79100 0.40502 0.54564 0.90922
   1  -1  19   24.92    0.79   1 0.26874-0.27204 0.82041 0.57918 0.50467 0.76846
   1   1  19   24.81    0.82   1-0.16154-0.70375 0.56048 0.23741-0.81225-0.66960
   1  -1  19   24.18    0.83   1-0.21517-0.75580 0.37413 0.13338-0.90206-0.64106
  -1  -1  19   22.70    0.81   1-0.29436-0.66728-0.06967-0.45385-0.95315-0.59054
   1   1  19   24.49    0.89   1-0.03058-0.56993 0.26195-0.06397-0.96459-0.81919
   1  -1  19   24.97    0.88   1-0.14994-0.68827 0.12881-0.11379-0.98026-0.71646
  -1  -1  19   25.92    0.94   1-0.30646-0.67615-0.06147-0.44725-0.94989-0.58547
  -1  -1 -19   23.32    0.81   1-0.45611 0.08323-0.26541 0.06005-0.84942-0.99471
  -1   1 -19   25.38    0.86   1-0.55408-0.01631-0.41869-0.17692-0.71950-0.98408
  -1  -1 -19   24.75    0.82   1-0.17586 0.36854 0.08727 0.40454 0.98053 0.83697
   1  -1 -19   24.24    0.83   1-0.12991 0.24832 0.17072 0.63434 0.97671 0.73207
  -1   1 -19   24.72    0.83   1-0.05331 0.48873 0.30202 0.53566 0.95180 0.68861
   1   1 -19   25.03    0.86   1-0.01718 0.35835 0.36078 0.74068 0.93249 0.56831
   1  -1  19   23.66    0.95   1 0.30372-0.23373-0.63205-0.86696-0.71292-0.44015
   1  -1 -19   24.07    0.89   1 0.24971 0.62270-0.87513-0.41030-0.41445-0.66625
   1   1 -19   24.24    0.84   1 0.20161 0.57083-0.95574-0.57577-0.21425-0.58534
  -1  -1 -19   23.27    0.78   1 0.16728 0.70857-0.98211-0.66317-0.08642-0.24107
  -1   1 -19   24.27    0.74   1 0.10469 0.64203-0.98654-0.75225 0.12553-0.14799
   1   1 -19   23.92    0.82   1-0.03608 0.33996 0.37811 0.75645 0.92505 0.55875
  -1   1  20    0.17    0.18   1 0.30613-0.09112 0.60783 0.11745 0.73268 0.98888
  -1  -1  20    0.32    0.18   1 0.27436-0.12266 0.80020 0.39550 0.53329 0.91023
   1  -1  20    0.20    0.17   1 0.26478-0.30006 0.83337 0.57343 0.48514 0.76231
   1   1  20    0.33    0.18   1-0.15829-0.72462 0.57024 0.22859-0.80607-0.65012
   1  -1  20    0.17    0.18   1-0.20819-0.77352 0.40150 0.14338-0.89187-0.61733
  -1  -1  20    0.20    0.18   1-0.29019-0.68716-0.03408-0.43690-0.95636-0.58045
   1   1  20    0.00    0.24   1-0.02565-0.58893 0.26724-0.07739-0.96328-0.80446
   1  -1  20    0.04    0.20   1-0.13884-0.70109 0.14160-0.11975-0.98013-0.70294
  -1   1  20    0.15    0.24   1-0.17737-0.57184 0.09682-0.39180-0.97936-0.72074
  -1  -1  20    0.33    0.28   1-0.29008-0.68367-0.04060-0.44513-0.95613-0.57831
  -1   1 -20    0.41    0.23   1-0.56075 0.00090-0.43010-0.16963-0.70750-0.98550
  -1  -1 -20    0.40    0.23   1-0.18074 0.38798 0.07819 0.41355 0.98041 0.82367
   1  -1 -20    0.23    0.22   1-0.13662 0.26610 0.15876 0.64053 0.97781 0.72034
  -1   1 -20    0.09    0.23   1-0.06505 0.50121 0.28251 0.53451 0.95705 0.68049
   1   1 -20    0.05    0.23   1-0.02928 0.37044 0.34133 0.73961 0.93948 0.56191
   1  -1  20    0.20    0.20   1 0.30662-0.25480-0.60236-0.85569-0.73697-0.45040
   1  -1 -20    0.07    0.19   1 0.24334 0.64024-0.88982-0.40660-0.38599-0.65173
   1   1 -20    0.07    0.19   1 0.19647 0.58965-0.96102-0.56266-0.19448-0.57941
  -1  -1 -20    0.06    0.15   1 0.16067 0.72593-0.98500-0.64766-0.06290-0.23137
  -1   1 -20    0.37    0.17   1 0.10171 0.66303-0.98560-0.73292 0.13505-0.15231
   1  -1 -20    0.18    0.18   1-0.00191 0.40179 0.06272 0.54304 0.99802 0.73733
  -1   1 -20    0.26    0.16   1-0.01816 0.54833 0.21328 0.46288 0.97682 0.69646
   1   1 -20    0.15    0.20   1-0.03281 0.36746 0.34817 0.74477 0.93685 0.55703
  -1   1  21    6.98    0.41   1 0.30417-0.11712 0.62775 0.11855 0.71651 0.98601
  -1  -1  21    7.05    0.40   1 0.27174-0.14936 0.80990 0.38649 0.51981 0.91011
   1   1  21    7.10    0.42   1-0.15442-0.74488 0.58167 0.22143-0.79862-0.62937
   1  -1  21    7.42    0.44   1-0.20119-0.79063 0.42788 0.15115-0.88115-0.59334
  -1  -1  21    6.57    0.43   1-0.28562-0.70674 0.00167-0.41990-0.95833-0.56937
   1   1  21    7.07    0.48   1-0.01995-0.60716 0.27335-0.08999-0.96170-0.78946
   1  -1  21    7.15    0.46   1-0.12751-0.71368 0.15457-0.12554-0.97971-0.68912
  -1   1  21    7.54    0.48   1-0.16577-0.58415 0.11042-0.39695-0.97996-0.70794
  -1  -1  21    7.52    0.47   1-0.27382-0.69138-0.02014-0.44341-0.96156-0.57040
  -1  -1 -21    7.51    0.44   1-0.18600 0.40696 0.06836 0.42203 0.98016 0.81009
   1  -1 -21    7.03    0.44   1-0.14333 0.28362 0.14673 0.64682 0.97873 0.70793
  -1   1 -21    7.51    0.45   1-0.07658 0.51389 0.26313 0.53349 0.96171 0.67178
   1   1 -21    6.71    0.43   1-0.04117 0.38275 0.32200 0.73865 0.94584 0.55487
   1  -1  21    7.12    0.52   1 0.30901-0.27638-0.57263-0.84437-0.75934-0.45897
   1  -1 -21    6.83    0.46   1 0.23684 0.65769-0.90329-0.40165-0.35770-0.63726
  -1  -1 -21    6.74    0.39   1 0.15384 0.74307-0.98733-0.63160-0.03887-0.22117
  -1   1 -21    7.20    0.37   1 0.09820 0.68350-0.98436-0.71330 0.14622-0.15497
   1  -1 -21    7.89    0.45   1 0.00044 0.42840 0.04080 0.53937 0.99916 0.72494
  -1   1 -21    7.73    0.43   1-0.01282 0.57792 0.16392 0.43178 0.98638 0.69250
   1   1 -21    7.13    0.43   1-0.02949 0.39502 0.31767 0.73253 0.94774 0.55438
  -1   1  22    0.13    0.16   1 0.30199-0.14335 0.64754 0.11952 0.69963 0.98242
  -1  -1  22   -0.05    0.13   1 0.26872-0.17618 0.82048 0.37853 0.50457 0.90866
   1   1  22   -0.05    0.14   1-0.14996-0.76455 0.59457 0.21575-0.78992-0.60737
   1  -1  22    0.01    0.14   1-0.19377-0.80731 0.45480 0.15945-0.86925-0.56817
  -1   1  22    0.14    0.18   1-0.24733-0.69324 0.23136-0.29334-0.94090-0.65830
  -1  -1  22    0.02    0.17   1-0.28081-0.72598 0.03660-0.40362-0.95906-0.55681
   1   1  22   -0.03    0.22   1-0.01355-0.62470 0.28016-0.10188-0.95985-0.77418
   1  -1  22    0.17    0.20   1-0.11596-0.72605 0.16769-0.13117-0.97899-0.67500
  -1   1  22   -0.00    0.23   1-0.15397-0.59621 0.12414-0.40210-0.98024-0.69486
  -1  -1  22    0.31    0.25   1-0.25781-0.69929-0.00021-0.44222-0.96619-0.56162
  -1  -1 -22   -0.11    0.18   1-0.19163 0.42556 0.05775 0.42975 0.97976 0.79637
   1  -1 -22    0.18    0.23   1-0.15027 0.30092 0.13420 0.65262 0.97949 0.69535
  -1   1 -22    0.18    0.19   1-0.08794 0.52674 0.24382 0.53254 0.96582 0.66252
   1   1 -22   -0.09    0.19   1-0.05296 0.39555 0.30260 0.73722 0.95164 0.54775
  -1   1 -22    0.04    0.14   1 0.09420 0.70347-0.98279-0.69335 0.15887-0.15614
   1  -1 -22   -0.01    0.17   1 0.00291 0.45513 0.01776 0.53457 0.99983 0.71209
  -1   1 -22    0.14    0.14   1-0.00746 0.60753 0.11424 0.40035 0.99342 0.68601
  -1  -1  23    0.75    0.20   1 0.26555-0.20341 0.83093 0.37028 0.48889 0.90637
   1   1  23    0.56    0.19   1-0.14494-0.78365 0.60880 0.21139-0.77996-0.58411
  -1   1  23    0.88    0.22   1-0.24237-0.71234 0.25550-0.28787-0.93593-0.64007
  -1  -1  23    0.55    0.21   1-0.27559-0.74483 0.07180-0.38735-0.95858-0.54329
   1   1  23    0.51    0.24   1-0.00654-0.64162 0.28761-0.11314-0.95772-0.75862
   1  -1  23    0.62    0.24   1-0.10434-0.73823 0.18081-0.13695-0.97796-0.66049
  -1   1  23    0.55    0.26   1-0.14206-0.60821 0.13790-0.40709-0.98020-0.68143
  -1  -1  23    0.16    0.23   1-0.24193-0.70732 0.01934-0.44141-0.97009-0.55212
  -1  -1 -23    0.51    0.21   1-0.19760 0.44383 0.04646 0.43677 0.97917 0.78245
   1  -1 -23    0.40    0.23   1-0.15741 0.31800 0.12123 0.65797 0.98006 0.68259
  -1   1 -23    0.43    0.23   1-0.09917 0.53981 0.22455 0.53109 0.96940 0.65309
   1   1 -23    0.48    0.21   1-0.06453 0.40820 0.28338 0.73636 0.95683 0.53957
   1  -1 -23    0.53    0.19   1 0.00550 0.48198-0.00635 0.52869 0.99996 0.69869
  -1   1  24    0.15    0.21   1-0.23715-0.73118 0.27998-0.28206-0.93025-0.62113
  -1  -1  24    0.17    0.21   1-0.27013-0.76342 0.10632-0.37149-0.95693-0.52836
   1   1  24    0.22    0.24   1 0.00103-0.65798 0.29563-0.12384-0.95530-0.74278
   1  -1  24    0.25    0.23   1-0.09239-0.75019 0.19420-0.14231-0.97659-0.64572
  -1   1  24    0.48    0.28   1-0.12998-0.62005 0.15174-0.41200-0.97983-0.66766
  -1  -1  24    0.18    0.25   1-0.22615-0.71546 0.03858-0.44092-0.97332-0.54194
  -1  -1 -24   -0.07    0.21   1-0.20387 0.46180 0.03453 0.44315 0.97838 0.76834
   1  -1 -24    0.41    0.21   1-0.16473 0.33491 0.10782 0.66289 0.98042 0.66962
  -1   1 -24    0.05    0.20   1-0.11028 0.55292 0.20527 0.53016 0.97247 0.64280
   1   1 -24    0.11    0.22   1-0.07596 0.42097 0.26417 0.73550 0.96147 0.53085
   1  -1 -24    0.09    0.16   1 0.00820 0.50893-0.03156 0.52173 0.99946 0.68467
  -1   1  25    6.92    0.46   1-0.23161-0.74981 0.30496-0.27574-0.92376-0.60145
  -1  -1  25    7.44    0.46   1-0.26433-0.78167 0.14071-0.35576-0.95411-0.51226
   1   1  25    7.79    0.51   1 0.01006-0.67260 0.30512-0.13413-0.95225-0.72774
   1  -1  25    7.00    0.47   1-0.08023-0.76194 0.20773-0.14754-0.97488-0.63061
  -1   1  25    8.27    0.52   1-0.11775-0.63174 0.16566-0.41683-0.97912-0.65356
  -1  -1  25    7.76    0.49   1-0.21024-0.72360 0.05777-0.44051-0.97593-0.53136
  -1  -1 -25    7.28    0.44   1-0.21040 0.47950 0.02201 0.44895 0.97736 0.75399
   1  -1 -25    7.17    0.46   1-0.17222 0.35165 0.09402 0.66741 0.98056 0.65642
  -1   1 -25    7.76    0.47   1-0.12129 0.56612 0.18597 0.52919 0.97503 0.63202
   1   1 -25    7.47    0.47   1-0.08729 0.43386 0.24494 0.73463 0.96559 0.52160
   1  -1 -25    7.60    0.42   1 0.01101 0.53601-0.05786 0.51368 0.99826 0.66994
   1   1 -25    7.75    0.45   1-0.01555 0.50622 0.18923 0.67689 0.98180 0.53436
  -1   1  26    0.58    0.22   1-0.22583-0.76809 0.33010-0.26927-0.91653-0.58095
   1   1  26    0.26    0.24   1 0.01862-0.68796 0.31408-0.14392-0.94921-0.71132
   1  -1  26    0.80    0.27   1-0.06787-0.77349 0.22138-0.15265-0.97282-0.61514
  -1   1  26    0.17    0.22   1-0.10555-0.64323 0.17945-0.42192-0.97808-0.63893
  -1  -1  26    0.19    0.25   1-0.19457-0.73184 0.07649-0.44053-0.97790-0.51993
  -1  -1 -26    0.30    0.22   1-0.21716 0.49697 0.00895 0.45421 0.97609 0.73939
   1  -1 -26    0.11    0.25   1-0.17991 0.36840 0.07973 0.67124 0.98044 0.64319
  -1   1 -26    0.18    0.21   1-0.13223 0.57941 0.16660 0.52816 0.97711 0.62074
   1   1 -26    0.29    0.24   1-0.09847 0.44713 0.22575 0.73331 0.96919 0.51217
  -1   1  27    1.28    0.25   1-0.21975-0.78608 0.35556-0.26248-0.90844-0.55961
   1   1  27    1.41    0.32   1 0.02762-0.70288 0.32345-0.15330-0.94584-0.69458
   1  -1  27    1.42    0.29   1-0.05557-0.78552 0.23486-0.15643-0.97043-0.59873
  -1   1  27    1.27    0.31   1-0.09299-0.65458 0.19352-0.42660-0.97667-0.62412
  -1  -1  27    1.52    0.31   1-0.17891-0.74011 0.09501-0.44076-0.97926-0.50789
  -1  -1 -27    1.68    0.30   1-0.22417 0.51435-0.00466 0.45857 0.97453 0.72467
   1  -1 -27    1.39    0.28   1-0.18769 0.38485 0.06517 0.67500 0.98006 0.62949
  -1   1 -27    0.85    0.27   1-0.14325 0.59275 0.14688 0.52638 0.97872 0.60955
   1   1 -27    1.37    0.28   1-0.10962 0.46019 0.20642 0.73231 0.97230 0.50193
   1   2   0  185.76    5.32   1 0.13391 0.04921 0.99055 0.97875-0.02951-0.19905
  -1   2   0  222.00    6.28   1-0.20943-0.12660 0.39671 0.24054-0.89372-0.96234
  -1  -2   0  220.13    6.19   1-0.50044-0.41544-0.84260-0.83172 0.19892 0.36828
   1   2   0  225.33    6.29   1-0.50402-0.58897-0.76107-0.77201 0.40832 0.23897
   1  -2   0  231.43    6.46   1-0.47862-0.55915-0.62733-0.46984 0.61431 0.68307
  -1   2   0  197.22    5.55   1-0.42066-0.34002-0.44610-0.60354 0.78995 0.72118
  -1  -2   0  229.04    6.44   1 0.18038 0.26842-0.97441-0.96271-0.13407 0.03353
   1   2   0  227.13    6.30   1 0.10667 0.01864-0.98712-0.99865 0.11916-0.04842
   1  -2   0  205.41    5.72   1-0.16197-0.24245-0.55917-0.40207 0.81307 0.88292
   1   2   1 1591.66   42.08   1 0.09951-0.00937 0.98484 0.95445-0.14205-0.29821
  -1   2  -1 1563.92   41.45   1-0.18100-0.07418 0.49870 0.36102-0.84766-0.92960
  -1   2   1 1600.33   56.20   1-0.22803-0.16891 0.32065 0.14598-0.91933-0.97475
   1  -2   1 1650.61   57.94   1-0.24678-0.35393 0.23408 0.37141-0.94037-0.85835
   1  -2  -1 1644.95   57.74   1-0.27008-0.32911 0.10663 0.28127-0.95691-0.90142
  -1   2   1 1586.54   42.11   1 0.13908 0.19879 0.43496 0.26030-0.88964-0.94484
   1  -2  -1 1675.32   58.89   1-0.11946-0.17913 0.16372 0.33823-0.97924-0.92385
  -1  -2   1 1565.70   41.53   1-0.47907-0.41835-0.87749-0.88488 0.02210 0.20484
  -1  -2  -1 1558.08   42.83   1-0.50506-0.39581-0.77501-0.74583 0.37981 0.53578
   1  -2   1 1626.37   57.04   1-0.50370-0.60849-0.75766-0.61846 0.41500 0.49722
   1   2   1 1667.90   58.48   1-0.48520-0.59435-0.65362-0.68286 0.58081 0.42477
  -1   2  -1 1514.27   40.08   1-0.47172-0.36687-0.60194-0.74115 0.64430 0.56222
   1  -2  -1 1783.34   62.59   1-0.43446-0.49083-0.48459-0.30888 0.75921 0.81465
  -1   2   1 1468.34   38.88   1-0.35810-0.30173-0.28911-0.46487 0.88779 0.83237
  -1  -2   1 1587.89   42.67   1 0.19991 0.26396-0.95755-0.96417-0.20767-0.02621
  -1  -2  -1 1582.67   41.91   1 0.15416 0.26617-0.98723-0.95718-0.03999 0.11377
   1   2  -1 1614.58   56.61   1 0.13783 0.07374-0.99032-0.98350 0.01626-0.16516
   1   2   1 1684.58   59.04   1 0.06023-0.05156-0.96287-0.99267 0.26314 0.10923
   1  -2   1 1655.18   57.99   1-0.12246-0.22649-0.66860-0.52988 0.73346 0.81726
  -1   2  -1 1336.71   35.40   1-0.17818-0.07374-0.50800-0.64667 0.84272 0.75919
   1   2   2   80.29    2.44   1 0.06463-0.06858 0.96609 0.91712-0.24995-0.39265
  -1  -2  -2   72.28    2.21   1-0.00387 0.12946 0.89531 0.94422-0.44541-0.30279
  -1   2  -2   77.57    2.43   1-0.13742-0.00665 0.62950 0.51020-0.76474-0.86002
   1  -2   2   76.34    2.42   1-0.22936-0.36068 0.31487 0.43353-0.92100-0.82580
  -1   2   2   79.34    2.52   1-0.24048-0.20539 0.26447 0.07117-0.93392-0.97608
   1  -2  -2   78.61    2.48   1-0.27817-0.31305 0.05473 0.24802-0.95897-0.91677
  -1   2   2   78.91    2.54   1 0.01772 0.05353 0.31315 0.11975-0.94953-0.99135
   1  -2  -2   79.04    2.51   1-0.19893-0.23464 0.07130 0.26453-0.97741-0.93539
   1  -2   2   75.59    2.38   1-0.67026-0.80103-0.69259-0.57372-0.26656-0.17083
   1   2  -2   80.40    2.51   1-0.48782-0.52428-0.86925-0.84361 0.08016-0.11593
   1  -2   2   76.77    2.40   1-0.49935-0.62839-0.84637-0.72541 0.18518 0.28087
  -1   2  -2   76.01    2.36   1-0.50058-0.37152-0.73213-0.85307 0.46195 0.36636
  -1  -2  -2   72.27    2.26   1-0.49120-0.35775-0.68017-0.63271 0.54412 0.68679
   1   2   2   80.52    2.47   1-0.44572-0.57909-0.51756-0.56509 0.73038 0.58763
   1  -2  -2   76.00    2.34   1-0.38470-0.41680-0.35305-0.15899 0.85285 0.89498
  -1   2   2   77.05    2.39   1-0.29526-0.26311-0.14925-0.34332 0.94368 0.90160
  -1  -2   2   75.92    2.44   1 0.21520 0.25527-0.93911-0.96414-0.26786-0.07255
   1   2  -2   78.19    2.42   1 0.15875 0.11864-0.98572-0.96059-0.05611-0.25137
  -1  -2  -2   77.25    2.37   1 0.11797 0.25395-0.98958-0.94129 0.08246 0.22240
   1   2   2   78.17    2.32   1-0.00828-0.14404-0.88927-0.93736 0.45729 0.31716
   1  -2   2   77.90    2.33   1-0.07910-0.20708-0.76765-0.64728 0.63596 0.73357
  -1   2  -2   75.65    2.29   1-0.14313-0.01509-0.61387-0.73421 0.77632 0.67875
  -1  -2   3   15.91    0.71   1 0.16733 0.17968 0.98208 0.93808 0.08660 0.29617
   1   2   3   15.49    0.68   1 0.03087-0.12653 0.93665 0.86911-0.34889-0.47814
  -1  -2  -3   15.57    0.69   1-0.04596 0.11116 0.83045 0.89798-0.55518-0.42575
  -1   2  -3   15.45    0.70   1-0.07098 0.08373 0.78402 0.68311-0.61665-0.72549
   1  -2   3   15.58    0.73   1-0.20520-0.36036 0.41291 0.51325-0.88735-0.77891
   1  -2  -3   15.61    0.75   1-0.28478-0.29562 0.00796 0.21988-0.95855-0.92965
  -1   2   3   15.51    0.78   1-0.05477-0.04284 0.23574 0.02370-0.97027-0.99880
   1  -2  -3   15.60    0.75   1-0.25071-0.26251 0.00856 0.22051-0.96802-0.93939
  -1   2  -3   15.20    1.70   1-0.50456-0.35125-0.81919-0.92187 0.27265 0.16361
  -1  -2  -3   15.33    0.69   1-0.46291-0.30523-0.57170-0.50591 0.67738 0.80677
   1   2   3   15.33    0.68   1-0.39118-0.54896-0.36917-0.43513 0.84302 0.71364
   1  -2  -3   15.40    0.69   1-0.33850-0.34638-0.24399-0.03163 0.90877 0.93755
  -1   2   3   15.81    0.72   1-0.23805-0.23014-0.03197-0.24436 0.97072 0.94197
  -1  -2   3   15.54    0.77   1 0.22755 0.24366-0.92025-0.96368-0.31835-0.10921
   1   2  -3   16.23    0.74   1 0.17303 0.15687-0.97906-0.93559-0.10717-0.31629
  -1  -2  -3   16.08    0.83   1 0.06673 0.22652-0.96757-0.90101 0.24362 0.36993
   1  -2   3   15.47    0.64   1-0.03410-0.18597-0.85038-0.74843 0.52504 0.63659
   1   2   3   16.39    0.68   1-0.10137-0.26104-0.71929-0.78574 0.68727 0.56076
  -1   2  -3   15.56    0.66   1-0.10823 0.04379-0.70335-0.80534 0.70254 0.59118
   1   2  -4  298.43    8.26   1 0.24315 0.25419 0.89024 0.95345 0.38514 0.16223
  -1  -2   4  312.57    8.57   1 0.18780 0.17606 0.96881 0.90616 0.16166 0.38454
  -1   2  -4  306.67    8.39   1 0.02363 0.20227 0.92895 0.84670-0.36943-0.49211
   1   2   4  300.48    8.21   1-0.00037-0.18190 0.89996 0.81389-0.43595-0.55180
  -1  -2  -4  303.33    8.34   1-0.08661 0.09455 0.75191 0.83800-0.65355-0.53741
   1  -2   4  307.36    8.47   1-0.17062-0.34980 0.53236 0.61425-0.82914-0.70734
  -1  -2  -4  283.58    7.93   1 0.17688 0.35742 0.47084 0.55854-0.86430-0.74851
  -1   2   4  306.39    8.53   1-0.10018-0.11217 0.18548-0.04531-0.97752-0.99265
   1  -2  -4  317.24    8.79   1-0.28790-0.27582-0.03785 0.19280-0.95691-0.94167
   1  -2   4  301.58    8.34   1-0.53915-0.71809-0.39373-0.31285-0.74450-0.62165
  -1   2  -4  293.33    8.12   1-0.66839-0.48975-0.67900-0.76061-0.30363-0.42615
  -1   2  -4  300.35    8.30   1-0.49091-0.31332-0.86500-0.94946 0.10382-0.01861
  -1  -2  -4  315.78    8.68   1-0.42747-0.24555-0.46484-0.38073 0.77536 0.89148
   1   2   4  312.71    8.57   1-0.33103-0.51307-0.22717-0.31147 0.91586 0.79983
   1  -2  -4  311.80    8.56   1-0.29946-0.28312-0.15820 0.07248 0.94090 0.95634
  -1   2   4  303.61    8.36   1-0.18810-0.20440 0.06441-0.16633 0.98003 0.96465
   1   2  -4  305.45    8.42   1 0.18286 0.19067-0.97264-0.91078-0.14325-0.36620
   1  -2   4  305.34    8.29   1 0.00973-0.16611-0.91281-0.82925 0.40825 0.53361
  -1  -2  -4  302.80    8.23   1-0.00263 0.18112-0.89698-0.81216 0.44206 0.55460
  -1   2  -4  306.38    8.33   1-0.07520 0.10079-0.77560-0.85924 0.62672 0.50153
   1   2   4  306.52    8.39   1-0.20277-0.38617-0.42204-0.50728 0.88360 0.77041
  -1   2   4  313.74    8.62   1-0.00058-0.01766 0.05031-0.18017 0.99873 0.98347
  -1  -2   4  283.88    7.90   1-0.80274-0.81358-0.51354-0.57587-0.30311-0.08025
   1   2  -5    0.60    0.31   1 0.26103 0.29627 0.84482 0.92680 0.46704 0.23079
  -1  -2   5    0.54    0.27   1 0.20418 0.16835 0.95289 0.87157 0.22426 0.46044
  -1   2  -5    0.80    0.18   1 0.13476 0.33780 0.99052 0.92710-0.02663-0.16235
   1   2   5    0.97    0.17   1-0.02813-0.23356 0.85992 0.75527-0.50964-0.61238
   1  -2   5    0.70    0.19   1-0.12253-0.32571 0.66840 0.73199-0.73363-0.59841
  -1  -2  -5    0.75    0.19   1-0.12429 0.08071 0.66395 0.76878-0.73737-0.63439
  -1   2   5    0.83    0.19   1-0.12884-0.16483 0.15305-0.09645-0.97978-0.98159
   1  -2  -5    0.93    0.21   1-0.31673-0.28074-0.07467 0.17473-0.94556-0.94374
   1  -2   5    0.92    0.17   1-0.48580-0.68887-0.30959-0.24732-0.81740-0.68138
  -1   2  -5    0.77    0.17   1-0.64930-0.44663-0.61091-0.67319-0.45298-0.58934
  -1  -2  -5    0.90    0.18   1-0.39097-0.18468-0.36865-0.26611 0.84334 0.94608
   1   2   5    0.94    0.21   1-0.27204-0.47833-0.10065-0.20333 0.95700 0.85431
   1  -2  -5    0.81    0.16   1-0.26799-0.22741-0.09233 0.15665 0.95898 0.96111
  -1   2   5    0.82    0.16   1-0.14511-0.18553 0.14353-0.10554 0.97894 0.97695
   1   2  -5    0.47    0.19   1 0.18956 0.22133-0.96734-0.88709-0.16826-0.40505
   1  -2   5    1.01    0.17   1 0.05055-0.14925-0.95512-0.88992 0.29184 0.43100
  -1   2  -5    0.84    0.21   1-0.04532 0.15459-0.83155-0.89683 0.55359 0.41448
  -1  -2  -5    0.86    0.14   1-0.08298 0.12469-0.75958-0.65638 0.64508 0.74404
  -1   2   5    1.01    0.19   1-0.00831-0.04955 0.12217-0.12654 0.99247 0.99072
  -1  -2   5    0.89    0.19   1-0.79149-0.82654-0.45574-0.53631-0.40721-0.17085
   1   2  -6   50.31    1.70   1 0.27550 0.33495 0.79581 0.89659 0.53922 0.28968
  -1   2  -6   50.23    1.68   1 0.23103 0.45839 0.91419 0.86945 0.33297 0.18420
  -1  -2   6   51.67    1.70   1 0.21703 0.15712 0.93655 0.83663 0.27523 0.52473
   1   2   6   52.86    1.72   1-0.05227-0.28179 0.81930 0.69608-0.57097-0.66035
  -1  -2  -6   50.69    1.71   1-0.15789 0.07108 0.57142 0.69492-0.80532-0.71556
   1   2   6   53.36    1.83   1 0.21455-0.01384 0.50556 0.38037-0.83568-0.92473
  -1  -2  -6   50.46    1.77   1 0.02639 0.25476 0.32217 0.44738-0.94631-0.85728
  -1   2   6   49.87    1.75   1-0.14746-0.20737 0.13167-0.13658-0.98026-0.96867
   1  -2  -6   54.14    1.84   1-0.34017-0.27993-0.10519 0.16283-0.93445-0.94610
   1  -2   6   48.07    1.66   1-0.44641-0.67345-0.25130-0.20772-0.85881-0.70944
  -1  -2  -6   51.48    1.70   1-0.35767-0.12712-0.28808-0.16719 0.88830 0.97769
   1  -2  -6   51.74    1.72   1-0.24316-0.17835-0.04212 0.22517 0.96906 0.95785
   1   2   6   52.26    1.72   1-0.21768-0.44827 0.00794-0.11318 0.97598 0.88669
  -1   2   6   50.53    1.69   1-0.10770-0.17218 0.20976-0.05768 0.97180 0.98337
   1  -2   6   51.12    1.64   1 0.08738-0.13640-0.97972-0.93291 0.18027 0.33327
  -1   2  -6   50.69    1.60   1-0.01935 0.20453-0.87335-0.92020 0.48669 0.33374
  -1  -2  -6   52.37    1.69   1-0.15541 0.07586-0.57875-0.45672 0.80055 0.88636
  -1   2   6   53.45    1.77   1-0.01552-0.08101 0.18889-0.07807 0.98187 0.99365
   1   2  -7   15.29    0.72   1 0.28703 0.37016 0.74465 0.86455 0.60258 0.33988
  -1   2  -7   15.58    0.73   1 0.28817 0.53971 0.73879 0.71366 0.60921 0.44653
  -1  -2   7   15.48    0.70   1 0.22707 0.14298 0.92105 0.80252 0.31638 0.57923
   1  -2   7   10.47    0.51   1 0.00819-0.24273 0.91091 0.93740-0.41250-0.24969
   1   2   7   15.46    0.70   1-0.07253-0.32612 0.78095 0.63918-0.62036-0.69648
  -1  -2  -7   14.69    0.71   1-0.18707 0.06590 0.47818 0.62033-0.85810-0.78156
   1  -2  -7   13.38    0.69   1-0.30213-0.21673-0.14703 0.13939-0.94185-0.96622
   1   2   7   15.27    0.76   1 0.17247-0.07984 0.46671 0.32277-0.86742-0.94310
  -1  -2  -7   15.18    0.76   1-0.03628 0.21631 0.25581 0.39939-0.96604-0.89089
  -1   2   7   15.09    0.76   1-0.15919-0.24307 0.11808-0.16888-0.98016-0.95519
   1  -2  -7   16.04    0.76   1-0.36026-0.27608-0.13178 0.15494-0.92349-0.94856
   1  -2   7   14.84    0.71   1-0.41533-0.66633-0.20707-0.18219-0.88578-0.72305
  -1  -2   7   14.53    0.70   1-0.61009-0.69225-0.52130-0.63990-0.59666-0.33362
  -1   2  -7   14.88    0.71   1-0.61378-0.36325-0.52880-0.55360-0.58620-0.74937
  -1  -2  -7   15.41    0.71   1-0.32906-0.07427-0.22277-0.08358 0.91765 0.99372
   1  -2  -7   15.86    0.72   1-0.22393-0.13487-0.00419 0.28140 0.97459 0.95006
   1   2   7   15.19    0.69   1-0.16947-0.42425 0.09910-0.04044 0.98053 0.90463
  -1   2   7   14.57    0.69   1-0.07547-0.16395 0.26500-0.02080 0.96128 0.98624
   1  -2   7   15.04    0.67   1 0.11983-0.12771-0.98985-0.96147 0.07636 0.24341
  -1   2  -7   15.13    0.63   1 0.00254 0.25040-0.90377-0.93223 0.42798 0.26123
  -1  -2  -7   15.38    0.69   1-0.20870 0.04652-0.39955-0.25904 0.89263 0.96474
   1  -2  -7   15.07    0.70   1 0.01267 0.10253-0.07336 0.21185 0.99722 0.97190
   1   2  -7   14.24    0.70   1-0.80236-0.71890-0.51002-0.39300-0.30997-0.57333
   1   2  -8   32.36    1.21   1 0.29608 0.40347 0.69208 0.83115 0.65830 0.38260
  -1  -2   8   33.70    1.23   1 0.23484 0.12665 0.90718 0.77006 0.34910 0.62526
   1  -2   8   33.32    1.17   1 0.06864-0.20641 0.96887 0.97651-0.23783-0.06179
   1   2   8   32.93    1.20   1-0.08932-0.36705 0.74609 0.58576-0.65981-0.72259
  -1  -2  -8   31.76    1.22   1-0.21193 0.06497 0.38700 0.54791-0.89739-0.83400
   1  -2  -8   34.47    1.34   1-0.30495-0.19549-0.18056 0.12449-0.93509-0.97276
   1   2   8   33.74    1.30   1 0.13817-0.13806 0.43409 0.27140-0.89020-0.95251
  -1  -2  -8   31.49    1.24   1-0.08998 0.18622 0.19689 0.35958-0.97628-0.91433
  -1   2   8   31.77    1.24   1-0.16621-0.27401 0.10990-0.19580-0.97994-0.94158
   1  -2  -8   33.15    1.25   1-0.37773-0.26958-0.15527 0.15007-0.91280-0.95121
   1  -2   8   30.75    1.18   1-0.38961-0.66455-0.17145-0.16527-0.90487-0.72873
  -1  -2   8   32.18    1.22   1-0.58682-0.69293-0.47653-0.61385-0.65463-0.37817
  -1   2  -8   32.13    1.22   1-0.60246-0.32804-0.50619-0.51228-0.61709-0.79369
  -1  -2  -8   33.60    1.23   1-0.30528-0.02625-0.17068-0.01310 0.93683 0.99956
   1  -2  -8   32.03    1.18   1-0.20917-0.09593 0.02437 0.32838 0.97757 0.93965
   1   2   8   32.42    1.19   1-0.12683-0.40578 0.17619 0.01806 0.97615 0.91378
  -1   2   8   28.89    1.10   1-0.04688-0.15936 0.31263 0.00838 0.94871 0.98718
  -1  -2  -8   30.27    1.33   1 0.30596 0.58548-0.60967-0.45068-0.73122-0.67386
  -1  -2   8   30.78    1.26   1 0.26683 0.16315-0.82678-0.96243-0.49520-0.21701
   1  -2   8   32.05    1.17   1 0.14786-0.12367-0.98884-0.97888-0.01809 0.16273
  -1   2  -8   32.43    1.12   1 0.02063 0.29246-0.92561-0.93568 0.37790 0.19736
  -1  -2  -8   32.45    1.19   1-0.24342 0.03616-0.25048-0.09222 0.93701 0.99508
   1   2   8   33.64    1.21   1 0.01204-0.26798-0.06752-0.22412 0.99764 0.93699
   1  -2  -8   32.06    1.18   1 0.01036 0.12447-0.05175 0.25171 0.99860 0.95976
  -1   2   8   32.91    1.22   1-0.02844-0.14243 0.30806 0.00460 0.95093 0.98979
   1   2  -8   30.85    1.19   1-0.79859-0.69093-0.48573-0.35047-0.35540-0.63227
   1   2  -9  132.32    4.93   1 0.30275 0.43419 0.64090 0.79879 0.70539 0.41640
  -1  -2   9  140.44    5.20   1 0.24105 0.10973 0.89474 0.73799 0.37593 0.66582
   1  -2   9  130.07    4.79   1 0.11500-0.18432 0.98907 0.97807-0.09219 0.09690
   1   2   9  132.14    4.90   1-0.10296-0.40466 0.71564 0.53663-0.69082-0.74045
  -1  -2  -9  131.33    4.92   1-0.23295 0.06765 0.29903 0.47913-0.92537-0.87513
   1  -2  -9  148.71    5.59   1-0.30734-0.17387-0.21293 0.11071-0.92747-0.97852
   1   2   9  133.06    5.01   1 0.11056-0.18961 0.40722 0.22578-0.90661-0.95554
  -1  -2  -9  131.63    4.96   1-0.13695 0.16322 0.14376 0.32503-0.98008-0.93150
  -1   2   9  133.79    5.04   1-0.16980-0.30151 0.10571-0.21874-0.97979-0.92802
   1  -2   9  128.59    4.82   1-0.36748-0.66629-0.14146-0.15400-0.91920-0.72960
   1  -2  -9  132.93    4.96   1-0.39359-0.26150-0.17690 0.14714-0.90210-0.95392
  -1  -2   9  133.75    5.00   1-0.56335-0.69338-0.43460-0.59062-0.70266-0.41276
  -1   2  -9  132.10    4.94   1-0.59452-0.29613-0.49092-0.47827-0.63681-0.82677
   1   2  -9  124.38    4.65   1-0.65577-0.52588-0.62959-0.47361-0.41661-0.70649
  -1  -2  -9  135.27    5.02   1-0.28606 0.01719-0.12984 0.04605 0.94937 0.99879
   1  -2  -9  127.33    4.74   1-0.19807-0.06060 0.04558 0.36790 0.97912 0.92788
   1   2   9  131.57    4.88   1-0.08948-0.39256 0.24119 0.06456 0.96634 0.91745
  -1  -2  -9  131.67    5.04   1 0.29511 0.59860-0.69844-0.52104-0.65198-0.60842
  -1  -2   9  131.63    5.01   1 0.27216 0.14447-0.80838-0.96241-0.52195-0.22995
   1   2  -9  127.35    4.77   1 0.19879 0.32641-0.95870-0.80491-0.20339-0.49555
   1  -2   9  131.66    4.90   1 0.17188-0.12362-0.97971-0.98809-0.10303 0.09161
  -1   2  -9  134.72    4.93   1 0.03533 0.33117-0.94115-0.93285 0.33611 0.14177
   1  -2  -9  131.70    4.89   1 0.00866 0.14704-0.03593 0.28577 0.99931 0.94694
   1   2   9  133.21    4.94   1-0.00602-0.31031 0.10087-0.07397 0.99488 0.94775
  -1   2   9  138.25    5.13   1-0.03423-0.17225 0.36113 0.03938 0.93188 0.98426
   1   2  -9  127.17    4.77   1-0.79406-0.66220-0.46544-0.31196-0.39092-0.68129
   1   2 -10   47.46    1.95   1 0.30776 0.46325 0.58898 0.76609 0.74724 0.44553
  -1  -2  10   47.56    1.94   1 0.24551 0.09014 0.88500 0.70954 0.39558 0.69887
   1  -2  10   47.30    1.91   1 0.14865-0.17485 0.98866 0.95899 0.02083 0.22304
   1   2  10   47.31    1.93   1-0.11385-0.43969 0.68990 0.49232-0.71489-0.75119
   1  -2 -10   49.15    2.07   1-0.30932-0.15180-0.24393 0.09833-0.91913-0.98350
   1  -2  10   45.33    1.91   1-0.31167-0.63510-0.28966-0.31997-0.90495-0.70303
  -1   2  10   47.30    2.00   1-0.17081-0.32645 0.10452-0.23868-0.97974-0.91458
  -1  -2 -10   45.11    1.91   1-0.17842 0.14571 0.09559 0.29548-0.97929-0.94416
   1  -2  10   46.93    1.96   1-0.34751-0.67026-0.11486-0.14611-0.93061-0.72759
   1  -2 -10   47.64    1.97   1-0.40809-0.25206-0.19696 0.14578-0.89143-0.95666
  -1  -2  10   47.88    1.99   1-0.54015-0.69407-0.39538-0.57011-0.74290-0.43957
  -1   2 -10   46.03    1.92   1-0.58941-0.26713-0.48133-0.44997-0.64877-0.85214
   1   2 -10   46.40    1.92   1-0.65105-0.49726-0.61576-0.44107-0.44380-0.74710
  -1  -2 -10   46.17    1.90   1-0.27076 0.05675-0.09801 0.09617 0.95764 0.99374
   1  -2 -10   40.49    1.69   1-0.18988-0.02818 0.06105 0.40169 0.97990 0.91533
   1   2  10   46.98    1.92   1-0.05654-0.38383 0.29667 0.10169 0.95330 0.91778
  -1  -2 -10   45.58    1.99   1 0.28390 0.61134-0.75995-0.56408-0.58469-0.55503
  -1  -2  10   47.14    2.03   1 0.27701 0.12537-0.78985-0.96230-0.54716-0.24135
   1   2 -10   46.26    1.93   1 0.19851 0.35009-0.95898-0.78680-0.20231-0.50830
   1  -2  10   47.09    1.95   1 0.19261-0.12689-0.96466-0.99150-0.17980 0.02862
  -1   2 -10   48.60    1.92   1 0.04713 0.36693-0.95217-0.92551 0.30189 0.09373
   1  -2 -10   46.73    1.91   1 0.00750 0.17014-0.02509 0.31485 0.99965 0.93376
  -1   2  10   48.39    1.98   1-0.03965-0.20185 0.41081 0.07077 0.91085 0.97685
   1   2 -10   45.26    1.89   1-0.78952-0.63345-0.44883-0.27711-0.41857-0.72245
  -1  -2  11    6.57    0.42   1 0.24878 0.06935 0.87739 0.68322 0.41022 0.72690
   1  -2  11    6.93    0.42   1 0.17185-0.17587 0.97973 0.93151 0.10292 0.31836
   1   2  11    6.57    0.42   1-0.12243-0.47225 0.66868 0.45241-0.73340-0.75650
  -1  -2 -11    6.59    0.46   1-0.26477 0.08402 0.13819 0.35540-0.95435-0.93092
   1  -2  11    7.46    0.50   1-0.30602-0.65349-0.19457-0.24350-0.93192-0.71669
   1  -2 -11    6.37    0.46   1-0.31094-0.12938-0.27394 0.08695-0.91009-0.98777
  -1   2  11    6.55    0.48   1-0.16986-0.34941 0.10564-0.25630-0.97978-0.90123
  -1  -2 -11    7.23    0.49   1-0.21510 0.13295 0.05193 0.27057-0.97520-0.95347
   1  -2  11    7.24    0.49   1-0.32918-0.67586-0.09081-0.14076-0.93989-0.72345
   1  -2 -11    6.33    0.43   1-0.42167-0.24176-0.21598 0.14544-0.88064-0.95937
  -1  -2  11    6.81    0.45   1-0.51743-0.69528-0.35863-0.55207-0.77694-0.46021
  -1   2 -11    6.82    0.45   1-0.58638-0.24021-0.47572-0.42565-0.65562-0.87241
   1   2 -11    6.75    0.45   1-0.64692-0.46924-0.60452-0.41114-0.46479-0.78151
  -1  -2 -11    6.63    0.44   1-0.25877 0.09298-0.07351 0.13898 0.96313 0.98592
   1   2  11    7.02    0.44   1-0.02684-0.37825 0.34526 0.13167 0.93812 0.91628
   1  -2 -11    6.89    0.52   1 0.30937 0.49283-0.56746-0.20790-0.76306-0.84492
  -1  -2  11    6.63    0.51   1 0.28140 0.10568-0.77133-0.96214-0.57082-0.25121
  -1  -2 -11    6.87    0.50   1 0.27313 0.62452-0.80482-0.59050-0.52693-0.51115
   1  -2  11    6.75    0.46   1 0.21035-0.13312-0.94551-0.99075-0.24850-0.02624
   1   2 -11    6.74    0.46   1 0.19757 0.37311-0.95993-0.76935-0.19871-0.51853
  -1   2 -11    7.28    0.41   1 0.05643 0.40023-0.95994-0.91490 0.27445 0.05248
   1  -2 -11    6.52    0.42   1 0.00680 0.19369-0.01853 0.33965 0.99980 0.92038
   1   2  11    6.96    0.44   1-0.03537-0.38791 0.37158 0.16000 0.92772 0.90769
  -1   2  11    7.08    0.45   1-0.04471-0.23114 0.45693 0.09862 0.88837 0.96790
  -1  -2  12    4.57    0.35   1 0.25107 0.04760 0.87179 0.65891 0.42063 0.75071
   1  -2  12    4.53    0.33   1 0.18796-0.18385 0.96867 0.90183 0.16226 0.39101
   1   2  12    4.65    0.36   1-0.12897-0.50293 0.65190 0.41707-0.74724-0.75704
  -1  -2 -12    4.18    0.36   1-0.27654 0.09629 0.06557 0.30144-0.95876-0.94860
   1  -2  12    4.02    0.34   1-0.29916-0.67072-0.11535-0.18295-0.94720-0.71879
   1  -2 -12    4.57    0.38   1-0.31224-0.10663-0.30308 0.07644-0.90035-0.99135
  -1   2  12    4.34    0.38   1-0.16734-0.37082 0.10858-0.27211-0.97990-0.88794
  -1  -2 -12    4.81    0.40   1-0.24802 0.12392 0.01186 0.24920-0.96868-0.96048
   1  -2  12    4.85    0.41   1-0.31199-0.68249-0.06857-0.13782-0.94760-0.71778
   1  -2 -12    4.69    0.37   1-0.43427-0.23042-0.23386 0.14626-0.86989-0.96203
  -1  -2  12    4.82    0.39   1-0.49514-0.69735-0.32384-0.53591-0.80619-0.47591
  -1   2 -12    4.56    0.37   1-0.58494-0.21488-0.47308-0.40430-0.65880-0.88902
   1   2 -12    4.16    0.34   1-0.64348-0.44189-0.59560-0.38350-0.48081-0.81095
  -1  -2 -12    4.67    0.35   1-0.24954 0.12645-0.05488 0.17593 0.96680 0.97624
   1   2  12    4.72    0.36   1-0.00006-0.37599 0.38792 0.15665 0.92169 0.91328
   1  -2 -12    4.37    0.44   1 0.30586 0.51328-0.61070-0.23273-0.73040-0.82606
  -1  -2  12    4.26    0.40   1 0.28544 0.08576-0.75257-0.96179-0.59342-0.26000
  -1  -2 -12    4.41    0.40   1 0.26296 0.63828-0.83903-0.60626-0.47630-0.47437
   1  -2  12    4.69    0.39   1 0.22572-0.14172-0.92329-0.98708-0.31076-0.07472
   1   2 -12    4.25    0.36   1 0.19608 0.39557-0.96140-0.75242-0.19299-0.52665
  -1   2 -12    4.56    0.31   1 0.06364 0.43143-0.96538-0.90197 0.25293 0.01716
   1  -2 -12    4.23    0.33   1 0.00650 0.21764-0.01569 0.36074 0.99985 0.90691
   1   2  12    4.48    0.35   1-0.04680-0.42358 0.47597 0.24594 0.87821 0.87183
  -1   2  12    4.28    0.34   1-0.04946-0.26013 0.50017 0.12353 0.86450 0.95763
  -1  -2  13    0.57    0.18   1 0.25256 0.02503 0.86805 0.63646 0.42743 0.77090
   1  -2  13    0.58    0.15   1 0.19897-0.19693 0.95851 0.87304 0.20408 0.44611
   1   2  13    0.65    0.18   1-0.13383-0.53192 0.63914 0.38572-0.75735-0.75383
  -1  -2 -13    0.68    0.19   1-0.28622 0.11075-0.00283 0.25145-0.95815-0.96151
   1  -2  13    0.51    0.16   1-0.29193-0.68754-0.04861-0.13492-0.95520-0.71349
   1  -2 -13    0.57    0.21   1-0.31322-0.08357-0.33146 0.06669-0.88995-0.99426
  -1   2  13    0.57    0.22   1-0.16358-0.39097 0.11297-0.28646-0.98003-0.87468
  -1  -2 -13    0.34    0.17   1-0.27751 0.11830-0.02476 0.23130-0.96040-0.96566
   1  -2  13    0.59    0.19   1-0.29571-0.69012-0.04775-0.13575-0.95408-0.71084
   1  -2 -13    0.38    0.19   1-0.44617-0.21839-0.25096 0.14785-0.85903-0.96459
  -1  -2  13    0.64    0.20   1-0.47372-0.69986-0.29143-0.52219-0.83105-0.48733
  -1   2 -13    0.84    0.20   1-0.58474-0.19078-0.47271-0.38523-0.65924-0.90288
  -1  -2 -13    0.55    0.17   1-0.24267 0.15757-0.04114 0.20799 0.96923 0.96535
   1   2  13    0.64    0.17   1 0.02396-0.37620 0.42527 0.17565 0.90474 0.90973
  -1   2 -13    0.60    0.17   1 0.11174 0.50755 0.55414 0.63559 0.82488 0.58173
   1  -2 -13    0.72    0.21   1 0.30174 0.53312-0.64967-0.25328-0.69776-0.80722
  -1  -2  13    0.54    0.20   1 0.28914 0.06549-0.73363-0.96126-0.61496-0.26773
  -1  -2 -13    0.55    0.18   1 0.25329 0.65256-0.86618-0.61499-0.43076-0.44265
   1  -2  13    0.76    0.21   1 0.23905-0.15234-0.89888-0.98132-0.36723-0.11743
   1   2 -13    0.45    0.16   1 0.19411 0.41756-0.96328-0.73590-0.18549-0.53298
  -1   2 -13    0.54    0.14   1 0.06912 0.46085-0.96919-0.88737 0.23639-0.01325
   1  -2 -13    0.49    0.18   1 0.00654 0.24195-0.01608 0.37858 0.99984 0.89338
  -1   2  13    0.62    0.19   1-0.05391-0.28881 0.54054 0.14563 0.83958 0.94624
   1   2  13    0.60    0.16   1-0.05637-0.45738 0.56286 0.31457 0.82462 0.83176
  -1  -2  14    8.89    0.49   1 0.25337 0.00178 0.86598 0.61568 0.43112 0.78798
   1  -2  14    9.47    0.50   1 0.20626-0.21372 0.95050 0.84642 0.23238 0.48773
   1   2  14    9.29    0.52   1-0.13724-0.55947 0.62999 0.35801-0.76437-0.74754
   1  -2  14    8.63    0.51   1-0.28439-0.70411 0.01083-0.09418-0.95864-0.70380
  -1  -2 -14    8.42    0.51   1-0.29405 0.12695-0.06691 0.20597-0.95344-0.97028
   1  -2 -14    8.73    0.53   1-0.31391-0.06022-0.35916 0.05762-0.87889-0.99651
   1   2  14   10.16    0.60   1 0.03987-0.37989 0.33611 0.06092-0.94097-0.92302
  -1   2  14    8.67    0.55   1-0.15877-0.41001 0.11857-0.29971-0.98016-0.86142
   1  -2  14    8.79    0.54   1-0.28007-0.69838-0.02798-0.13472-0.95957-0.70292
  -1  -2 -14    8.94    0.54   1-0.30419 0.11553-0.05856 0.21625-0.95080-0.96947
   1  -2 -14    9.48    0.53   1-0.45749-0.20576-0.26743 0.15008-0.84804-0.96702
  -1  -2  14    9.11    0.53   1-0.45269-0.70292-0.26041-0.50995-0.85279-0.49582
  -1   2 -14    8.61    0.51   1-0.58551-0.16765-0.47411-0.36792-0.65756-0.91461
  -1  -2 -14    9.09    0.51   1-0.23774 0.18673-0.03135 0.23608 0.97082 0.95362
   1   2  14    9.40    0.52   1 0.04617-0.37811 0.45899 0.19094 0.88723 0.90585
  -1   2 -14    8.53    0.51   1 0.09154 0.51156 0.52555 0.62535 0.84581 0.58925
   1  -2 -14    9.16    0.61   1 0.29712 0.55248-0.68492-0.27013-0.66527-0.78853
  -1  -2  14    8.75    0.60   1 0.29252 0.04492-0.71448-0.96052-0.63556-0.27452
   1  -2  14    8.42    0.54   1 0.25049-0.16492-0.87324-0.97413-0.41796-0.15447
  -1  -2 -14    9.15    0.56   1 0.24396 0.66718-0.88847-0.61887-0.38871-0.41455
   1   2 -14    8.82    0.53   1 0.19173 0.43914-0.96545-0.71968-0.17644-0.53777
  -1   2 -14    9.22    0.48   1 0.07304 0.48877-0.97173-0.87154 0.22447-0.03897
   1  -2 -14    9.04    0.50   1 0.00689 0.26655-0.01934 0.39357 0.99978 0.87979
  -1   2  14    9.36    0.52   1-0.05810-0.31723 0.57845 0.16527 0.81364 0.93383
  -1  -2  15    2.77    0.28   1 0.25358-0.02205 0.86543 0.59642 0.43210 0.80236
   1  -2  15    3.15    0.28   1 0.21089-0.23317 0.94482 0.82215 0.25065 0.51932
   1   2  15    3.12    0.30   1-0.13940-0.58577 0.62411 0.33355-0.76879-0.73865
   1  -2  15    3.11    0.31   1-0.27687-0.72064 0.06343-0.06023-0.95881-0.69068
  -1  -2 -15    2.99    0.30   1-0.30024 0.14485-0.12652 0.16487-0.94543-0.97561
  -1  -2  15    3.52    0.36   1-0.31389-0.59022-0.35791-0.62544-0.87941-0.51033
   1  -2 -15    3.04    0.33   1-0.31432-0.03658-0.38625 0.04916-0.86718-0.99812
   1   2  15    3.35    0.35   1 0.03464-0.40906 0.33071 0.03677-0.94309-0.91176
   1  -2  15    3.15    0.33   1-0.26478-0.70704-0.00886-0.13433-0.96426-0.69429
  -1  -2 -15    3.63    0.35   1-0.32850 0.11551-0.08992 0.20293-0.94021-0.97235
  -1  -2  15    3.17    0.35   1-0.43248-0.70666-0.23131-0.49954-0.87146-0.50107
   1  -2 -15    3.00    0.32   1-0.46852-0.19302-0.28369 0.15249-0.83665-0.96926
  -1   2 -15    3.06    0.32   1-0.58702-0.14528-0.47691-0.35201-0.65417-0.92465
  -1  -2 -15    2.94    0.30   1-0.23445 0.21427-0.02484 0.26089 0.97180 0.94128
   1   2  15    3.25    0.32   1 0.06651-0.38198 0.48924 0.20283 0.86960 0.90163
  -1   2 -15    2.80    0.31   1 0.07266 0.51690 0.49825 0.61640 0.86398 0.59401
  -1  -2  15    2.92    0.36   1 0.29562 0.02390-0.69512-0.95956-0.65528-0.28048
   1  -2 -15    3.76    0.39   1 0.29211 0.57135-0.71692-0.28368-0.63299-0.77011
   1  -2  15    3.13    0.36   1 0.26041-0.17895-0.84666-0.96596-0.46406-0.18676
  -1  -2 -15    3.22    0.33   1 0.23499 0.68216-0.90688-0.61887-0.34976-0.38941
   1   2 -15    3.08    0.33   1 0.18896 0.46036-0.96785-0.70371-0.16599-0.54116
  -1   2 -15    3.15    0.28   1 0.07568 0.51539-0.97336-0.85478 0.21642-0.06083
   1  -2 -15    2.79    0.29   1 0.00751 0.29143-0.02512 0.40604 0.99965 0.86613
  -1   2  15    3.21    0.30   1-0.06205-0.34541 0.61410 0.18266 0.78678 0.92050
   1   2 -15    2.90    0.31   1-0.06327 0.21415 0.62512 0.88831 0.77795 0.40623
  -1  -2  16   53.55    1.07   1 0.25327-0.04641 0.86622 0.57850 0.43070 0.81435
   1  -2  16   54.20    1.06   1 0.21352-0.25462 0.94139 0.80011 0.26112 0.54311
   1   2  16   54.55    1.12   1-0.14049-0.61100 0.62113 0.31200-0.77100-0.72755
   1  -2  16   52.87    1.15   1-0.26905-0.73695 0.11290-0.02965-0.95648-0.67528
  -1  -2 -16   56.69    1.26   1-0.30509 0.16404-0.18246 0.12757-0.93467-0.97816
  -1  -2  16   51.46    1.17   1-0.31264-0.61302-0.31367-0.59983-0.89658-0.51419
   1   2  16   54.12    1.22   1 0.03135-0.43627 0.32731 0.01462-0.94439-0.89969
   1  -2  16   51.32    1.15   1-0.24997-0.71613 0.00947-0.13473-0.96820-0.68483
  -1  -2 -16   54.67    1.18   1-0.35088 0.11705-0.11932 0.19223-0.92878-0.97434
  -1  -2  16   53.79    1.16   1-0.41268-0.71089-0.20336-0.49033-0.88788-0.50419
   1  -2 -16   54.98    1.15   1-0.47889-0.17946-0.29917 0.15571-0.82531-0.97136
  -1   2 -16   52.79    1.13   1-0.58913-0.12349-0.48082-0.33722-0.64940-0.93329
  -1  -2 -16   54.35    1.13   1-0.23255 0.24041-0.02109 0.28295 0.97235 0.92851
  -1   2 -16   54.09    1.16   1 0.05487 0.52333 0.47201 0.60852 0.87987 0.59650
   1   2  16   53.00    1.08   1 0.08546-0.38726 0.51682 0.21206 0.85181 0.89725
   1   2 -16   50.29    1.11   1 0.08153 0.38386 0.51115 0.79365 0.85561 0.47197
  -1   2  16   49.36    1.05   1 0.10749-0.19909 0.54817 0.09741 0.82942 0.97512
  -1  -2  16   52.50    1.32   1 0.29845 0.00276-0.67548-0.95832-0.67427-0.28566
   1  -2 -16   54.92    1.32   1 0.28674 0.58995-0.74611-0.29445-0.60090-0.75183
   1  -2  16   52.94    1.26   1 0.26904-0.19435-0.81940-0.95705-0.50616-0.21513
   1   2 -16   52.84    1.12   1 0.18586 0.48122-0.97036-0.68783-0.15441-0.54341
  -1   2 -16   54.12    0.99   1 0.07721 0.54092-0.97427-0.83732 0.21173-0.07932
   1  -2 -16   54.38    1.09   1 0.00837 0.31655-0.03316 0.41623 0.99941 0.85237
   1   2 -16   52.82    1.12   1-0.05994 0.24171 0.59511 0.87658 0.80139 0.41614
  -1  -2  17    7.47    0.43   1 0.25251-0.07124 0.86819 0.56176 0.42717 0.82422
   1  -2  17    6.93    0.40   1 0.21458-0.27764 0.93995 0.78008 0.26538 0.56069
   1   2  17    6.68    0.43   1-0.14063-0.63527 0.62074 0.29304-0.77129-0.71452
  -1   2  17    6.81    0.45   1-0.24694-0.57275 0.23331-0.24005-0.94052-0.78378
  -1  -2 -17    7.22    0.48   1-0.30881 0.18433-0.23561 0.09297-0.92147-0.97845
  -1  -2  17    6.49    0.44   1-0.31076-0.63519-0.27032-0.57511-0.91123-0.51552
   1   2  17    7.23    0.48   1 0.02973-0.46182 0.32563-0.00579-0.94502-0.88695
   1  -2  17    6.97    0.45   1-0.23541-0.72549 0.02731-0.13563-0.97151-0.67472
  -1  -2 -17    6.77    0.45   1-0.37158 0.12030-0.14697 0.18329-0.91669-0.97566
  -1  -2  17    7.20    0.46   1-0.39349-0.71564-0.17678-0.48244-0.90216-0.50506
   1  -2 -17    6.33    0.44   1-0.48887-0.16552-0.31427 0.15931-0.81377-0.97325
  -1   2 -17    6.83    0.43   1-0.59171-0.10218-0.48564-0.32332-0.64344-0.94075
  -1  -2 -17    6.79    0.42   1-0.23182 0.26538-0.01966 0.30268 0.97255 0.91539
  -1   2 -17    7.27    0.46   1 0.03781 0.53066 0.44639 0.60107 0.89403 0.59758
   1   2 -17    7.28    0.46   1 0.06560 0.39214 0.48789 0.78875 0.87043 0.47338
   1   2  17    6.05    0.39   1 0.10322-0.39371 0.54216 0.21905 0.83390 0.89275
  -1  -2  17    7.47    0.54   1 0.30103-0.01861-0.65555-0.95680-0.69255-0.29014
   1  -2 -17    7.54    0.52   1 0.28107 0.60824-0.77279-0.30271-0.56902-0.73375
   1  -2  17    6.88    0.48   1 0.27660-0.21074-0.79152-0.94759-0.54496-0.24011
  -1  -2 -17    6.89    0.45   1 0.21739 0.71257-0.93605-0.61138-0.27667-0.34416
   1   2 -17    7.24    0.45   1 0.18246 0.50179-0.97293-0.67202-0.14176-0.54460
  -1   2 -17    6.65    0.37   1 0.07778 0.56548-0.97460-0.81928 0.20997-0.09489
   1  -2 -17    7.12    0.44   1 0.00945 0.34189-0.04325 0.42439 0.99901 0.83845
   1   2 -17    7.12    0.44   1-0.05657 0.26931 0.56467 0.86440 0.82337 0.42459
  -1   2 -17    7.29    0.44   1-0.06017 0.43182 0.59719 0.75030 0.79983 0.50056
  -1  -2  18   12.33    0.52   1 0.25131-0.09648 0.87119 0.54606 0.42172 0.83217
   1  -2  18   11.88    0.50   1 0.21438-0.30192 0.94023 0.76176 0.26456 0.57319
   1   2  18   11.53    0.53   1-0.13993-0.65871 0.62267 0.27639-0.76986-0.69979
  -1   2  18   11.86    0.56   1-0.24368-0.59355 0.24923-0.24280-0.93728-0.76729
  -1  -2  18   12.84    0.63   1-0.30832-0.65680-0.22776-0.55118-0.92361-0.51459
  -1  -2 -18   12.29    0.58   1-0.31149 0.20571-0.28543 0.06178-0.90636-0.97666
   1   2  18   12.54    0.61   1 0.02955-0.48592 0.32545-0.02472-0.94509-0.87365
   1  -2  18   11.99    0.59   1-0.22105-0.73504 0.04475-0.13694-0.97423-0.66404
  -1  -2  18   11.38    0.56   1-0.37473-0.72082-0.15122-0.47559-0.91471-0.50420
  -1  -2 -18   11.57    0.55   1-0.39062 0.12522-0.17284 0.17592-0.90417-0.97640
   1  -2 -18   11.12    0.53   1-0.49850-0.15122-0.32902 0.16325-0.80201-0.97492
  -1   2 -18   12.10    0.55   1-0.59466-0.08123-0.49119-0.31017-0.63647-0.94720
  -1  -2 -18   12.28    0.56   1-0.23210 0.28934-0.02021 0.32043 0.97248 0.90199
  -1   2 -18   12.86    0.58   1 0.02169 0.53878 0.42178 0.59480 0.90643 0.59658
   1   2 -18   12.34    0.57   1 0.05022 0.40099 0.46508 0.78429 0.88384 0.47338
  -1  -2  18   10.92    0.64   1 0.30337-0.04024-0.63530-0.95497-0.71017-0.29396
   1  -2  18   12.14    0.62   1 0.28319-0.22824-0.76324-0.93762-0.58073-0.26221
   1  -2 -18   12.57    0.64   1 0.27516 0.62620-0.79714-0.30859-0.53743-0.71598
  -1  -2 -18   12.47    0.57   1 0.20864 0.72790-0.94764-0.60475-0.24174-0.32315
   1   2 -18   12.18    0.54   1 0.17877 0.52206-0.97550-0.65619-0.12816-0.54483
  -1   2 -18   13.39    0.49   1 0.07751 0.58921-0.97444-0.80074 0.21080-0.10786
   1  -2 -18   12.52    0.54   1 0.01073 0.36742-0.05520 0.43068 0.99841 0.82432
  -1   2 -18   12.76    0.56   1-0.05424 0.46198 0.54355 0.71493 0.83761 0.52481
   1   2 -18   12.30    0.56   1-0.05316 0.29696 0.53376 0.85175 0.84396 0.43165
  -1  -2  19   38.51    1.02   1 0.24973-0.12213 0.87510 0.53125 0.41452 0.83836
   1  -2  19   39.63    1.02   1 0.21310-0.32728 0.94194 0.74487 0.25946 0.58141
   1   2  19   38.44    1.05   1-0.13847-0.68138 0.62666 0.26181-0.76688-0.68349
  -1   2  19   40.65    1.13   1-0.24016-0.61410 0.26598-0.24472-0.93358-0.75032
   1  -2  19   38.47    1.09   1-0.24471-0.78508 0.24420 0.04543-0.93833-0.61771
  -1  -2  19   42.54    1.22   1-0.30533-0.67795-0.18552-0.52764-0.93399-0.51183
  -1  -2 -19   37.56    1.09   1-0.31326 0.22798-0.33267 0.03317-0.88949-0.97309
   1   2  19   40.93    1.17   1 0.03063-0.50877 0.32656-0.04236-0.94467-0.85985
   1  -2  19   37.68    1.09   1-0.20656-0.74456 0.06219-0.13826-0.97645-0.65307
  -1  -2  19   39.95    1.14   1-0.35650-0.72634-0.12678-0.46988-0.92565-0.50162
  -1   2 -19   38.82    1.07   1-0.59789-0.06057-0.49735-0.29762-0.62861-0.95275
  -1  -2 -19   39.11    1.07   1-0.23325 0.31243-0.02248 0.33647 0.97215 0.88835
   1  -2 -19   37.09    1.02   1-0.18598 0.19382 0.06838 0.57387 0.98017 0.79567
  -1   2 -19   40.17    1.12   1 0.00622 0.54754 0.39778 0.58915 0.91745 0.59421
   1   2 -19   40.92    1.12   1 0.03523 0.41051 0.44249 0.77991 0.89608 0.47246
  -1  -2  19   40.43    1.28   1 0.30548-0.06210-0.61473-0.95280-0.72717-0.29715
   1  -2  19   39.22    1.21   1 0.28897-0.24643-0.73454-0.92733-0.61395-0.28162
   1  -2 -19   39.95    1.21   1 0.26898 0.64398-0.81958-0.31261-0.50589-0.69825
  -1  -2 -19   39.31    1.10   1 0.20008 0.74330-0.95736-0.59607-0.20836-0.30362
   1   2 -19   37.96    1.04   1 0.17482 0.54207-0.97801-0.64031-0.11368-0.54419
  -1   2 -19   39.06    0.96   1 0.07649 0.61219-0.97385-0.78177 0.21391-0.11856
   1  -2 -19   39.29    1.05   1 0.01219 0.39314-0.06888 0.43525 0.99755 0.80993
  -1   2 -19   40.20    1.11   1-0.04832 0.49213 0.48985 0.67950 0.87046 0.54413
   1   2 -19   39.93    1.11   1-0.04970 0.32465 0.50236 0.83862 0.86322 0.43738
  -1  -2  20    2.53    0.28   1 0.24777-0.14814 0.87978 0.51722 0.40569 0.84292
   1   2  20    2.63    0.29   1-0.13631-0.70336 0.63250 0.24908-0.76246-0.66576
  -1   2  20    3.01    0.32   1-0.23638-0.63438 0.28349-0.24588-0.92938-0.73286
   1  -2  20    2.24    0.28   1-0.23626-0.80069 0.28406 0.06662-0.92923-0.59536
  -1  -2  20    2.63    0.30   1-0.30189-0.69855-0.14430-0.50505-0.94235-0.50689
  -1  -2 -20    2.38    0.29   1-0.31422 0.25106-0.37760 0.00687-0.87102-0.96794
   1   2  20    2.28    0.34   1 0.03281-0.53051 0.32882-0.05885-0.94382-0.84562
   1  -2  20    2.37    0.32   1-0.19242-0.75433 0.07904-0.14015-0.97812-0.64134
  -1  -2  20    2.19    0.32   1-0.33843-0.73221-0.10290-0.46470-0.93534-0.49790
  -1   2 -20    2.65    0.31   1-0.60142-0.04028-0.50416-0.28579-0.61976-0.95744
  -1  -2 -20    2.49    0.30   1-0.23516 0.33477-0.02624 0.35101 0.97160 0.87447
   1  -2 -20    2.57    0.31   1-0.18973 0.21431 0.06134 0.58514 0.97991 0.78210
  -1   2 -20    2.84    0.32   1-0.00880 0.55623 0.37412 0.58445 0.92733 0.59077
   1   2 -20    2.19    0.30   1 0.02077 0.42027 0.42035 0.77612 0.90712 0.47010
  -1  -2  20    1.99    0.35   1 0.30736-0.08419-0.59381-0.95029-0.74358-0.29976
   1  -2  20    2.31    0.33   1 0.29400-0.26551-0.70548-0.91661-0.64486-0.29886
   1  -2 -20    2.56    0.32   1 0.26260 0.66149-0.84013-0.31469-0.47456-0.68073
  -1  -2 -20    2.51    0.28   1 0.19150 0.75867-0.96565-0.58597-0.17557-0.28467
  -1   2 -20    2.53    0.24   1 0.07481 0.63450-0.97283-0.76238 0.21906-0.12722
  -1   2 -20    2.48    0.28   1-0.04242 0.52235 0.43604 0.64395 0.89892 0.55899
   1   2 -20    2.20    0.28   1-0.04618 0.35249 0.47036 0.82493 0.88126 0.44185
  -1  -2  21    5.95    0.37   1 0.24545-0.17451 0.88513 0.50386 0.39534 0.84596
   1   2  21    5.94    0.39   1-0.13350-0.72468 0.64000 0.23801-0.75668-0.64666
   1  -2  21    5.85    0.39   1-0.22742-0.81596 0.32328 0.08721-0.91856-0.57148
  -1   2  21    6.13    0.44   1-0.23231-0.65447 0.30187-0.24617-0.92460-0.71488
  -1  -2  21    5.29    0.39   1-0.29798-0.71866-0.10357-0.48304-0.94893-0.50018
   1   2  21    5.57    0.43   1 0.03596-0.55128 0.33208-0.07433-0.94256-0.83099
   1  -2  21    6.44    0.44   1-0.17833-0.76416 0.09569-0.14224-0.97930-0.62913
  -1  -2  21    6.89    0.48   1-0.32064-0.73779-0.07972-0.46098-0.94383-0.49310
  -1  -2 -21    5.84    0.39   1-0.23772 0.35645-0.03131 0.36425 0.97082 0.86038
   1  -2 -21    5.40    0.39   1-0.19394 0.23433 0.05339 0.59550 0.97955 0.76841
  -1   2 -21    6.05    0.41   1-0.02324 0.56598 0.35106 0.57977 0.93606 0.58611
   1   2 -21    5.58    0.42   1 0.00667 0.43040 0.39848 0.77259 0.91715 0.46674
  -1  -2  21    5.61    0.48   1 0.30902-0.10649-0.57251-0.94739-0.75943-0.30181
   1  -2  21    6.49    0.49   1 0.29837-0.28512-0.67609-0.90563-0.67369-0.31389
   1  -2 -21    5.82    0.44   1 0.25598 0.67882-0.85908-0.31522-0.44322-0.66320
  -1   2 -21    6.04    0.34   1 0.07253 0.65620-0.97141-0.74257 0.22604-0.13404
  -1   2 -21    5.69    0.38   1-0.03650 0.55249 0.38199 0.60817 0.92344 0.56997
   1   2 -21    6.05    0.40   1-0.04262 0.38028 0.43790 0.81073 0.89801 0.44506
  -1  -2  22    4.52    0.33   1 0.24278-0.20124 0.89104 0.49106 0.38353 0.84755
   1   2  22    4.14    0.34   1-0.13008-0.74540 0.64901 0.22844-0.74957-0.62624
  -1   2  22    4.14    0.38   1-0.22802-0.67424 0.32072-0.24599-0.91931-0.69633
  -1  -2  22    4.26    0.36   1-0.29365-0.73837-0.06337-0.46149-0.95380-0.49175
   1   2  22    4.07    0.40   1 0.03999-0.57118 0.33623-0.08893-0.94092-0.81599
   1  -2  22    3.96    0.38   1-0.16426-0.77402 0.11217-0.14451-0.98001-0.61644
  -1  -2  22    4.45    0.40   1-0.30308-0.74414-0.05714-0.45714-0.95125-0.48710
  -1  -2 -22    4.32    0.36   1-0.24086 0.37755-0.03754 0.37632 0.96983 0.84606
   1  -2 -22    4.75    0.37   1-0.19857 0.25394 0.04462 0.60505 0.97906 0.75460
  -1   2 -22    3.80    0.36   1-0.03728 0.57613 0.32833 0.57542 0.94382 0.58047
   1   2 -22    4.36    0.37   1-0.00704 0.44004 0.37690 0.76977 0.92622 0.46239
  -1  -2  22    4.70    0.45   1 0.31046-0.12902-0.55081-0.94411-0.77473-0.30331
   1  -2  22    4.37    0.42   1 0.30213-0.30532-0.64637-0.89432-0.70065-0.32704
  -1   2 -22    4.23    0.29   1 0.06968 0.67735-0.96957-0.72236 0.23468-0.13921
  -1   2 -22    4.32    0.34   1-0.03054 0.58280 0.32733 0.57174 0.94441 0.57744
   1   2 -22    4.03    0.35   1-0.03900 0.40813 0.40485 0.79595 0.91354 0.44707
   1   2  23    0.78    0.21   1-0.12608-0.76553 0.65938 0.22024-0.74115-0.60452
  -1   2  23    0.70    0.23   1-0.22346-0.69374 0.34017-0.24521-0.91342-0.67719
  -1  -2  23    0.79    0.23   1-0.28882-0.75771-0.02303-0.43991-0.95710-0.48201
   1   2  23    0.67    0.27   1 0.04480-0.59029 0.34118-0.10273-0.93892-0.80062
   1  -2  23    0.71    0.25   1-0.15011-0.78377 0.12861-0.14693-0.98026-0.60340
  -1  -2  23    0.84    0.29   1-0.28571-0.75068-0.03508-0.45382-0.95767-0.48011
  -1  -2 -23    0.79    0.24   1-0.24451 0.39814-0.04482 0.38735 0.96860 0.83152
   1  -2 -23    0.52    0.24   1-0.20356 0.27318 0.03511 0.61386 0.97843 0.74063
  -1   2 -23    0.70    0.24   1-0.05111 0.58673 0.30566 0.57055 0.95076 0.57463
   1   2 -23    0.85    0.25   1-0.02054 0.45073 0.35539 0.76664 0.93448 0.45727
   1  -2  23    0.82    0.25   1 0.30533-0.32609-0.61629-0.88265-0.72591-0.33850
   1   2 -23    0.69    0.22   1-0.03530 0.43623 0.37100 0.78038 0.92795 0.44800
  -1   2  24    3.88    0.36   1-0.21863-0.71298 0.36018-0.24387-0.90689-0.65740
  -1  -2  24    3.60    0.35   1-0.28363-0.77658 0.01644-0.41908-0.95879-0.47040
  -1   2  24    3.39    0.39   1-0.07789-0.56807 0.21032-0.39563-0.97452-0.72163
   1  -2  24    3.86    0.38   1-0.13601-0.79359 0.14485-0.14945-0.98005-0.58980
  -1  -2  24    3.15    0.34   1-0.26842-0.75736-0.01339-0.45087-0.96320-0.47233
  -1  -2 -24    3.50    0.35   1-0.24862 0.41828-0.05303 0.39745 0.96714 0.81674
   1  -2 -24    3.50    0.35   1-0.20888 0.29210 0.02492 0.62198 0.97762 0.72650
  -1   2 -24    3.84    0.37   1-0.06452 0.59754 0.28339 0.56663 0.95683 0.56733
   1   2 -24    3.37    0.37   1-0.03379 0.46168 0.33401 0.76363 0.94196 0.45135
   1  -2  24    3.38    0.40   1 0.30801-0.34738-0.58582-0.87059-0.74962-0.34841
   1   2 -24    3.52    0.34   1-0.03156 0.46421 0.33665 0.76429 0.94109 0.44761
  -1   2  25    1.34    0.25   1-0.21333-0.73322 0.38146-0.24002-0.89942-0.63621
  -1  -2  25    1.04    0.25   1-0.27803-0.79503 0.05566-0.39851-0.95895-0.45728
  -1   2  25    1.04    0.30   1-0.06763-0.58172 0.22164-0.40307-0.97277-0.70649
   1  -2  25    1.21    0.28   1-0.12186-0.80336 0.16100-0.15205-0.97940-0.57575
  -1  -2  25    1.25    0.28   1-0.25133-0.76419 0.00779-0.44843-0.96786-0.46359
  -1  -2 -25    1.23    0.26   1-0.25312 0.43801-0.06209 0.40668 0.96543 0.80171
   1  -2 -25    1.05    0.27   1-0.21450 0.31071 0.01411 0.62948 0.97662 0.71217
  -1   2 -25    0.71    0.26   1-0.07768 0.60859 0.26127 0.56287 0.96213 0.55926
   1   2 -25    1.35    0.27   1-0.04683 0.47284 0.31270 0.76070 0.94869 0.44468
   1  -2  25    1.26    0.31   1 0.31020-0.36915-0.55493-0.85811-0.77189-0.35687
   1   2 -25    0.94    0.22   1-0.02776 0.49252 0.30176 0.74735 0.95297 0.44595
  -1   2  26    1.28    0.25   1-0.20792-0.75192 0.40257-0.23752-0.89146-0.61497
  -1   2  26    1.53    0.31   1-0.05737-0.59628 0.23290-0.40950-0.97080-0.69047
   1  -2  26    1.06    0.28   1-0.10777-0.81307 0.17695-0.15498-0.97830-0.56115
  -1  -2  26    1.53    0.29   1-0.23434-0.77111 0.02862-0.44634-0.97173-0.45404
  -1  -2 -26    1.43    0.27   1-0.25802 0.45738-0.07199 0.41507 0.96345 0.78645
   1  -2 -26    1.44    0.30   1-0.22037 0.32928 0.00273 0.63612 0.97541 0.69779
  -1   2 -26    1.60    0.29   1-0.09061 0.61987 0.23926 0.55922 0.96671 0.55048
   1   2 -26    1.60    0.30   1-0.05974 0.48458 0.29137 0.75723 0.95474 0.43791
  -1   2  27    1.38    0.26   1-0.20220-0.77031 0.42416-0.23455-0.88272-0.59296
   1  -2  27    1.35    0.28   1-0.09347-0.82268 0.19299-0.15770-0.97673-0.54618
  -1  -2  27    1.13    0.28   1-0.21722-0.77806 0.04937-0.44436-0.97487-0.44402
  -1  -2 -27    1.51    0.30   1-0.26322 0.47642-0.08257 0.42280 0.96119 0.77087
   1  -2 -27    1.37    0.28   1-0.22649 0.34740-0.00921 0.64248 0.97396 0.68302
  -1   2 -27    1.43    0.27   1-0.10331 0.63146 0.21739 0.55507 0.97060 0.54143
   1   2 -27    1.10    0.29   1-0.07242 0.49610 0.27014 0.75436 0.96009 0.42989
  -1   3   0  285.69    7.91   1-0.14689-0.06469 0.60334 0.40492-0.78384-0.91206
   1  -3   0  297.74    8.25   1-0.22348-0.30645 0.34006 0.53806-0.91346-0.78521
   1  -3   0  302.69    8.42   1 0.18126 0.09791 0.47493 0.67301-0.86115-0.73312
  -1  -3   0  284.77    7.88   1-0.50332-0.41720-0.82884-0.77588 0.24428 0.47322
   1   3   0  294.68    8.10   1-0.49799-0.58398-0.71560-0.76869 0.48980 0.26089
   1  -3   0  288.67    7.95   1-0.49363-0.57304-0.69197-0.49238 0.52677 0.65511
  -1   3   0  310.83    8.55   1-0.43935-0.35979-0.49872-0.69827 0.74715 0.61883
  -1  -3   0  288.81    7.95   1 0.12917 0.21929-0.99058-0.93684 0.04540 0.27245
   1   3   0  298.51    8.12   1 0.03192-0.05782-0.93772-0.99124 0.34590 0.11872
   1   3   1  451.85   12.21   1 0.07541-0.03410 0.97320 0.90074-0.21722-0.43299
  -1   3  -1  520.20   14.06   1-0.11889-0.01272 0.67752 0.49754-0.72582-0.86734
  -1   3   1  498.02   13.50   1-0.16861-0.11039 0.53871 0.32178-0.82544-0.94035
   1  -3   1  521.92   14.12   1-0.20818-0.31483 0.40155 0.58116-0.89186-0.75041
   1  -3  -1  519.94   14.08   1-0.23666-0.29561 0.28220 0.49884-0.92970-0.81471
  -1  -3   1  498.42   13.51   1-0.49257-0.43073-0.86228-0.82759 0.11761 0.35993
   1   3  -1  525.05   14.16   1-0.50525-0.56710-0.77854-0.81332 0.37225 0.12999
  -1  -3  -1  506.34   13.68   1-0.50533-0.39495-0.78007-0.70880 0.36894 0.58446
   1  -3   1  508.69   13.73   1-0.50473-0.60839-0.76988-0.58859 0.39054 0.53237
   1   3   1  544.93   14.67   1-0.48076-0.59100-0.63562-0.70698 0.60402 0.38844
   1  -3  -1  496.48   13.39   1-0.47244-0.52768-0.60449-0.38664 0.64139 0.75634
  -1   3  -1  494.86   13.35   1-0.47101-0.36722-0.59938-0.78072 0.64721 0.50558
  -1   3   1  492.94   13.29   1-0.40034-0.34502-0.39242-0.61027 0.82808 0.71311
  -1  -3   1  498.18   13.46   1 0.15075 0.21688-0.98817-0.95272-0.02808 0.21279
  -1  -3  -1  505.64   13.61   1 0.10376 0.21784-0.98626-0.91420 0.12849 0.34172
   1   3  -1  531.97   14.26   1 0.06269-0.00309-0.96470-0.99988 0.25576 0.01478
   1   3   1  517.31   13.84   1-0.00656-0.12030-0.89165-0.96347 0.45267 0.23927
   1  -3   1  439.50   11.83   1-0.08864-0.19068-0.74757-0.56672 0.65823 0.80153
   1  -3   1  504.92   13.70   1-0.76251-0.86499-0.64511-0.46379 0.04890 0.19152
  -1  -3   1  513.21   13.92   1-0.72878-0.66538-0.66702-0.63242 0.15475 0.39662
  -1  -3   2   62.74    1.96   1 0.07902 0.11633 0.97532 0.99196-0.20614 0.04967
   1   3   2   72.99    2.29   1 0.04920-0.08467 0.95397 0.86293-0.29582-0.49816
  -1  -3  -2   59.62    1.89   1-0.03429 0.09938 0.85006 0.94111-0.52556-0.32316
  -1   3  -2   62.26    2.00   1-0.08291 0.04709 0.75975 0.59816-0.64490-0.79998
  -1   3   2   62.60    2.05   1-0.18529-0.15119 0.48427 0.24874-0.85507-0.95669
   1  -3   2   63.73    2.06   1-0.19022-0.32098 0.46727 0.62827-0.86340-0.70869
   1  -3  -2   64.25    2.13   1-0.02463-0.05968 0.26833 0.50388-0.96301-0.86170
  -1  -3   2   61.28    2.03   1-0.47445-0.43687-0.88026-0.86382-0.00480 0.25088
   1  -3   2   63.25    2.04   1-0.50315-0.63107-0.82991-0.66686 0.24100 0.39627
   1   3  -2   65.21    2.13   1-0.50399-0.54159-0.82415-0.84063 0.25838 0.00273
  -1  -3  -2   62.81    2.01   1-0.49853-0.36393-0.71884-0.62930 0.48449 0.68667
  -1   3  -2   61.16    1.95   1-0.49280-0.36483-0.68782-0.85092 0.53295 0.37792
   1   3   2   65.03    2.05   1-0.45370-0.58813-0.54202-0.63167 0.70735 0.50506
   1  -3  -2   65.13    2.07   1-0.44510-0.47612-0.51569-0.27962 0.73207 0.83373
  -1   3   2   61.18    1.95   1-0.35730-0.32628-0.28722-0.52343 0.88872 0.78711
  -1  -3   2   59.49    1.96   1 0.16923 0.21140-0.98113-0.96400-0.09346 0.16125
   1   3  -2   62.85    1.99   1 0.08688 0.04503-0.97948-0.99631 0.18181-0.07295
  -1  -3  -2   62.84    1.96   1 0.07411 0.21193-0.97240-0.88206 0.22122 0.42076
   1   3   2   64.97    1.97   1-0.05335-0.19106-0.81736-0.90753 0.57363 0.37400
   1  -3   2   62.83    1.93   1-0.05635-0.18229-0.81190-0.64943 0.58106 0.73824
  -1   3  -2   57.24    1.80   1-0.13552-0.00938-0.63462-0.79707 0.76084 0.60380
  -1   3   2   60.17    1.93   1-0.23510-0.20492-0.28932-0.52525 0.92790 0.82590
   1  -3   2   62.44    2.06   1-0.79839-0.92522-0.48469-0.32175-0.35726-0.20107
  -1  -3   2   62.29    2.06   1-0.76810-0.72891-0.63972-0.62339 0.02758 0.28295
   1   3  -3  148.11    4.27   1 0.18028 0.16753 0.97448 0.97652 0.13370-0.13543
  -1  -3   3  157.39    4.46   1 0.10245 0.11559 0.98584 0.98387-0.13270 0.13646
   1   3   3  155.11    4.41   1 0.02433-0.13378 0.92971 0.82010-0.36746-0.55635
  -1   3  -3  156.34    4.46   1-0.03817 0.11590 0.84368 0.70064-0.53548-0.70402
  -1  -3  -3  151.81    4.35   1-0.06433 0.09328 0.79696 0.90660-0.60058-0.41152
   1  -3   3  155.14    4.47   1-0.16927-0.32396 0.53664 0.67919-0.82665-0.65859
  -1   3   3  149.98    4.37   1-0.19807-0.18786 0.43933 0.18527-0.87621-0.96456
  -1   3   3  149.78    4.42   1 0.15805 0.16961 0.45310 0.19878-0.87733-0.96525
   1  -3  -3  159.74    4.65   1-0.09492-0.10653 0.19137 0.44550-0.97691-0.88891
   1  -3   3  152.41    4.41   1-0.67103-0.82522-0.70336-0.56094-0.23451-0.06585
   1  -3   3  155.24    4.49   1-0.48895-0.64115-0.86779-0.72301 0.08859 0.25725
   1   3  -3  159.75    4.59   1-0.49649-0.50981-0.85430-0.85252 0.15379-0.11525
  -1   3  -3  150.19    4.32   1-0.50383-0.35160-0.75904-0.90383 0.41232 0.24382
  -1  -3  -3  155.01    4.47   1-0.48425-0.32546-0.64965-0.54180 0.58603 0.77493
   1   3   3  157.66    4.49   1-0.41839-0.57709-0.43994-0.54789 0.79460 0.60562
   1  -3  -3  153.41    4.38   1-0.41534-0.42212-0.43172-0.17733 0.80068 0.88902
  -1   3   3  151.83    4.36   1-0.31347-0.30668-0.18842-0.44296 0.93071 0.84245
  -1  -3   3  153.08    4.45   1 0.18522 0.20343-0.97086-0.97212-0.15200 0.11654
   1   3  -3  156.03    4.41   1 0.10567 0.08750-0.98684-0.98538 0.12236-0.14617
  -1  -3  -3  159.46    4.49   1 0.03984 0.20159-0.94552-0.83688 0.32310 0.50890
   1  -3   3  153.50    4.31   1-0.02356-0.17346-0.86699-0.72294 0.49775 0.66877
   1   3   3  160.86    4.52   1-0.10711-0.26868-0.70599-0.81456 0.70006 0.51408
  -1   3  -3  155.48    4.39   1-0.10976 0.04035-0.69972-0.84382 0.70592 0.53510
  -1   3   3  163.89    4.68   1-0.25490-0.24871-0.19261-0.44691 0.94758 0.85930
  -1  -3   3  155.12    4.51   1-0.79257-0.77763-0.60226-0.60428-0.09537 0.17352
  -1   3  -3  148.07    4.33   1-0.74162-0.59073-0.66035-0.80521 0.11803-0.05158
   1   3  -3  148.74    4.33   1-0.72288-0.73788-0.66958-0.66772 0.17055-0.09832
   1   3  -4   82.52    2.54   1 0.20318 0.21452 0.95401 0.97474 0.22036-0.06209
  -1  -3   4   88.16    2.65   1 0.12317 0.11224 0.99023 0.96965-0.06534 0.21716
  -1   3  -4   84.15    2.53   1 0.01569 0.19361 0.91995 0.79562-0.39171-0.57402
   1   3   4   84.93    2.55   1 0.00137-0.18087 0.90226 0.77410-0.43118-0.60667
  -1  -3  -4   85.70    2.62   1-0.09355 0.08795 0.73686 0.86515-0.66953-0.49373
   1  -3   4   88.25    2.70   1-0.14506-0.32376 0.60848 0.73255-0.78019-0.59878
   1  -3  -4   85.18    2.66   1-0.26624-0.25283 0.12963 0.40223-0.95514-0.87993
   1  -3  -4   87.90    2.75   1-0.15040-0.13799 0.12827 0.40109-0.98026-0.90558
   1  -3   4   85.00    2.63   1-0.65174-0.83002-0.61769-0.49468-0.44009-0.25758
  -1  -3   4   86.14    2.66   1-0.67112-0.68141-0.70912-0.72890-0.21616 0.06612
   1   3  -4   89.55    2.75   1-0.48517-0.47421-0.87225-0.85220 0.06136-0.22105
  -1   3  -4   85.21    2.62   1-0.50521-0.32876-0.81116-0.93767 0.29458 0.11260
  -1  -3  -4   84.14    2.59   1-0.46471-0.28169-0.57770-0.45153 0.67103 0.84662
   1  -3  -4   85.06    2.58   1-0.38608-0.36857-0.35646-0.08369 0.85080 0.92582
   1   3   4   86.53    2.61   1-0.37729-0.56043-0.33489-0.46128 0.86341 0.68784
  -1   3   4   87.52    2.66   1-0.27096-0.28840-0.09843-0.37127 0.95754 0.88259
  -1  -3   4   85.01    2.66   1 0.19904 0.19323-0.95845-0.97804-0.20433 0.07805
   1   3  -4   86.59    2.60   1 0.12027 0.12602-0.98991-0.97009 0.07492-0.20745
   1  -3   4   85.74    2.52   1 0.00872-0.16514-0.91157-0.78591 0.41104 0.59587
  -1  -3  -4   88.12    2.59   1 0.00136 0.18710-0.90225-0.77532 0.43120 0.60321
  -1   3  -4   85.19    2.52   1-0.08535 0.08871-0.75459-0.88034 0.65061 0.46595
   1   3   4   88.67    2.64   1-0.16370-0.34887-0.55390-0.68117 0.81632 0.64365
   1  -3  -4   82.74    2.53   1-0.21384-0.19624-0.37946-0.10664 0.90015 0.97473
  -1  -3   4   86.79    2.71   1-0.80317-0.81246-0.55802-0.57831-0.20862 0.07380
   1   3  -4   85.12    2.66   1-0.75629-0.74708-0.65036-0.63023 0.07100-0.21136
   1   3  -5   11.42    0.59   1 0.22379 0.25931 0.92640 0.96576 0.30280 0.00698
  -1  -3   5   12.35    0.59   1 0.14123 0.10605 0.98996 0.95078-0.00467 0.29113
  -1   3  -5   12.52    0.60   1 0.07579 0.27797 0.97343 0.86790-0.21606-0.41167
   1   3   5   11.93    0.57   1-0.01934-0.22540 0.87336 0.72660-0.48668-0.64902
  -1  -3  -5   12.17    0.62   1-0.12135 0.08410 0.67138 0.81831-0.73110-0.56858
   1  -3   5   12.24    0.61   1-0.11772-0.32044 0.68041 0.78610-0.72330-0.52854
   1  -3  -5   11.79    0.64   1-0.19535-0.15895 0.07556 0.36707-0.97781-0.91650
   1  -3   5   10.23    0.56   1-0.61505-0.81735-0.53140-0.42717-0.58250-0.38660
  -1  -3   5   11.95    0.62   1-0.66744-0.70167-0.67373-0.71217-0.31718-0.02147
   1   3  -5   12.01    0.63   1-0.47207-0.43684-0.88137-0.84307-0.01788-0.31366
  -1   3  -5   11.62    0.61   1-0.49947-0.29875-0.84598-0.95429 0.18664-0.00873
  -1  -3  -5   13.12    0.65   1-0.44245-0.23521-0.50783-0.36340 0.73914 0.90144
   1  -3  -5   12.26    0.60   1-0.35907-0.31734-0.29138-0.00028 0.88665 0.94830
   1   3   5   12.05    0.59   1-0.33381-0.54121-0.23340-0.37814 0.91328 0.75106
  -1   3   5   11.92    0.59   1-0.23083-0.27251-0.01771-0.30886 0.97283 0.91122
   1   3  -5   12.15    0.59   1 0.13154 0.16126-0.99060-0.95239 0.03748-0.25871
   1  -3   5   12.28    0.55   1 0.03968-0.15813-0.94537-0.83803 0.32357 0.52219
  -1  -3  -5   11.37    0.53   1-0.03992 0.16980-0.84077-0.69552 0.53991 0.69815
  -1   3  -5   11.87    0.54   1-0.06281 0.13514-0.79985-0.90723 0.59689 0.39832
   1   3   5   12.02    0.58   1-0.21733-0.42676-0.36546-0.51087 0.90509 0.74624
   1  -3  -5   11.99    0.59   1-0.22939-0.18783-0.31475-0.02354 0.92103 0.98191
  -1   3   5   12.66    0.62   1 0.01092-0.03192-0.05700-0.34779 0.99831 0.93702
  -1  -3   5   12.00    0.64   1-0.80237-0.83591-0.51010-0.54868-0.30982-0.01385
  -1   3  -5   11.19    0.61   1-0.80280-0.60332-0.51416-0.62238-0.30189-0.49863
   1   3  -5   11.96    0.63   1-0.77854-0.74510-0.62735-0.58893-0.01712-0.31299
   1   3  -6   47.02    1.61   1 0.24218 0.30079 0.89232 0.95100 0.38091 0.07156
  -1  -3   6   47.14    1.57   1 0.15667 0.09721 0.98644 0.92868 0.04876 0.35791
  -1   3  -6   46.91    1.57   1 0.13762 0.36437 0.99033 0.90354-0.01697-0.22546
   1   3   6   47.27    1.57   1-0.03782-0.26795 0.84426 0.67893-0.53458-0.68355
   1  -3   6   47.77    1.59   1-0.08724-0.31379 0.75058 0.83792-0.65499-0.44655
  -1  -3  -6   45.35    1.56   1-0.14722 0.08216 0.60239 0.76797-0.78450-0.63519
  -1   3   6   45.41    1.63   1 0.01333-0.04685 0.30856-0.00198-0.95111-0.99890
   1  -3  -6   48.66    1.68   1-0.23269-0.17238 0.03063 0.34085-0.97206-0.92417
   1  -3   6   45.28    1.57   1-0.57486-0.80113-0.45483-0.36934-0.68019-0.47091
  -1  -3   6   44.60    1.55   1-0.65731-0.71502-0.63440-0.69225-0.40678-0.09760
  -1   3  -6   44.38    1.54   1-0.67068-0.44471-0.71869-0.80522-0.18344-0.39223
  -1   3  -6   44.17    1.54   1-0.48936-0.26436-0.86724-0.95729 0.09168-0.11706
  -1  -3  -6   45.60    1.54   1-0.41951-0.18801-0.44296-0.28019 0.79233 0.94134
   1  -3  -6   45.05    1.53   1-0.33519-0.26921-0.23650 0.07289 0.91198 0.96031
   1   3   6   46.65    1.56   1-0.29009-0.52174-0.13830-0.30143 0.94695 0.79807
  -1   3   6   44.67    1.52   1-0.19352-0.25943 0.05418-0.25537 0.97959 0.93138
   1   3  -6   40.20    1.39   1 0.14015 0.19384-0.99009-0.93350 0.00837-0.30166
   1  -3   6   45.44    1.48   1 0.06891-0.15287-0.96905-0.88010 0.23702 0.44949
  -1   3  -6   44.57    1.43   1-0.04262 0.17933-0.83619-0.92521 0.54677 0.33440
  -1  -3  -6   44.32    1.45   1-0.08141 0.15222-0.76287-0.59922 0.64140 0.78597
   1  -3  -6   44.33    1.52   1-0.24220-0.17644-0.25629 0.05314 0.93576 0.98287
   1   3   6   46.79    1.57   1-0.26124-0.49476-0.15822-0.32180 0.95221 0.80725
  -1   3   6   47.65    1.60   1 0.00373-0.06337 0.01013-0.29888 0.99994 0.95218
  -1   3  -6   43.77    1.55   1-0.79213-0.56845-0.45808-0.54807-0.40333-0.61357
  -1  -3   6   44.56    1.57   1-0.79299-0.85074-0.46127-0.51808-0.39798-0.08850
   1   3  -6   44.84    1.57   1-0.79222-0.73456-0.60310-0.54637-0.09296-0.40236
   1   3  -7   33.27    1.45   1 0.25795 0.34079 0.85367 0.93113 0.45244 0.12978
  -1   3  -7   33.75    1.45   1 0.19477 0.44578 0.96266 0.89450 0.18798-0.03371
  -1  -3   7   33.67    1.43   1 0.16970 0.08616 0.98089 0.90453 0.09512 0.41760
   1   3   7   33.41    1.42   1-0.05391-0.30817 0.81634 0.63245-0.57503-0.71065
   1  -3   7   34.85    1.47   1-0.05491-0.30551 0.81453 0.88331-0.57750-0.35556
  -1  -3  -7   32.64    1.43   1-0.17092 0.08241 0.53142 0.71564-0.82968-0.69358
  -1   3   7   26.26    1.23   1-0.22480-0.31027 0.33451 0.00582-0.91518-0.95062
  -1   3   7   32.63    1.49   1-0.01339-0.09801 0.28034-0.04875-0.95980-0.99399
   1  -3  -7   34.42    1.52   1-0.26433-0.18011-0.00830 0.32065-0.96439-0.92991
   1  -3   7   32.38    1.43   1-0.53681-0.78702-0.38989-0.32311-0.74820-0.52553
  -1  -3   7   31.98    1.41   1-0.64270-0.72435-0.59364-0.67020-0.48426-0.16166
  -1   3  -7   32.48    1.43   1-0.66965-0.41973-0.68739-0.75528-0.28115-0.50336
   1   3  -7   33.08    1.44   1-0.66989-0.58783-0.72498-0.64930-0.16012-0.48254
  -1   3  -7   32.72    1.44   1-0.47721-0.22794-0.87871-0.95051 0.01102-0.21109
  -1  -3  -7   32.09    1.38   1-0.39740-0.14161-0.38490-0.20382 0.83301 0.96871
   1  -3  -7   33.73    1.45   1-0.31458-0.22440-0.19083 0.13691 0.92984 0.96483
   1   3   7   33.53    1.43   1-0.24779-0.50369-0.05138-0.23284 0.96744 0.83190
  -1   3   7   32.34    1.40   1-0.15927-0.24926 0.11784-0.21007 0.98017 0.94537
   1  -3   7   32.26    1.36   1 0.09598-0.14949-0.98351-0.91292 0.15325 0.37975
  -1   3  -7   33.26    1.37   1-0.02474 0.22116-0.86519-0.93577 0.50083 0.27461
  -1  -3  -7   34.46    1.43   1-0.12029 0.13732-0.67404-0.49199 0.72883 0.85969
   1  -3  -7   31.78    1.38   1-0.25252-0.16277-0.20508 0.12274 0.94560 0.97899
   1   3  -8   53.32    2.16   1 0.27126 0.37816 0.81162 0.90780 0.51737 0.18133
  -1   3  -8   55.35    2.23   1 0.24257 0.51744 0.89150 0.84306 0.38258 0.14656
  -1  -3   8   56.91    2.26   1 0.18063 0.07300 0.97424 0.87921 0.13500 0.47079
   1  -3   8   54.96    2.16   1-0.02235-0.29704 0.86883 0.91900-0.49459-0.25921
   1   3   8   55.56    2.21   1-0.06769-0.34599 0.79048 0.58804-0.60872-0.73108
  -1  -3  -8   51.67    2.11   1-0.19235 0.08485 0.45981 0.66277-0.86693-0.74399
  -1   3   8   54.81    2.24   1-0.22768-0.33723 0.32215-0.02520-0.91889-0.94108
   1  -3  -8   49.12    2.03   1-0.29082-0.18108-0.03934 0.30774-0.95596-0.93407
   1   3   8   54.02    2.23   1 0.22433-0.05220 0.51440 0.30956-0.82768-0.94944
  -1  -3  -8   50.47    2.11   1-0.02072 0.25623 0.27252 0.47696-0.96192-0.84074
  -1   3   8   51.82    2.17   1-0.03297-0.14153 0.25937-0.08843-0.96521-0.98597
   1  -3  -8   57.62    2.34   1-0.29168-0.18360-0.04263 0.30502-0.95556-0.93447
   1  -3   8   53.88    2.19   1-0.50153-0.77602-0.33371-0.28552-0.79818-0.56237
  -1   3  -8   53.92    2.19   1-0.66427-0.39039-0.65921-0.70844-0.35238-0.58796
   1   3  -8   53.99    2.18   1-0.67111-0.56513-0.70998-0.61568-0.21334-0.54914
  -1  -3  -8   53.46    2.14   1-0.37698-0.09683-0.33412-0.13457 0.86385 0.98616
   1  -3  -8   55.45    2.22   1-0.29718-0.18276-0.15334 0.19270 0.94242 0.96408
   1   3   8   55.00    2.19   1-0.20762-0.48782 0.02733-0.17260 0.97782 0.85571
  -1   3   8   52.00    2.10   1-0.12755-0.24155 0.17492-0.17141 0.97628 0.95512
   1  -3   8   52.24    2.07   1 0.12075-0.14869-0.98997-0.93781 0.07333 0.31366
  -1   3  -8   51.59    2.01   1-0.00928 0.26058-0.88788-0.94006 0.45998 0.21995
  -1  -3  -8   54.81    2.15   1-0.15352 0.12745-0.58428-0.38339 0.79689 0.91474
   1  -3  -8   53.87    2.17   1-0.26079-0.14705-0.16075 0.18545 0.95191 0.97158
  -1   3   8   57.55    2.30   1-0.00986-0.12534 0.13653-0.20896 0.99058 0.96985
   1   3  -8   52.09    2.13   1-0.80322-0.69713-0.55746-0.46422-0.20992-0.54635
   1   3  -9   36.86    1.60   1 0.28247 0.41364 0.76655 0.88156 0.57672 0.22746
  -1   3  -9   31.19    1.38   1 0.27638 0.57558 0.79236 0.76274 0.54385 0.29481
  -1  -3   9   37.07    1.55   1 0.18961 0.05790 0.96730 0.85368 0.16845 0.51756
   1  -3   9   36.61    1.50   1 0.00954-0.28885 0.91257 0.94397-0.40878-0.15957
   1   3   9   36.64    1.54   1-0.07939-0.38184 0.76705 0.54605-0.63664-0.74566
  -1  -3  -9   35.44    1.55   1-0.21150 0.08981 0.38866 0.61023-0.89677-0.78711
  -1   3   9   37.63    1.63   1-0.22961-0.36322 0.31379-0.05223-0.92130-0.93023
   1  -3  -9   34.79    1.52   1-0.29518-0.16138-0.07709 0.28863-0.95232-0.94374
   1   3   9   37.80    1.66   1 0.19604-0.10442 0.48864 0.26505-0.85017-0.95856
  -1   3   9   37.88    1.67   1-0.04737-0.17986 0.24379-0.12272-0.96866-0.97600
  -1  -3  -9   35.75    1.58   1-0.06781 0.23261 0.22144 0.44499-0.97281-0.86479
   1  -3  -9   43.68    1.88   1-0.31581-0.18382-0.07348 0.29292-0.94597-0.93829
   1  -3   9   36.67    1.58   1-0.47056-0.76897-0.28672-0.25722-0.83448-0.58524
  -1  -3   9   36.29    1.57   1-0.60562-0.73510-0.51238-0.62637-0.60883-0.25937
  -1   3  -9   37.69    1.62   1-0.65756-0.35980-0.63521-0.66472-0.40509-0.65473
   1   3  -9   37.12    1.60   1-0.67056-0.54061-0.69573-0.58278-0.25748-0.60670
  -1  -3  -9   36.77    1.55   1-0.35887-0.05447-0.29090-0.07297 0.88689 0.99584
   1  -3  -9   37.61    1.59   1-0.28274-0.14408-0.12287 0.24148 0.95129 0.95964
   1   3   9   38.00    1.59   1-0.17030-0.47465 0.09758-0.12080 0.98054 0.87184
  -1   3   9   31.90    1.39   1-0.09873-0.23695 0.22530-0.13937 0.96927 0.96147
  -1  -3   9   34.38    1.55   1 0.24809 0.12248-0.87903-0.99090-0.40711-0.05562
   1  -3   9   37.63    1.58   1 0.14317-0.15024-0.98969-0.95593-0.00193 0.25222
  -1   3  -9   37.07    1.50   1 0.00386 0.29774-0.90547-0.93928 0.42437 0.17055
  -1  -3  -9   37.23    1.55   1-0.18155 0.12334-0.49687-0.27744 0.84862 0.95279
  -1   3   9   39.23    1.66   1-0.01624-0.15597 0.19561-0.16813 0.98054 0.97334
   1   3  -9   36.45    1.59   1-0.80406-0.67376-0.53770-0.42623-0.25368-0.60362
  -1   3 -10  105.53    3.08   1 0.29852 0.62189 0.67494 0.66540 0.67478 0.41288
   1   3 -10  106.39    3.10   1 0.29171 0.44648 0.71924 0.85364 0.63054 0.26819
  -1  -3  10  106.82    3.05   1 0.19693 0.04114 0.96057 0.82836 0.19624 0.55868
   1  -3  10  110.81    3.13   1 0.03799-0.28448 0.94375 0.95641-0.32846-0.06589
   1   3  10  104.62    3.01   1-0.08916-0.41575 0.74644 0.50687-0.65944-0.75513
  -1  -3 -10  102.90    3.03   1-0.22854 0.09637 0.31843 0.55921-0.91997-0.82340
  -1   3  10  104.33    3.08   1-0.23073-0.38840 0.30887-0.07582-0.92269-0.91836
   1  -3 -10   99.90    2.96   1-0.29898-0.14113-0.11347 0.27089-0.94748-0.95220
   1   3  10  104.20    3.12   1 0.17225-0.15213 0.46651 0.22417-0.86757-0.96260
  -1   3  10  103.25    3.09   1-0.05743-0.21319 0.23283-0.15261-0.97082-0.96501
  -1  -3 -10  103.72    3.08   1-0.11072 0.21361 0.17362 0.41593-0.97856-0.88395
   1  -3 -10  113.10    3.30   1-0.33726-0.18088-0.10138 0.28348-0.93593-0.94176
   1  -3  10  100.13    2.95   1-0.44233-0.76475-0.24541-0.23463-0.86262-0.60008
  -1  -3  10  104.61    3.07   1-0.58501-0.73848-0.47320-0.60592-0.65866-0.29579
  -1   3 -10  104.00    3.04   1-0.65127-0.32962-0.61638-0.62719-0.44261-0.70567
   1   3 -10  100.90    2.95   1-0.66899-0.51512-0.68272-0.55115-0.29381-0.65641
  -1  -3 -10  104.59    3.02   1-0.34318-0.01454-0.25462-0.01839 0.90409 0.99972
   1  -3 -10  103.88    3.01   1-0.27089-0.10799-0.09829 0.28437 0.95757 0.95261
   1   3  10  106.03    3.05   1-0.13550-0.46398 0.16076-0.07625 0.97764 0.88255
  -1  -3  10  106.15    3.22   1 0.25514 0.10551-0.86134-0.99165-0.43930-0.07403
   1  -3  10  103.31    2.99   1 0.16337-0.15403-0.98389-0.96854-0.07248 0.19545
   1   3 -10  101.25    2.93   1 0.15713 0.30668-0.98628-0.85619-0.05041-0.41577
  -1   3 -10  105.05    2.94   1 0.01494 0.33279-0.91907-0.93451 0.39380 0.12620
  -1  -3 -10  105.46    3.02   1-0.20375 0.12508-0.41837-0.18043 0.88512 0.97560
   1   3  10  108.34    3.09   1 0.00922-0.32083-0.04111-0.27624 0.99911 0.90595
   1   3 -10  102.41    3.00   1-0.80335-0.64878-0.52036-0.39064-0.28955-0.65304
   1   3 -11   45.36    1.53   1 0.29916 0.47827 0.67024 0.82393 0.67917 0.30393
  -1  -3  11   44.80    1.47   1 0.20290 0.02301 0.95433 0.80341 0.21925 0.59497
   1  -3  11   46.69    1.49   1 0.06281-0.28382 0.96478 0.95866-0.25542 0.02034
   1   3  11   44.60    1.48   1-0.09721-0.44770 0.72872 0.47047-0.67786-0.76040
  -1   3  11   45.44    1.56   1-0.23117-0.41291 0.30691-0.09645-0.92323-0.90564
  -1  -3 -11   43.03    1.49   1-0.24342 0.10550 0.25045 0.50989-0.93702-0.85374
   1  -3 -11   45.04    1.56   1-0.30228-0.12032-0.14864 0.25429-0.94155-0.95961
   1   3  11   44.56    1.57   1 0.15246-0.19585 0.44778 0.18670-0.88104-0.96269
  -1   3  11   43.64    1.55   1-0.06457-0.24425 0.22500-0.17919-0.97221-0.95301
  -1  -3 -11   44.06    1.54   1-0.14947 0.19888 0.12935 0.39019-0.98026-0.89899
   1  -3 -11   46.72    1.59   1-0.35683-0.17651-0.12722 0.27634-0.92546-0.94470
   1  -3  11   42.04    1.45   1-0.41667-0.76307-0.20894-0.21686-0.88471-0.60884
  -1  -3  11   44.85    1.54   1-0.56394-0.74134-0.43562-0.58703-0.70157-0.32526
  -1   3 -11   43.29    1.48   1-0.64582-0.30028-0.60163-0.59374-0.47004-0.74652
   1   3 -11   43.31    1.48   1-0.66693-0.48909-0.67114-0.52088-0.32367-0.69961
  -1  -3 -11   44.13    1.47   1-0.32981 0.02307-0.22446 0.03006 0.91697 0.99928
   1  -3 -11   36.49    1.28   1-0.26134-0.07419-0.07873 0.32223 0.96202 0.94374
   1   3  11   43.81    1.46   1-0.10365-0.45635 0.21679-0.03855 0.97069 0.88896
  -1  -3 -11   43.38    1.65   1 0.30793 0.66125-0.58687-0.33046-0.74883-0.67345
  -1  -3  11   44.93    1.62   1 0.26156 0.08798-0.84327-0.99200-0.46955-0.09047
   1  -3  11   43.52    1.48   1 0.18145-0.15992-0.97366-0.97661-0.13804 0.14371
   1   3 -11   43.80    1.46   1 0.15848 0.33198-0.98582-0.83733-0.05514-0.43433
  -1   3 -11   44.32    1.40   1 0.02414 0.36599-0.92950-0.92657 0.36801 0.08660
  -1  -3 -11   44.78    1.48   1-0.22088 0.13236-0.35092-0.09517 0.90998 0.98662
  -1   3  11   46.01    1.53   1-0.02815-0.21637 0.30541-0.09484 0.95180 0.97169
   1   3 -11   43.56    1.50   1-0.80181-0.62304-0.50550-0.35755-0.31868-0.69568
   1   3 -12   21.82    1.05   1 0.30476 0.50792 0.62204 0.79455 0.72123 0.33270
  -1  -3  12   22.75    1.05   1 0.20754 0.00357 0.94898 0.77946 0.23740 0.62643
   1  -3  12   21.85    0.99   1 0.08329-0.28762 0.97766 0.95292-0.19297 0.09592
   1   3  12   22.10    1.04   1-0.10367-0.47830 0.71400 0.43718-0.69242-0.76164
  -1   3  12   22.32    1.09   1-0.23103-0.43683 0.30752-0.11451-0.92306-0.89222
   1  -3 -12   23.58    1.16   1-0.30511-0.09911-0.18270 0.23886-0.93462-0.96598
   1   3  12   22.08    1.10   1 0.13619-0.23605 0.43218 0.15234-0.89144-0.95972
  -1   3  12   21.72    1.09   1-0.06913-0.27271 0.21999-0.20296-0.97304-0.94044
  -1  -3 -12   21.16    1.05   1-0.18491 0.18741 0.08794 0.36737-0.97881-0.91099
   1  -3 -12   23.39    1.12   1-0.37457-0.17029-0.15101 0.27112-0.91481-0.94735
   1  -3  12   20.98    1.03   1-0.39312-0.76347-0.17627-0.20289-0.90242-0.61314
  -1  -3  12   22.51    1.09   1-0.54272-0.74401-0.39963-0.56976-0.73874-0.34901
   1   3 -12   22.33    1.07   1-0.66474-0.46298-0.66118-0.49230-0.34776-0.73707
  -1  -3 -12   22.55    1.06   1-0.31859 0.05852-0.19961 0.07333 0.92663 0.99558
   1   3  12   22.13    1.04   1-0.07416-0.45091 0.26721-0.00666 0.96077 0.89253
  -1  -3 -12   22.36    1.18   1 0.30028 0.67757-0.66156-0.38674-0.68713-0.62555
  -1  -3  12   22.45    1.15   1 0.26740 0.06979-0.82490-0.99200-0.49801-0.10514
   1  -3  12   22.55    1.09   1 0.19777-0.16764-0.95974-0.98115-0.19944 0.09607
   1   3 -12   22.40    1.05   1 0.15902 0.35648-0.98562-0.81875-0.05704-0.45007
  -1   3 -12   21.69    0.97   1 0.03165 0.39750-0.93745-0.91615 0.34665 0.05145
  -1  -3 -12   22.29    1.05   1-0.23421 0.14322-0.29337-0.01950 0.92686 0.98949
   1   3  12   22.14    1.04   1-0.01570-0.39414 0.19060-0.08109 0.98154 0.91546
  -1   3  12   22.56    1.07   1-0.03367-0.24586 0.35602-0.06253 0.93387 0.96728
   1   3 -12   20.96    1.03   1-0.79991-0.59694-0.49297-0.32679-0.34220-0.73270
  -1  -3  13   18.92    0.77   1 0.21110-0.01694 0.94455 0.75644 0.25148 0.65384
   1  -3  13   19.20    0.75   1 0.10009-0.29498 0.98504 0.94168-0.14020 0.16189
   1   3  13   19.38    0.80   1-0.10875-0.50752 0.70211 0.40672-0.70370-0.75959
  -1   3  13   19.71    0.86   1-0.23039-0.46025 0.31038-0.13032-0.92227-0.87817
  -1  -3 -13   19.11    0.83   1-0.26771 0.12946 0.12089 0.41741-0.95588-0.89944
   1  -3 -13   21.15    0.93   1-0.30754-0.07754-0.21599 0.22413-0.92669-0.97146
   1  -3  13   18.31    0.81   1-0.31396-0.70917-0.36173-0.40595-0.87782-0.57642
   1   3  13   19.21    0.86   1 0.12299-0.27318 0.41938 0.12080-0.89943-0.95434
  -1   3  13   19.75    0.89   1-0.07157-0.29906 0.21730-0.22441-0.97347-0.92747
  -1  -3 -13   18.04    0.81   1-0.21727 0.17897 0.04932 0.34749-0.97486-0.92044
   1  -3  13   18.89    0.82   1-0.37136-0.76553-0.14668-0.19202-0.91682-0.61407
   1  -3 -13   18.86    0.82   1-0.39117-0.16294-0.17359 0.26724-0.90379-0.94975
  -1  -3  13   19.23    0.83   1-0.52153-0.74677-0.36515-0.55399-0.77114-0.36800
   1   3 -13   18.82    0.80   1-0.66263-0.43694-0.65279-0.46527-0.36711-0.76980
  -1  -3 -13   20.05    0.83   1-0.30937 0.09198-0.17952 0.11172 0.93383 0.98947
   1   3  13   18.73    0.78   1-0.04660-0.44744 0.31309 0.02057 0.94857 0.89407
  -1  -3 -13   19.30    0.92   1 0.29133 0.69258-0.72142-0.42812-0.62822-0.58055
  -1  -3  13   19.28    0.90   1 0.27278 0.05122-0.80612-0.99163-0.52511-0.11843
   1  -3  13   19.02    0.84   1 0.21233-0.17703-0.94296-0.98277-0.25636 0.05298
   1   3 -13   19.96    0.81   1 0.15887 0.38030-0.98568-0.80041-0.05651-0.46336
  -1   3 -13   19.52    0.75   1 0.03767 0.42752-0.94344-0.90377 0.32937 0.02037
  -1  -3 -13   19.58    0.81   1-0.24400 0.15742-0.24767 0.04457 0.93761 0.98652
  -1   3  13   19.65    0.82   1-0.03896-0.27531 0.40443-0.03243 0.91373 0.96080
   1   3 -13   18.64    0.81   1-0.79797-0.57079-0.48259-0.29818-0.36103-0.76503
  -1  -3  14    5.79    0.38   1 0.21373-0.03839 0.94111 0.73440 0.26194 0.67762
   1  -3  14    6.51    0.38   1 0.11341-0.30573 0.98876 0.92680-0.09735 0.21809
   1   3  14    6.23    0.41   1-0.11259-0.53550 0.69293 0.37897-0.71215-0.75472
  -1   3  14    6.33    0.44   1-0.22928-0.48321 0.31521-0.14416-0.92090-0.86355
  -1  -3 -14    5.80    0.42   1-0.27744 0.14391 0.05960 0.37451-0.95889-0.91598
   1  -3 -14    6.63    0.46   1-0.30957-0.05551-0.24820 0.21055-0.91791-0.97600
   1  -3  14    6.10    0.42   1-0.31079-0.73005-0.27093-0.33378-0.91104-0.59633
   1   3  14    6.69    0.47   1 0.11247-0.30763 0.40910 0.09177-0.90552-0.94706
  -1   3  14    6.36    0.47   1-0.07226-0.32366 0.21654-0.24393-0.97359-0.91418
  -1  -3 -14    6.02    0.44   1-0.24711 0.17303 0.01299 0.32985-0.96890-0.92803
   1  -3  14    6.06    0.44   1-0.35069-0.76879-0.11906-0.18310-0.92888-0.61271
   1  -3 -14    6.21    0.42   1-0.40664-0.15447-0.19494 0.26459-0.89254-0.95190
  -1  -3  14    6.08    0.44   1-0.50027-0.74996-0.33175-0.53920-0.79978-0.38314
   1   3 -14    6.45    0.42   1-0.66074-0.41112-0.64587-0.43972-0.38244-0.79851
  -1  -3 -14    6.37    0.41   1-0.30193 0.12366-0.16349 0.14605 0.93920 0.98151
   1   3  14    6.44    0.42   1-0.02129-0.44633 0.35419 0.04329 0.93492 0.89381
   1  -3 -14    6.23    0.51   1 0.30817 0.56543-0.58376-0.12677-0.75116-0.81499
  -1  -3 -14    5.97    0.47   1 0.28175 0.70695-0.76981-0.45809-0.57271-0.53885
  -1  -3  14    6.71    0.51   1 0.27772 0.03220-0.78700-0.99093-0.55090-0.13040
   1  -3  14    6.20    0.44   1 0.22547-0.18790-0.92371-0.98209-0.30970 0.01343
   1   3 -14    6.48    0.41   1 0.15812 0.40351-0.98594-0.78228-0.05386-0.47455
  -1   3 -14    6.35    0.37   1 0.04237 0.45617-0.94789-0.88986 0.31576-0.00707
  -1  -3 -14    6.27    0.40   1-0.25128 0.17413-0.21148 0.09914 0.94452 0.97971
   1   3  14    6.40    0.40   1-0.03704-0.46371 0.38688 0.07840 0.92138 0.88250
  -1   3  14    5.96    0.41   1-0.04396-0.30455 0.45012-0.00500 0.89188 0.95248
   1   3 -14    6.83    0.45   1-0.79615-0.54477-0.47417-0.27152-0.37589-0.79340
  -1  -3  15   12.24    0.50   1 0.21553-0.06067 0.93866 0.71334 0.26917 0.69817
   1  -3  15   12.77    0.49   1 0.12371-0.31951 0.99027 0.90971-0.06358 0.26521
   1   3  15   13.12    0.55   1-0.11533-0.56238 0.68628 0.35376-0.71813-0.74737
  -1   3  15   13.48    0.59   1-0.22777-0.50576 0.32177-0.15627-0.91900-0.84839
  -1  -3 -15   12.70    0.57   1-0.28570 0.15970 0.00111 0.33467-0.95831-0.92870
   1  -3  15   13.81    0.61   1-0.30548-0.74884-0.18748-0.26899-0.93355-0.60569
   1  -3 -15   12.84    0.59   1-0.31121-0.03312-0.27959 0.19779-0.90827-0.97968
   1   3  15   13.13    0.61   1 0.10428-0.33974 0.40105 0.06497-0.91009-0.93827
  -1   3  15   12.91    0.62   1-0.07148-0.34679 0.21740-0.26183-0.97346-0.90065
  -1  -3 -15   12.69    0.59   1-0.27447 0.16952-0.02095 0.31462-0.96136-0.93395
   1  -3  15   14.31    0.64   1-0.33103-0.77307-0.09323-0.17597-0.93900-0.60941
   1  -3 -15   12.77    0.56   1-0.42116-0.14505-0.21526 0.26296-0.88106-0.95383
  -1  -3  15   12.52    0.58   1-0.47959-0.75321-0.30022-0.52637-0.82453-0.39445
   1   3 -15   12.20    0.55   1-0.65912-0.38557-0.64033-0.41556-0.39436-0.82379
  -1  -3 -15   13.43    0.57   1-0.29607 0.15376-0.15098 0.17687 0.94315 0.97214
   1   3  15   12.85    0.53   1 0.00260-0.44709 0.39210 0.06372 0.91991 0.89221
   1  -3 -15   12.85    0.69   1 0.30449 0.58571-0.62474-0.14935-0.71901-0.79664
  -1  -3  15   12.64    0.64   1 0.28223 0.01259-0.76765-0.98991-0.57537-0.14109
  -1  -3 -15   13.24    0.64   1 0.27185 0.72100-0.80950-0.47932-0.52037-0.50040
   1  -3  15   13.44    0.62   1 0.23728-0.20004-0.90242-0.97952-0.35961-0.02272
   1   3 -15   12.85    0.54   1 0.15684 0.42620-0.98638-0.76433-0.04936-0.48388
  -1   3 -15   13.50    0.49   1 0.04590 0.48369-0.95108-0.87468 0.30549-0.03113
  -1  -3 -15   13.21    0.54   1-0.25662 0.19278-0.18352 0.14548 0.94892 0.97039
   1   3  15   12.90    0.54   1-0.04627-0.49722 0.47116 0.14427 0.88083 0.85554
  -1   3  15   12.53    0.54   1-0.04874-0.33359 0.49367 0.02016 0.86827 0.94250
   1   3 -15   12.68    0.57   1-0.79457-0.51899-0.46750-0.24663-0.38741-0.81842
  -1  -3  16    8.46    0.44   1 0.21660-0.08368 0.93716 0.69325 0.27349 0.71582
   1  -3  16    8.50    0.42   1 0.13157-0.33589 0.99060 0.89134-0.03738 0.30443
   1   3  16    8.03    0.45   1-0.11709-0.58828 0.68198 0.33089-0.72193-0.73785
  -1   3  16    8.96    0.51   1-0.22589-0.52794 0.32987-0.16683-0.91659-0.83272
  -1  -3 -16    8.28    0.49   1-0.29274 0.17670-0.05547 0.29667-0.95458-0.93848
   1  -3  16    7.70    0.45   1-0.29882-0.76623-0.11191-0.21206-0.94772-0.60656
   1  -3 -16    8.69    0.50   1-0.31251-0.01037-0.31024 0.18576-0.89781-0.98253
  -1   3  16    7.50    0.50   1-0.06946-0.36868 0.21963-0.27835-0.97310-0.88689
  -1  -3 -16    8.45    0.50   1-0.29976 0.16814-0.05290 0.30142-0.95254-0.93854
   1  -3  16    8.89    0.53   1-0.31219-0.77798-0.06882-0.17104-0.94752-0.60455
   1  -3 -16    8.50    0.48   1-0.43499-0.13502-0.23488 0.26202-0.86925-0.95556
  -1  -3  16    7.97    0.49   1-0.45898-0.75672-0.26961-0.51454-0.84654-0.40324
   1   3 -16    8.75    0.49   1-0.65788-0.36122-0.63625-0.39139-0.40293-0.84635
  -1  -3 -16    8.52    0.47   1-0.29161 0.18247-0.14152 0.20463 0.94600 0.96168
   1   3  16    8.35    0.45   1 0.02473-0.44919 0.42644 0.07971 0.90417 0.88986
  -1   3 -16    8.77    0.49   1 0.11771 0.58510 0.56244 0.65688 0.81840 0.47554
   1  -3 -16    8.45    0.56   1 0.30019 0.60538-0.66231-0.16850-0.68646-0.77789
  -1  -3  16    8.28    0.55   1 0.28639-0.00720-0.74786-0.98853-0.59889-0.15081
  -1  -3 -16    8.85    0.53   1 0.26185 0.73493-0.84238-0.49373-0.47097-0.46485
   1  -3  16    8.08    0.51   1 0.24773-0.21354-0.87987-0.97539-0.40551-0.05480
   1   3 -16    8.63    0.46   1 0.15509 0.44841-0.98695-0.74650-0.04323-0.49158
  -1   3 -16    8.52    0.41   1 0.04837 0.51017-0.95326-0.85848 0.29823-0.05219
  -1  -3 -16    8.31    0.45   1-0.26045 0.21293-0.16262 0.18477 0.95169 0.95943
  -1   3  16    8.66    0.46   1-0.05327-0.36235 0.53480 0.04303 0.84329 0.93104
   1   3  16    7.96    0.44   1-0.05457-0.52975 0.54653 0.20137 0.83565 0.82389
   1   3 -16    7.68    0.46   1-0.79328-0.49350-0.46241-0.22330-0.39607-0.84059
  -1  -3  17    9.99    0.51   1 0.21702-0.10734 0.93657 0.67405 0.27519 0.73083
   1  -3  17   10.49    0.51   1 0.13704-0.35449 0.99038 0.87251-0.01893 0.33621
   1   3  17   10.66    0.57   1-0.11799-0.61309 0.67974 0.30994-0.72389-0.72667
  -1   3  17   10.80    0.59   1-0.22365-0.54977 0.33935-0.17602-0.91368-0.81655
   1  -3  17    9.50    0.53   1-0.29117-0.78263-0.04218-0.16106-0.95574-0.60128
  -1  -3 -17    9.44    0.54   1-0.29856 0.19492-0.10930 0.26148-0.94810-0.94531
   1  -3 -17    9.84    0.57   1-0.31347 0.01271-0.34022 0.17442-0.88655-0.98458
  -1  -3  17    9.88    0.57   1-0.31434-0.63842-0.38778-0.65060-0.86649-0.41125
  -1   3  17   10.14    0.62   1-0.06636-0.38949 0.22303-0.29371-0.97254-0.87294
   1  -3  17   10.32    0.58   1-0.29404-0.78374-0.04563-0.16659-0.95470-0.59832
  -1  -3 -17   11.01    0.63   1-0.32324 0.16856-0.08309 0.28997-0.94265-0.94207
  -1  -3  17   11.14    0.60   1-0.43893-0.76061-0.24053-0.50415-0.86572-0.40900
   1  -3 -17   10.50    0.57   1-0.44798-0.12407-0.25358 0.26202-0.85732-0.95705
   1   3 -17   10.50    0.56   1-0.65692-0.33636-0.63317-0.36961-0.40932-0.86616
  -1  -3 -17   10.34    0.55   1-0.28841 0.20991-0.13476 0.22972 0.94797 0.95034
   1   3  17   10.25    0.54   1 0.04554-0.45261 0.45805 0.09297 0.88775 0.88684
  -1   3  17   10.42    0.56   1 0.07091-0.26096 0.49568-0.01548 0.86559 0.96522
  -1   3 -17   10.85    0.60   1 0.09785 0.58947 0.53455 0.64734 0.83944 0.48317
   1   3 -17   10.22    0.57   1 0.11694 0.44242 0.56138 0.82018 0.81924 0.36271
   1  -3 -17   10.85    0.67   1 0.29537 0.62452-0.69677-0.18456-0.65364-0.75888
  -1  -3  17   10.55    0.65   1 0.29022-0.02734-0.72772-0.98681-0.62144-0.15955
   1  -3  17   10.89    0.64   1 0.25711-0.22819-0.85600-0.96997-0.44849-0.08412
  -1  -3 -17   10.41    0.61   1 0.25181 0.74883-0.86996-0.50289-0.42397-0.43166
   1   3 -17   10.60    0.54   1 0.15291 0.47020-0.98759-0.72875-0.03563-0.49781
  -1   3 -17   10.41    0.49   1 0.04992 0.53571-0.95459-0.84144 0.29369-0.07054
  -1  -3 -17    9.59    0.52   1-0.26310 0.23427-0.14775 0.21801 0.95338 0.94740
  -1   3  17   10.32    0.54   1-0.05759-0.39089 0.57384 0.06380 0.81693 0.91821
   1   3  17   10.68    0.55   1-0.06203-0.56144 0.61394 0.25051 0.78690 0.78868
   1   3 -17   10.69    0.59   1-0.79230-0.46831-0.45871-0.20137-0.40228-0.86030
  -1  -3  18   19.85    0.69   1 0.21685-0.13159 0.93681 0.65570 0.27449 0.74346
   1  -3  18   20.77    0.68   1 0.14059-0.37501 0.99004 0.85357-0.00685 0.36163
   1   3  18   20.78    0.73   1-0.11805-0.63728 0.67961 0.29123-0.72400-0.71347
  -1   3  18   20.45    0.77   1-0.22109-0.57127 0.35007-0.18398-0.91025-0.79987
   1  -3  18   19.51    0.73   1-0.28266-0.79826 0.02345-0.11415-0.95893-0.59138
  -1  -3 -18   19.14    0.74   1-0.30335 0.21424-0.16103 0.22824-0.93917-0.94973
  -1  -3  18   19.81    0.77   1-0.31350-0.66162-0.34136-0.62281-0.88610-0.41755
   1  -3 -18   19.28    0.75   1-0.31410 0.03613-0.36957 0.16370-0.87449-0.98584
  -1   3  18   19.28    0.79   1-0.06234-0.40938 0.22745-0.30805-0.97179-0.85878
   1  -3  18   20.35    0.77   1-0.27643-0.79003-0.02340-0.16311-0.96074-0.59096
  -1  -3  18   21.24    0.79   1-0.41907-0.76479-0.21231-0.49468-0.88278-0.41276
   1   3 -18   19.41    0.72   1-0.65626-0.31181-0.63112-0.34886-0.41350-0.88377
  -1  -3 -18   20.71    0.73   1-0.28628 0.23628-0.13028 0.25250 0.94924 0.93830
   1   3  18   20.47    0.71   1 0.06534-0.45688 0.48752 0.10399 0.87066 0.88342
  -1   3 -18   20.45    0.76   1 0.07892 0.59476 0.50736 0.63851 0.85810 0.48842
   1   3 -18   19.93    0.74   1 0.09961 0.44931 0.53704 0.81419 0.83765 0.36770
  -1  -3  18   20.59    0.86   1 0.29372-0.04779-0.70723-0.98473-0.64307-0.16737
   1  -3 -18   19.64    0.83   1 0.29009 0.64314-0.72843-0.19775-0.62066-0.73977
   1  -3  18   19.42    0.80   1 0.26549-0.24377-0.83113-0.96352-0.48859-0.11040
  -1  -3 -18   20.35    0.79   1 0.24169 0.76267-0.89338-0.50793-0.37874-0.40040
   1   3 -18   20.37    0.71   1 0.15035 0.49160-0.98826-0.71103-0.02672-0.50274
  -1   3 -18   21.03    0.66   1 0.05064 0.56042-0.95520-0.82367 0.29159-0.08645
  -1   3  18   20.21    0.72   1-0.06169-0.41923 0.61090 0.08259 0.78929 0.90411
   1   3 -18   20.90    0.75   1-0.06442 0.28421 0.63546 0.91139 0.76944 0.29763
   1   3 -18   19.30    0.73   1-0.79163-0.44344-0.45625-0.18068-0.40637-0.87789
  -1  -3  19    4.92    0.36   1 0.21613-0.15639 0.93782 0.63811 0.27160 0.75389
   1  -3  19    4.73    0.32   1 0.14248-0.39719 0.98979 0.83472-0.00040 0.38141
   1   3  19    4.44    0.35   1-0.11732-0.66093 0.68140 0.27462-0.72243-0.69838
  -1   3  19    4.76    0.38   1-0.21821-0.59245 0.36190-0.19082-0.90631-0.78267
   1  -3  19    4.39    0.35   1-0.27350-0.81327 0.08529-0.07125-0.95808-0.57749
  -1  -3 -19    5.88    0.45   1-0.30721 0.23439-0.21104 0.19677-0.92794-0.95201
  -1  -3  19    4.95    0.39   1-0.31192-0.68410-0.29545-0.59552-0.90300-0.42113
  -1   3  19    4.38    0.41   1-0.05750-0.42845 0.23275-0.32151-0.97083-0.84442
   1  -3  19    4.77    0.40   1-0.25914-0.79668-0.00185-0.16027-0.96583-0.58275
  -1  -3  19    4.68    0.39   1-0.39963-0.76930-0.18523-0.48630-0.89776-0.41433
  -1  -3 -19    5.44    0.40   1-0.28511 0.26169-0.12784 0.27324 0.94992 0.92566
   1  -3 -19    4.63    0.38   1-0.23861 0.14245-0.03308 0.51434 0.97055 0.84566
  -1   3 -19    4.68    0.39   1 0.06079 0.60085 0.48080 0.63029 0.87471 0.49163
   1   3  19    5.12    0.37   1 0.08398-0.46246 0.51468 0.11280 0.85325 0.87943
   1   3 -19    4.77    0.39   1 0.08283 0.45675 0.51303 0.80853 0.85436 0.37100
  -1  -3  19    4.90    0.47   1 0.29691-0.06876-0.68639-0.98226-0.66385-0.17440
   1  -3 -19    4.74    0.43   1 0.28441 0.66141-0.75755-0.20846-0.58755-0.72046
   1  -3  19    5.25    0.43   1 0.27297-0.26034-0.80543-0.95614-0.52608-0.13417
  -1  -3 -19    4.66    0.37   1 0.23142 0.77649-0.91350-0.50980-0.33459-0.37032
  -1   3 -19    5.12    0.32   1 0.05060 0.58438-0.95516-0.80527 0.29170-0.10013
   1   3 -19    4.15    0.36   1-0.06095 0.31191 0.60420 0.89840 0.79449 0.30915
  -1  -3  20    0.09    0.17   1 0.21491-0.18169 0.93951 0.62120 0.26668 0.76229
   1   3  20    0.23    0.18   1-0.11595-0.68370 0.68478 0.25942-0.71946-0.68209
  -1   3  20    0.34    0.25   1-0.21502-0.61333 0.37474-0.19664-0.90184-0.76494
   1  -3  20    0.30    0.17   1-0.26399-0.82782 0.14267-0.03253-0.95391-0.56004
  -1  -3 -20    0.40    0.19   1-0.31016 0.25548-0.25880 0.16764-0.91477-0.95216
  -1  -3  20    0.43    0.23   1-0.30967-0.70589-0.25003-0.56874-0.91737-0.42219
   1  -3  20    0.54    0.23   1-0.24229-0.80375 0.01890-0.15825-0.97001-0.57352
  -1  -3  20    0.32    0.21   1-0.38048-0.77409-0.15901-0.47878-0.91101-0.41418
  -1  -3 -20   -0.06    0.19   1-0.28481 0.28623-0.12721 0.29218 0.95010 0.91252
   1  -3 -20    0.39    0.24   1-0.24006 0.16524-0.03596 0.52976 0.97008 0.83188
  -1   3 -20    0.45    0.22   1 0.04320 0.60769 0.45453 0.62217 0.88967 0.49356
   1   3 -20    0.21    0.23   1 0.06656 0.46470 0.48931 0.80316 0.86956 0.37280
  -1  -3  20    0.30    0.29   1 0.29982-0.08982-0.66515-0.97944-0.68386-0.18061
   1  -3  20    0.21    0.21   1 0.27967-0.27759-0.77887-0.94800-0.56137-0.15565
   1  -3 -20    0.24    0.19   1 0.27838 0.67927-0.78429-0.21671-0.55442-0.70116
  -1  -3 -20    0.30    0.17   1 0.22132 0.79035-0.93024-0.50814-0.29266-0.34222
  -1   3 -20    0.35    0.14   1 0.04988 0.60766-0.95455-0.78628 0.29383-0.11181
   1   3 -20    0.35    0.18   1-0.05741 0.33968 0.57225 0.88471 0.81806 0.31919
  -1   3 -20    0.22    0.16   1-0.06076 0.50244 0.60252 0.76837 0.79578 0.39642
  -1  -3  21    2.30    0.24   1 0.21321-0.20747 0.94181 0.60490 0.25986 0.76879
   1   3  21    2.67    0.29   1-0.11393-0.70582 0.68969 0.24577-0.71507-0.66438
  -1   3  21    2.35    0.30   1-0.21140-0.63515 0.38908-0.19999-0.89661-0.74604
  -1  -3  21    3.10    0.34   1-0.30678-0.72705-0.20508-0.54241-0.92941-0.42092
  -1  -3 -21    2.27    0.27   1-0.31230 0.27738-0.30479 0.14028-0.89975-0.95046
   1  -3  21    2.62    0.32   1-0.22572-0.81109 0.03910-0.15679-0.97340-0.56350
  -1  -3  21    2.55    0.34   1-0.36176-0.77908-0.13379-0.47228-0.92261-0.41227
  -1  -3 -21    3.10    0.34   1-0.28527 0.31002-0.12817 0.30952 0.94983 0.89893
   1  -3 -21    2.42    0.29   1-0.24212 0.18743-0.04005 0.54397 0.96941 0.81789
  -1   3 -21    2.72    0.31   1 0.02638 0.61510 0.42898 0.61496 0.90292 0.49342
   1   3 -21    2.69    0.33   1 0.05073 0.47309 0.46583 0.79804 0.88341 0.37324
  -1  -3  21    2.62    0.37   1 0.30245-0.11116-0.64353-0.97622-0.70312-0.18607
   1  -3  21    2.28    0.32   1 0.28563-0.29576-0.75164-0.93906-0.59451-0.17513
   1  -3 -21    2.55    0.33   1 0.27200 0.69684-0.80896-0.22297-0.52113-0.68167
  -1   3 -21    2.77    0.25   1 0.04853 0.63031-0.95339-0.76675 0.29779-0.12165
   1   3 -21    2.40    0.30   1-0.05380 0.36752 0.53959 0.87032 0.84020 0.32780
  -1   3 -21    2.68    0.29   1-0.05505 0.53238 0.55093 0.73505 0.83272 0.41983
   1   3  22    2.19    0.28   1-0.11131-0.72734 0.69602 0.23353-0.70933-0.64531
  -1   3  22    2.35    0.30   1-0.20761-0.65547 0.40374-0.20395-0.89100-0.72715
  -1  -3  22    2.34    0.30   1-0.30327-0.74769-0.16014-0.51618-0.93934-0.41774
   1  -3  22    1.87    0.29   1-0.20910-0.81850 0.05914-0.15550-0.97610-0.55305
  -1  -3  22    2.47    0.35   1-0.34308-0.78434-0.10902-0.46621-0.93295-0.40919
  -1  -3 -22    2.66    0.30   1-0.28641 0.33311-0.13057 0.32542 0.94916 0.88494
   1  -3 -22    2.25    0.31   1-0.24472 0.20907-0.04523 0.55710 0.96853 0.80369
  -1   3 -22    2.38    0.32   1 0.01010 0.62305 0.40383 0.60815 0.91477 0.49187
   1   3 -22    2.50    0.32   1 0.03520 0.48211 0.44244 0.79281 0.89610 0.37283
  -1  -3  22    2.24    0.37   1 0.30481-0.13276-0.62149-0.97260-0.72168-0.19082
   1  -3  22    1.98    0.31   1 0.29093-0.31442-0.72369-0.92953-0.62579-0.19260
  -1   3 -22    2.57    0.28   1-0.04923 0.56243 0.49810 0.70048 0.86571 0.43929
   1   3 -22    1.94    0.27   1-0.05012 0.39543 0.50621 0.85521 0.86094 0.33501
   1   3  23    5.42    0.38   1-0.10810-0.74827 0.70365 0.22260-0.70226-0.62492
  -1   3  23    4.74    0.38   1-0.20353-0.67550 0.41919-0.20711-0.88478-0.70766
  -1  -3  23    5.20    0.39   1-0.29922-0.76766-0.11591-0.49068-0.94711-0.41221
   1  -3  23    4.75    0.40   1-0.19290-0.82622 0.07848-0.15491-0.97807-0.54162
  -1  -3  23    5.56    0.46   1-0.32460-0.78980-0.08486-0.46075-0.94203-0.40485
  -1  -3 -23    5.47    0.39   1-0.28817 0.35561-0.13426 0.34004 0.94811 0.87058
   1  -3 -23    5.60    0.41   1-0.24781 0.23023-0.05140 0.56923 0.96744 0.78928
  -1   3 -23    5.57    0.41   1-0.00573 0.63084 0.37897 0.60226 0.92538 0.48919
   1   3 -23    5.73    0.42   1 0.02012 0.49126 0.41936 0.78808 0.90759 0.37092
  -1  -3  23    5.21    0.48   1 0.30691-0.15463-0.59903-0.96855-0.73956-0.19490
   1  -3  23    4.55    0.43   1 0.29562-0.33389-0.69509-0.91926-0.65531-0.20847
   1   3 -23    5.97    0.41   1-0.04636 0.42355 0.47195 0.83928 0.88040 0.34087
   1   3  24    2.00    0.25   1-0.10433-0.76864 0.71248 0.21286-0.69388-0.60322
  -1   3  24    2.22    0.29   1-0.19916-0.69524 0.43537-0.20954-0.87794-0.68754
  -1  -3  24    2.25    0.30   1-0.29462-0.78711-0.07207-0.46548-0.95288-0.40469
   1  -3  24    2.17    0.31   1-0.17681-0.83405 0.09748-0.15466-0.97940-0.52955
  -1  -3  24    2.35    0.37   1-0.30631-0.79484-0.06128-0.45675-0.94995-0.39949
  -1  -3 -24    2.37    0.30   1-0.29045 0.37757-0.13908 0.35350 0.94672 0.85584
   1  -3 -24    2.62    0.31   1-0.25133 0.25095-0.05848 0.58046 0.96613 0.77465
  -1   3 -24    2.03    0.32   1-0.02112 0.63965 0.35447 0.59614 0.93482 0.48523
   1   3 -24    2.12    0.34   1 0.00535 0.50072 0.39642 0.78349 0.91805 0.36798
  -1  -3  24    2.63    0.38   1 0.30875-0.17676-0.57613-0.96406-0.75679-0.19833
   1  -3  24    2.33    0.35   1 0.29973-0.35376-0.66589-0.90847-0.68318-0.22253
   1   3 -24    2.16    0.30   1-0.04253 0.45161 0.43705 0.82265 0.89842 0.34536
  -1   3  25    2.42    0.30   1-0.19449-0.71468 0.45223-0.21130-0.87043-0.66676
   1  -3  25    2.27    0.31   1-0.16081-0.84196 0.11620-0.15468-0.98012-0.51687
  -1  -3  25    2.68    0.34   1-0.28814-0.80059-0.03816-0.45237-0.95682-0.39295
  -1  -3 -25    2.43    0.32   1-0.29325 0.39902-0.14499 0.36589 0.94497 0.84077
   1  -3 -25    2.13    0.30   1-0.25525 0.27127-0.06638 0.59086 0.96459 0.75979
  -1   3 -25    2.72    0.33   1-0.03614 0.64883 0.33019 0.59024 0.94321 0.48023
   1   3 -25    2.41    0.32   1-0.00902 0.50961 0.37377 0.77960 0.92747 0.36400
  -1  -3  25    2.37    0.37   1 0.31034-0.19914-0.55277-0.95910-0.77338-0.20112
   1  -3  25    2.28    0.34   1 0.30329-0.37417-0.63608-0.89707-0.70951-0.23506
   1   3 -25    2.25    0.30   1-0.03862 0.47975 0.40134 0.80521 0.91511 0.34851
  -1   3  26    0.84    0.24   1-0.18949-0.73427 0.46981-0.21201-0.86218-0.64489
   1   3  26    0.55    0.29   1 0.10832-0.59890 0.40502-0.13726-0.90786-0.78896
   1  -3  26    0.87    0.25   1-0.14477-0.84985 0.13478-0.15497-0.98024-0.50371
  -1  -3  26    0.94    0.26   1-0.27002-0.80643-0.01539-0.44833-0.96273-0.38556
  -1  -3 -26    1.29    0.28   1-0.29650 0.42002-0.15188 0.37731 0.94287 0.82535
   1  -3 -26    0.89    0.29   1-0.25954 0.29124-0.07509 0.60044 0.96280 0.74474
  -1   3 -26    0.86    0.28   1-0.05093 0.65851 0.30596 0.58374 0.95068 0.47498
   1   3 -26    0.92    0.28   1-0.02326 0.51957 0.35103 0.77524 0.93607 0.35921
   1  -3  26    0.78    0.29   1 0.30633-0.39509-0.60565-0.88504-0.73440-0.24615
  -1   4   0   24.20    0.97   1-0.10402-0.02262 0.71318 0.47245-0.69321-0.88106
   1  -4   0   25.28    1.02   1-0.20464-0.28688 0.41501 0.65528-0.88650-0.69878
  -1  -4   0   24.30    0.98   1-0.50368-0.41643-0.82648-0.73144 0.25145 0.53997
   1  -4   0   24.98    0.98   1-0.50033-0.57864-0.73041-0.48877 0.46492 0.65289
   1   4   0   25.80    0.99   1-0.49100-0.57809-0.67922-0.77442 0.54549 0.25705
  -1   4   0   25.51    1.00   1-0.44328-0.36477-0.51029-0.75195 0.73694 0.54908
  -1  -4   0   24.29    0.93   1 0.10580 0.19798-0.98688-0.89104 0.12195 0.40846
   1   4   0   25.35    0.91   1-0.01384-0.10555-0.88141-0.97696 0.47213 0.18545
  -1  -4   0   25.04    1.03   1-0.68382-0.59465-0.68073-0.58583 0.26267 0.55062
  -1  -4   1    4.82    0.35   1 0.01132 0.07380 0.91475 0.99205-0.40385-0.10183
  -1   4  -1    5.27    0.38   1-0.07959 0.02569 0.76664 0.54439-0.63711-0.83843
  -1   4   1    4.95    0.38   1-0.12446-0.06701 0.66353 0.40430-0.73772-0.91216
   1  -4   1    5.35    0.40   1-0.19091-0.29726 0.46486 0.68652-0.86455-0.66356
   1  -4  -1    5.37    0.41   1-0.21711-0.27579 0.36636 0.62505-0.90478-0.73023
   1  -4  -1    5.30    0.41   1 0.13920 0.08008 0.43507 0.69406-0.88956-0.71544
  -1  -4   1    5.26    0.40   1-0.49648-0.43350-0.85434-0.77754 0.15362 0.45551
  -1  -4  -1    5.26    0.42   1-0.50564-0.39414-0.78989-0.67653 0.34696 0.62205
   1  -4   1    5.35    0.39   1-0.50547-0.60801-0.78361-0.56023 0.36116 0.56254
   1   4  -1    5.32    0.38   1-0.50085-0.56374-0.73404-0.81092 0.45861 0.15679
   1  -4  -1    5.15    0.37   1-0.48908-0.54316-0.67043-0.41046 0.55795 0.73245
   1   4   1    5.27    0.38   1-0.47527-0.58655-0.61479-0.72831 0.62939 0.35427
  -1   4  -1    5.06    0.36   1-0.46698-0.36427-0.58539-0.80885 0.66274 0.46159
  -1   4   1    5.43    0.37   1-0.41487-0.36061-0.43048-0.69045 0.80159 0.62708
  -1  -4   1    5.27    0.37   1 0.12500 0.19322-0.99038-0.91286 0.05929 0.35963
  -1  -4  -1    5.32    0.35   1 0.08479 0.20061-0.97843-0.86434 0.18833 0.46115
   1   4  -1    5.43    0.34   1 0.01261-0.05509-0.91630-0.99347 0.40029 0.09981
   1   4   1    5.37    0.33   1-0.04441-0.16008-0.83312-0.94703 0.55130 0.27839
  -1   4   1    5.13    0.36   1-0.19865-0.14566-0.43721-0.69702 0.87714 0.70209
   1  -4   1    5.24    0.40   1-0.74604-0.84696-0.65764-0.43426 0.10451 0.30671
  -1  -4   1    5.46    0.42   1-0.72720-0.66224-0.66774-0.59107 0.15905 0.46050
   1   4  -2  211.58    5.92   1 0.13238 0.09488 0.99059 0.93191-0.03463-0.35005
   1   4   2  226.82    6.34   1 0.04538-0.08935 0.95062 0.81753-0.30700-0.56890
  -1  -4   2  231.57    6.42   1 0.03255 0.07094 0.93836 0.99706-0.34409-0.02869
  -1   4  -2  226.92    6.32   1-0.05077 0.07856 0.82199 0.61828-0.56722-0.78201
  -1   4   2  219.31    6.17   1-0.14132-0.10802 0.61886 0.34105-0.77268-0.93381
   1  -4   2  224.03    6.29   1-0.17589-0.30611 0.51547 0.71868-0.83865-0.62432
   1  -4  -2  228.50    6.43   1-0.22848-0.26311 0.31869 0.59605-0.91990-0.75861
  -1  -4   2  216.68    6.12   1-0.48439-0.44570-0.87305-0.81453 0.05605 0.37133
   1  -4   2  224.36    6.29   1-0.50359-0.63038-0.82707-0.62194 0.24967 0.46453
   1   4  -2  229.00    6.39   1-0.50525-0.54395-0.77855-0.83717 0.37224 0.05706
  -1  -4  -2  219.05    6.14   1-0.50245-0.36675-0.74623-0.61460 0.43665 0.69839
  -1   4  -2  218.38    6.10   1-0.48516-0.35824-0.65344-0.85866 0.58105 0.36653
   1  -4  -2  224.16    6.25   1-0.47331-0.50321-0.60764-0.32941 0.63775 0.79891
   1   4   2  226.63    6.30   1-0.45384-0.58933-0.54248-0.67423 0.70692 0.44508
  -1   4   2  213.33    5.95   1-0.38304-0.35315-0.34897-0.62730 0.85527 0.69410
  -1  -4   2  223.43    6.24   1 0.14247 0.18672-0.98979-0.93067 0.00044 0.31461
  -1  -4  -2  230.25    6.37   1 0.06181 0.20159-0.96405-0.83162 0.25842 0.51745
   1   4  -2  230.34    6.33   1 0.03499-0.00874-0.94081-0.99970 0.33711 0.02285
   1   4   2  229.73    6.31   1-0.07889-0.21842-0.76809-0.90039 0.63545 0.37627
   1  -4  -2  201.25    5.60   1-0.13347-0.16167-0.64007-0.36201 0.75662 0.91804
  -1   4   2  231.94    6.45   1-0.21839-0.18992-0.36115-0.63930 0.90657 0.74513
  -1  -4   2  226.40    6.39   1-0.76146-0.72071-0.64605-0.58767 0.05276 0.36771
   1   4  -3   20.16    0.97   1 0.15434 0.14115 0.98718 0.94713 0.04060-0.28812
  -1  -4   3   23.12    1.07   1 0.05254 0.06669 0.95679 0.99685-0.28597 0.04281
   1   4   3   20.78    0.98   1 0.02573-0.13309 0.93123 0.77954-0.36352-0.61204
  -1   4  -3   20.08    0.94   1-0.01744 0.13600 0.87618 0.69105-0.48166-0.70989
  -1  -4  -3   19.45    0.93   1-0.07985 0.07834 0.76610 0.91785-0.63773-0.38909
  -1   4   3   20.09    0.99   1-0.15513-0.14571 0.57959 0.28332-0.80000-0.94788
   1  -4   3   20.49    0.98   1-0.15960-0.31377 0.56631 0.75104-0.80858-0.58092
   1  -4  -3   21.09    1.04   1-0.23879-0.24940 0.27239 0.56838-0.93208-0.78405
   1  -4  -3   21.47    1.07   1-0.00385-0.01452 0.29047 0.58688-0.95687-0.80953
   1  -4   3   20.65    1.00   1-0.49454-0.64561-0.85860-0.67174 0.13499 0.36323
   1   4  -3   20.66    0.99   1-0.50507-0.51952-0.81322-0.85354 0.28908-0.03950
  -1   4  -3   20.15    0.96   1-0.49742-0.34627-0.71229-0.89925 0.49517 0.26725
  -1  -4  -3   19.07    1.03   1-0.49470-0.33477-0.69741-0.54748 0.51853 0.76693
   1  -4  -3   19.97    0.95   1-0.45471-0.46041-0.54519-0.24874 0.70426 0.85214
   1   4   3   22.07    1.03   1-0.42725-0.58699-0.46422-0.61429 0.77585 0.52732
  -1   4   3   19.48    0.93   1-0.34932-0.34366-0.26870-0.56535 0.89764 0.74984
  -1  -4   3   19.72    0.95   1 0.15819 0.17845-0.98592-0.94507-0.05413 0.27385
   1   4  -3   21.74    0.97   1 0.05378 0.03399-0.95781-0.99837 0.28230-0.04573
  -1  -4  -3   20.92    1.00   1 0.03705 0.20078-0.94284-0.79209 0.33117 0.57643
   1  -4   3   20.15    0.90   1-0.01224-0.16013-0.88371-0.69757 0.46787 0.69838
   1   4   3   21.78    0.98   1-0.11647-0.27996-0.68349-0.83417 0.72060 0.47515
  -1   4  -3   18.55    0.86   1-0.11547 0.03273-0.68594-0.87215 0.71842 0.48813
   1  -4  -3   20.10    0.93   1-0.15348-0.15854-0.58442-0.28781 0.79680 0.94447
  -1   4   3   20.99    0.99   1-0.23674-0.23244-0.28186-0.57824 0.92978 0.78204
   1  -4   3   20.35    1.01   1-0.79681-0.94638-0.47712-0.29044-0.37072-0.14138
  -1  -4   3   20.11    1.00   1-0.78552-0.76901-0.61660-0.57651-0.05234 0.27611
   1   4  -4   34.18    1.47   1 0.17555 0.18645 0.97756 0.95618 0.11636-0.22570
  -1  -4   4   35.47    1.48   1 0.07101 0.06107 0.97043 0.99188-0.23066 0.11148
  -1   4  -4   34.75    1.46   1 0.02055 0.19779 0.92552 0.75919-0.37812-0.62007
   1   4   4   34.31    1.43   1 0.00750-0.17546 0.91006 0.73982-0.41440-0.64951
  -1  -4  -4   35.74    1.52   1-0.10240 0.07961 0.71693 0.88732-0.68958-0.45421
   1  -4   4   35.60    1.52   1-0.14205-0.32035 0.61684 0.78299-0.77416-0.53319
  -1   4   4   32.47    1.43   1-0.16645-0.18095 0.54542 0.23064-0.82146-0.95606
   1  -4  -4   36.13    1.59   1-0.06039-0.04776 0.22959 0.54459-0.97141-0.83734
   1  -4   4   33.90    1.47   1-0.67052-0.84818-0.69536-0.52943-0.25856-0.01692
  -1  -4   4   34.15    1.48   1-0.66908-0.67887-0.72926-0.70686-0.14317 0.19867
   1  -4   4   35.54    1.54   1-0.47898-0.65432-0.87755-0.70894 0.02155 0.26316
   1   4  -4   35.03    1.51   1-0.50135-0.49153-0.83897-0.86103 0.21156-0.13043
  -1   4  -4   33.14    1.43   1-0.50400-0.32866-0.76089-0.92952 0.40868 0.16719
  -1  -4  -4   34.74    1.49   1-0.48333-0.29917-0.64590-0.47767 0.59093 0.82602
   1  -4  -4   40.76    1.72   1-0.43474-0.41621-0.48538-0.17062 0.75855 0.89311
   1   4   4   34.23    1.44   1-0.39660-0.58064-0.38287-0.55125 0.83433 0.59914
  -1   4   4   34.88    1.49   1-0.31487-0.33343-0.19147-0.50647 0.92961 0.79517
  -1  -4   4   32.94    1.44   1 0.17247 0.16877-0.97938-0.95682-0.10517 0.23664
   1   4  -4   34.13    1.41   1 0.06942 0.07355-0.96939-0.99160 0.23549-0.10635
   1  -4   4   34.54    1.41   1 0.01313-0.15873-0.91692-0.74912 0.39884 0.64312
  -1  -4  -4   34.13    1.40   1 0.01085 0.19857-0.91417-0.74514 0.40516 0.63665
  -1   4  -4   34.27    1.41   1-0.09613 0.07608-0.73113-0.89896 0.67542 0.43135
   1   4   4   35.40    1.46   1-0.15546-0.34240-0.57862-0.74804 0.80063 0.56849
   1  -4  -4   34.78    1.46   1-0.17152-0.15268-0.52951-0.21446 0.83077 0.96472
  -1   4   4   34.52    1.48   1-0.25339-0.27309-0.20054-0.51530 0.94634 0.81233
   1   4  -4   34.04    1.49   1-0.71161-0.70397-0.67374-0.69572 0.19914-0.14281
  -1   4  -4   33.30    1.47   1-0.71004-0.53651-0.67426-0.84295 0.20298-0.03971
   1   4  -5   10.67    0.62   1 0.19560 0.23058 0.96187 0.95908 0.19114-0.16425
  -1  -4   5   10.63    0.58   1 0.08781 0.05347 0.97993 0.98282-0.17891 0.17660
  -1   4  -5   11.45    0.63   1 0.06166 0.26318 0.96394 0.81635-0.25884-0.51410
   1   4   5   10.55    0.59   1-0.00918-0.21624 0.88802 0.69919-0.45969-0.68143
  -1  -4  -5   11.14    0.64   1-0.12420 0.08171 0.66418 0.85322-0.73717-0.51510
   1  -4   5   11.39    0.64   1-0.12353-0.32578 0.66589 0.81368-0.73574-0.48143
  -1   4   5   10.93    0.67   1 0.18666 0.15007 0.47996 0.14599-0.85720-0.97783
   1  -4  -5   11.24    0.67   1-0.10945-0.07292 0.17505 0.50880-0.97845-0.85778
   1  -4   5   10.91    0.64   1-0.65767-0.85936-0.63556-0.48921-0.40438-0.14886
  -1  -4   5   10.14    0.61   1-0.67102-0.70473-0.70305-0.69929-0.23546 0.11976
   1   4  -5   11.51    0.66   1-0.49518-0.46106-0.85728-0.86106 0.14092-0.21444
  -1   4  -5   10.45    0.61   1-0.50565-0.30606-0.79905-0.94940 0.32529 0.07037
  -1  -4  -5   10.71    0.61   1-0.46944-0.26108-0.59389-0.40734 0.65337 0.87516
   1  -4  -5   10.75    0.64   1-0.41468-0.37187-0.42996-0.09690 0.80197 0.92320
   1   4   5   11.08    0.61   1-0.36297-0.57147-0.30056-0.48738 0.88199 0.66021
  -1   4   5   10.84    0.61   1-0.28073-0.32352-0.11868-0.45198 0.95241 0.83128
  -1  -4   5   10.59    0.63   1 0.18552 0.15785-0.97063-0.96646-0.15312 0.20253
   1   4  -5   11.46    0.60   1 0.08231 0.11044-0.97714-0.98097 0.19600-0.15965
   1  -4   5   11.00    0.58   1 0.03795-0.15791-0.94371-0.79429 0.32857 0.58665
  -1  -4  -5   10.80    0.57   1-0.01644 0.19524-0.87764-0.69025 0.47903 0.69672
  -1   4  -5   11.22    0.59   1-0.07811 0.11804-0.76968-0.91918 0.63362 0.37571
   1  -4  -5   10.90    0.61   1-0.18748-0.14469-0.47678-0.14331 0.85879 0.97904
   1   4   5   10.82    0.59   1-0.19409-0.40500-0.45363-0.64161 0.86979 0.65138
  -1  -4   5   10.63    0.64   1-0.80405-0.83603-0.54116-0.53768-0.24625 0.10928
  -1   4  -5   10.62    0.64   1-0.76663-0.56889-0.64121-0.79164 0.03336-0.22284
   1   4  -5   11.48    0.67   1-0.74105-0.70920-0.66068-0.66442 0.11972-0.23573
   1   4  -6  131.75    4.90   1 0.21434 0.27341 0.94029 0.95622 0.26438-0.10432
  -1   4  -6  131.60    4.86   1 0.10471 0.33076 0.98655 0.85764-0.12544-0.39376
  -1  -4   6  135.18    4.97   1 0.10298 0.04444 0.98601 0.97029-0.13101 0.23781
   1   4   6  132.93    4.90   1-0.02417-0.25498 0.86606 0.65863-0.49934-0.70794
   1  -4   6  137.18    5.07   1-0.10395-0.33019 0.71335 0.84269-0.69304-0.42525
  -1  -4  -6  131.62    4.90   1-0.14493 0.08485 0.60884 0.81650-0.77993-0.57107
  -1   4   6  128.91    4.87   1 0.14631 0.08580 0.44191 0.08919-0.88504-0.99231
   1  -4  -6  135.98    5.10   1-0.15152-0.09094 0.12698 0.47936-0.98026-0.87288
  -1  -4   6  132.38    4.94   1-0.66717-0.72484-0.67234-0.68724-0.32068 0.04796
   1   4  -6  124.01    4.64   1-0.48752-0.42914-0.86962-0.85515 0.07796-0.29077
  -1   4  -6  129.88    4.84   1-0.50349-0.27963-0.82774-0.95988 0.24765-0.02067
  -1  -4  -6  131.91    4.89   1-0.45418-0.22161-0.54354-0.33873 0.70588 0.91440
   1  -4  -6  131.47    4.86   1-0.39546-0.32839-0.37998-0.02864 0.83619 0.94410
   1   4   6  135.83    5.01   1-0.32802-0.56078-0.22047-0.42566 0.91857 0.71016
  -1   4   6  130.28    4.83   1-0.24745-0.31448-0.05069-0.40231 0.96757 0.85979
  -1  -4   6  113.53    4.31   1 0.19734 0.14564-0.96016-0.97432-0.19781 0.17167
   1   4  -6  132.46    4.86   1 0.09282 0.14450-0.98221-0.96776 0.16321-0.20627
   1  -4   6  137.98    5.09   1 0.06182-0.15799-0.96406-0.83297 0.25838 0.53027
  -1  -4  -6  135.12    4.94   1-0.04397 0.19171-0.83388-0.62816 0.55018 0.75409
  -1   4  -6  133.02    4.86   1-0.06152 0.15847-0.80228-0.93341 0.59375 0.32191
   1  -4  -6  129.04    4.78   1-0.20139-0.13468-0.42715-0.07522 0.88146 0.98803
   1   4   6  136.15    5.02   1-0.22955-0.46483-0.31406-0.51997 0.92123 0.71662
  -1  -4   6  131.93    4.94   1-0.80087-0.85712-0.49890-0.51371-0.33119 0.03788
   1   4  -6  127.76    4.79   1-0.76284-0.70678-0.64481-0.63027 0.04767-0.32126
   1   4  -7    0.63    0.19   1 0.23146 0.31474 0.91342 0.94799 0.33477-0.04730
  -1   4  -7    0.69    0.17   1 0.14777 0.39813 0.98886 0.87862 0.01778-0.26364
  -1  -4   7    0.71    0.17   1 0.11643 0.03382 0.98933 0.95500-0.08752 0.29464
   1   4   7    0.63    0.16   1-0.03759-0.29246 0.84465 0.61864-0.53399-0.72921
   1  -4   7    0.76    0.17   1-0.08377-0.33388 0.75794 0.86884-0.64691-0.36555
  -1  -4  -7    0.60    0.19   1-0.16450 0.08940 0.55144 0.77768-0.81783-0.62226
  -1   4   7    0.65    0.20   1 0.11352 0.02908 0.41013 0.03866-0.90493-0.99882
   1  -4  -7    0.64    0.19   1-0.18844-0.10385 0.08377 0.45481-0.97850-0.88450
   1  -4   7    0.86    0.19   1-0.60504-0.85466-0.51124-0.40239-0.61037-0.32805
  -1  -4   7    0.77    0.19   1-0.65851-0.73963-0.63828-0.67280-0.39868-0.01649
  -1  -4  -7    0.63    0.17   1-0.43839-0.18155-0.49592-0.27285 0.74957 0.94476
   1  -4  -7    0.69    0.18   1-0.37763-0.28626-0.33570 0.03408 0.86295 0.95754
   1   4   7    0.75    0.19   1-0.29265-0.54966-0.14371-0.36730 0.94535 0.75030
  -1   4   7    0.72    0.18   1-0.21536-0.30664 0.01243-0.35762 0.97645 0.88208
   1   4  -7    0.62    0.16   1 0.10137 0.17703-0.98548-0.95266 0.13613-0.24718
   1  -4   7    0.71    0.16   1 0.08458-0.15919-0.97833-0.86562 0.18897 0.47470
  -1   4  -7    0.68    0.17   1-0.04662 0.19738-0.82930-0.94206 0.55685 0.27120
  -1  -4  -7    0.69    0.14   1-0.07086 0.18871-0.78426-0.56015 0.61636 0.80660
   1  -4  -7    0.73    0.17   1-0.21340-0.12202-0.38118-0.01108 0.89952 0.99246
   1   4   7    0.72    0.17   1-0.25994-0.51935-0.16544-0.38947 0.95134 0.76064
  -1   4   7    0.90    0.18   1 0.00995-0.08292-0.04790-0.41722 0.99880 0.90501
  -1  -4   7    0.72    0.19   1-0.79153-0.87198-0.45587-0.48892-0.40699-0.02440
  -1   4  -7    0.68    0.17   1-0.80283-0.55650-0.56128-0.67505-0.20104-0.48435
   1   4  -7    1.39    0.22   1-0.77835-0.69805-0.62761-0.59476-0.01625-0.39871
   1   4  -8   12.84    0.64   1 0.24710 0.35326 0.88135 0.93549 0.40268 0.00690
  -1   4  -8   13.96    0.65   1 0.18853 0.46320 0.96821 0.87663 0.16438-0.13023
  -1  -4   8   12.74    0.59   1 0.12828 0.02136 0.99055 0.93760-0.04837 0.34704
   1   4   8   13.53    0.63   1-0.04935-0.32835 0.82450 0.57993-0.56369-0.74556
   1  -4   8   13.42    0.62   1-0.06357-0.33782 0.79840 0.89074-0.59875-0.30405
  -1  -4  -8   12.82    0.65   1-0.18274 0.09507 0.49289 0.73776-0.85068-0.66832
  -1   4   8   11.08    0.61   1-0.19347-0.30410 0.45585 0.06668-0.86877-0.95030
   1  -4  -8   12.72    0.66   1-0.22114-0.11265 0.04464 0.43437-0.97421-0.89365
   1  -4   8   12.71    0.64   1-0.57427-0.84791-0.45379-0.36370-0.68137-0.38569
  -1  -4   8   12.64    0.64   1-0.64626-0.75128-0.60278-0.65600-0.46796-0.07235
  -1   4  -8   12.58    0.64   1-0.49216-0.21974-0.86299-0.95862 0.11408-0.18097
  -1  -4  -8   13.18    0.63   1-0.42290-0.14181-0.45221-0.21079 0.78527 0.96718
   1  -4  -8   12.82    0.61   1-0.36152-0.24590-0.29713 0.09094 0.88375 0.96501
   1   4   8   13.58    0.63   1-0.25778-0.53902-0.07150-0.31340 0.96355 0.78181
  -1   4   8   12.54    0.61   1-0.18497-0.30047 0.07028-0.31808 0.98022 0.89918
   1  -4   8   12.77    0.59   1 0.10603-0.16135-0.98694-0.89258 0.12123 0.42102
  -1   4  -8   13.36    0.57   1-0.03327 0.23467-0.85173-0.94604 0.52291 0.22342
  -1  -4  -8   13.08    0.58   1-0.09634 0.18719-0.73067-0.48815 0.67589 0.85244
   1  -4  -8   12.34    0.60   1-0.22364-0.10829-0.33939 0.04910 0.91367 0.99290
  -1   4   8   13.26    0.63   1 0.00357-0.11355 0.01162-0.37593 0.99992 0.91966
  -1   4  -8   12.58    0.65   1-0.80377-0.53324-0.52710-0.62264-0.27586-0.57267
   1   4  -8   12.81    0.65   1-0.78893-0.68443-0.61026-0.55917-0.07189-0.46783
   1   4  -9   16.15    0.74   1 0.26077 0.39121 0.84559 0.91855 0.46579 0.05673
  -1   4  -9   15.97    0.72   1 0.22472 0.52358 0.92491 0.85197 0.30664-0.00132
  -1  -4   9   15.81    0.68   1 0.13853 0.00754 0.99026 0.91870-0.01387 0.39487
   1  -4   9   16.26    0.70   1-0.04353-0.34178 0.83463 0.90839-0.54908-0.24083
   1   4   9   16.13    0.71   1-0.05957-0.36270 0.80594 0.54280-0.58898-0.75750
  -1   4   9   16.10    0.76   1-0.19697-0.33171 0.44331 0.03553-0.87445-0.94270
  -1  -4  -9   16.06    0.75   1-0.19961 0.10200 0.43371 0.69733-0.87866-0.70945
   1  -4  -9   15.47    0.74   1-0.28287-0.14874 0.02193 0.42967-0.95890-0.89064
   1  -4  -9   16.59    0.77   1-0.25029-0.11789 0.00907 0.41754-0.96812-0.90097
   1  -4   9   15.95    0.74   1-0.54382-0.84141-0.40147-0.33010-0.73693-0.42784
  -1   4  -9   15.58    0.72   1-0.67025-0.37300-0.72256-0.79537-0.16928-0.47775
  -1   4  -9   15.50    0.72   1-0.48485-0.18816-0.87259-0.94997 0.05915-0.24927
  -1  -4  -9   16.69    0.73   1-0.40817-0.10279-0.41273-0.15298 0.81427 0.98286
   1  -4  -9   15.87    0.71   1-0.34719-0.20736-0.26381 0.14262 0.89992 0.96781
   1   4   9   16.47    0.72   1-0.22383-0.52932-0.00400-0.26423 0.97461 0.80622
  -1   4   9   14.99    0.69   1-0.15610-0.29567 0.12361-0.28313 0.97997 0.91236
   1  -4   9   15.53    0.68   1 0.12611-0.16523-0.99045-0.91452 0.05561 0.36923
  -1   4  -9   16.09    0.65   1-0.02161 0.27033-0.86996-0.94591 0.49263 0.17934
  -1  -4  -9   16.39    0.68   1-0.11977 0.18777-0.67534-0.41444 0.72771 0.89049
   1  -4  -9   15.67    0.71   1-0.23240-0.09276-0.30149 0.10517 0.92471 0.99011
  -1   4   9   15.95    0.71   1-0.00268-0.14407 0.06989-0.33590 0.99755 0.93081
  -1   4  -9   15.34    0.73   1-0.80083-0.50604-0.49865-0.57595-0.33166-0.64202
   1   4 -10  158.77    4.28   1 0.27271 0.42746 0.80638 0.89820 0.52475 0.10249
  -1   4 -10  159.39    4.29   1 0.25549 0.57793 0.86040 0.80743 0.44093 0.11848
  -1  -4  10  162.04    4.29   1 0.14732-0.00774 0.98895 0.89879 0.01622 0.43830
   1  -4  10  162.72    4.28   1-0.02435-0.34667 0.86578 0.92091-0.49983-0.17813
   1   4  10  158.80    4.23   1-0.06829-0.39546 0.78930 0.50762-0.61019-0.76545
  -1   4  10  161.46    4.38   1-0.19954-0.35839 0.43395 0.00756-0.87855-0.93353
  -1  -4 -10  155.24    5.83   1-0.21519 0.10994 0.37408 0.65687-0.90208-0.74594
   1  -4 -10  153.46    5.76   1-0.28790-0.12972-0.01583 0.41056-0.95752-0.90255
   1  -4 -10  162.19    4.40   1-0.27650-0.12025-0.02350 0.40367-0.96072-0.90696
   1  -4  10  156.94    5.88   1-0.51449-0.83602-0.35397-0.30130-0.78102-0.45855
  -1  -4  10  158.68    4.30   1-0.61429-0.76722-0.52984-0.62051-0.58472-0.16226
  -1   4 -10  158.31    4.27   1-0.67111-0.34993-0.70636-0.76053-0.22508-0.54692
   1   4 -10  161.15    4.34   1-0.66938-0.51604-0.72783-0.63844-0.14893-0.57104
  -1   4 -10  156.15    5.84   1-0.47734-0.15638-0.87863-0.93777 0.01176-0.31003
  -1  -4 -10  155.67    5.79   1-0.39457-0.06494-0.37774-0.09971 0.83762 0.99289
   1  -4 -10  161.13    4.31   1-0.33473-0.17065-0.23548 0.18924 0.91241 0.96698
   1   4  10  160.65    4.28   1-0.19102-0.52082 0.05890-0.21984 0.97981 0.82487
  -1   4  10  137.15    5.15   1-0.12854-0.29207 0.17315-0.25206 0.97646 0.92258
  -1  -4  10  145.61    5.53   1 0.23576 0.08818-0.90540-0.99352-0.35305 0.07171
   1  -4  10  159.40    4.25   1 0.14473-0.17062-0.98944-0.93189-0.00730 0.32007
  -1   4 -10  160.04    4.18   1-0.01144 0.30445-0.88484-0.94238 0.46574 0.13865
  -1  -4 -10  160.94    4.24   1-0.14059 0.19093-0.62087-0.34155 0.77119 0.92026
   1  -4 -10  157.95    5.88   1-0.23965-0.07603-0.26835 0.15668 0.93303 0.98471
  -1   4  10  168.25    4.49   1-0.00878-0.17425 0.12654-0.29748 0.99192 0.93869
  -1   4 -10  161.96    4.40   1-0.79648-0.47748-0.47563-0.53470-0.37334-0.69720
   1   4 -11   20.37    1.00   1 0.28283 0.46166 0.76490 0.87543 0.57872 0.14311
  -1   4 -11   20.21    0.99   1 0.27902 0.62587 0.78161 0.74751 0.55787 0.22248
  -1  -4  11   20.10    0.95   1 0.15473-0.02467 0.98706 0.87834 0.04198 0.47738
   1  -4  11   19.95    0.92   1-0.00576-0.35163 0.89275 0.92905-0.45051-0.11491
   1   4  11   20.75    0.99   1-0.07570-0.42701 0.77459 0.47435-0.62791-0.76983
  -1   4  11   20.73    1.03   1-0.20131-0.38427 0.42744-0.01756-0.88134-0.92304
  -1  -4 -11   19.94    1.00   1-0.22928 0.11992 0.31523 0.61669-0.92089-0.77801
   1  -4 -11   19.58    0.99   1-0.29244-0.11021-0.05289 0.39209-0.95481-0.91329
   1   4  11   19.39    1.01   1 0.22338-0.12523 0.51355 0.21030-0.82846-0.96957
  -1   4  11   19.92    1.03   1 0.03599-0.14411 0.33211-0.11432-0.94255-0.98293
   1  -4 -11   22.05    1.09   1-0.30035-0.12019-0.05366 0.39225-0.95231-0.91197
   1  -4  11   19.92    0.99   1-0.48598-0.83187-0.30987-0.27576-0.81718-0.48159
  -1  -4  11   19.32    0.97   1-0.59593-0.77288-0.49361-0.60301-0.63341-0.19755
  -1   4 -11   19.91    0.98   1-0.67016-0.32501-0.69160-0.72714-0.26937-0.60466
   1   4 -11   20.36    1.00   1-0.67070-0.49343-0.71853-0.61051-0.18403-0.61951
  -1   4 -11   19.35    0.96   1-0.47005-0.12482-0.88217-0.92306-0.02867-0.36383
  -1  -4 -11   19.12    0.93   1-0.38223-0.02822-0.34696-0.05039 0.85645 0.99833
   1  -4 -11   18.77    0.93   1-0.32400-0.13574-0.21155 0.23156 0.92209 0.96330
   1   4  11   19.63    0.95   1-0.15988-0.51381 0.11671-0.18050 0.98021 0.83869
  -1  -4  11   19.35    1.01   1 0.24348 0.07195-0.88952-0.99605-0.38660 0.05198
   1  -4  11   20.18    0.98   1 0.16198-0.17734-0.98448-0.94532-0.06752 0.27368
   1   4 -11   18.70    0.89   1 0.12088 0.29234-0.98998-0.88361 0.07291-0.36572
  -1   4 -11   19.83    0.91   1-0.00276 0.33713-0.89679-0.93596 0.44243 0.10153
  -1  -4 -11   20.16    0.94   1-0.15802 0.19659-0.57105-0.27279 0.80556 0.94177
   1  -4 -11   20.20    0.98   1-0.24568-0.05807-0.23949 0.20393 0.93929 0.97726
  -1   4  11   20.91    1.00   1-0.01474-0.20445 0.18166-0.26061 0.98325 0.94354
  -1   4 -11   18.98    0.97   1-0.79194-0.44873-0.45735-0.49819-0.40454-0.74191
   1   4 -11   19.24    0.96   1-0.80254-0.62536-0.56366-0.45774-0.19543-0.63197
  -1   4 -12   47.08    1.58   1 0.29646 0.66750 0.68950 0.67577 0.66082 0.31267
   1   4 -12   48.45    1.58   1 0.29150 0.49389 0.72046 0.85056 0.62925 0.18059
  -1  -4  12   48.90    1.52   1 0.16094-0.04254 0.98489 0.85758 0.06385 0.51258
   1  -4  12   47.82    1.47   1 0.01040-0.35956 0.91363 0.93134-0.40641-0.05743
   1   4  12   48.64    1.54   1-0.08186-0.45730 0.76194 0.44314-0.64245-0.77103
  -1   4  12   49.20    1.62   1-0.20238-0.40945 0.42347-0.04014-0.88301-0.91144
  -1  -4 -12   47.66    1.58   1-0.24204 0.13116 0.25708 0.57720-0.93558-0.80599
   1  -4 -12   46.38    1.54   1-0.29644-0.09016-0.08879 0.37483-0.95091-0.92269
   1   4  12   48.77    1.64   1 0.20598-0.16656 0.49776 0.17577-0.84249-0.97023
  -1   4  12   47.93    1.63   1 0.02593-0.17809 0.32170-0.14348-0.94648-0.97349
  -1  -4 -12   43.70    1.50   1-0.13648 0.23612 0.14430 0.46595-0.98007-0.85272
   1  -4 -12   55.96    1.83   1-0.32220-0.11813-0.08174 0.38291-0.94313-0.91619
   1  -4  12   47.67    1.57   1-0.45940-0.82933-0.27023-0.25485-0.84611-0.49724
  -1  -4  12   48.68    1.60   1-0.57676-0.77759-0.45823-0.58634-0.67629-0.22701
  -1   4 -12   47.29    1.54   1-0.66834-0.29927-0.67869-0.69560-0.30445-0.65312
   1   4 -12   47.07    1.53   1-0.67112-0.46992-0.70986-0.58321-0.21373-0.66259
  -1  -4 -12   47.67    1.52   1-0.37136 0.00690-0.32054-0.00568 0.87140 0.99996
   1   4  12   49.35    1.57   1-0.13008-0.50809 0.17041-0.14548 0.97674 0.84892
  -1  -4  12   48.76    1.66   1 0.25061 0.05504-0.87294-0.99791-0.41852 0.03380
   1  -4  12   47.88    1.56   1 0.17782-0.18547-0.97613-0.95526-0.12467 0.23036
   1   4 -12   49.01    1.53   1 0.12305 0.31848-0.99021-0.86546 0.06576-0.38670
  -1   4 -12   48.04    1.45   1 0.00456 0.36847-0.90636-0.92716 0.42246 0.06777
  -1  -4 -12   48.51    1.51   1-0.17335 0.20515-0.52368-0.20685 0.83408 0.95661
   1  -4 -12   47.54    1.53   1-0.25064-0.03905-0.21472 0.24708 0.94396 0.96820
   1   4  12   48.80    1.54   1 0.00410-0.37597 0.00670-0.30696 0.99996 0.87430
  -1   4 -12   47.59    1.57   1-0.78779-0.42039-0.44309-0.46570-0.42783-0.77871
   1   4 -12   48.00    1.58   1-0.80370-0.60232-0.55105-0.42689-0.22447-0.67451
  -1   4 -13    5.99    0.41   1 0.30704 0.70213 0.59752 0.60261 0.74073 0.37929
   1   4 -13    5.67    0.40   1 0.29867 0.52546 0.67389 0.82339 0.67576 0.21427
  -1  -4  13    5.80    0.38   1 0.16603-0.06152 0.98270 0.83679 0.08198 0.54404
   1  -4  13    5.76    0.35   1 0.02504-0.36898 0.93048 0.92942-0.36546-0.00314
   1   4  13    5.36    0.39   1-0.08687-0.48645 0.75136 0.41400-0.65414-0.76938
  -1   4  13    5.45    0.41   1-0.20283-0.43401 0.42179-0.06044-0.88371-0.89887
   1  -4 -13    5.84    0.43   1-0.29999-0.06959-0.12384 0.35833-0.94586-0.93099
   1   4  13    5.47    0.43   1 0.19127-0.20520 0.48423 0.14349-0.85377-0.96814
  -1   4  13    5.36    0.43   1 0.01845-0.20950 0.31390-0.17002-0.94927-0.96291
  -1  -4 -13    5.58    0.44   1-0.16983 0.22676 0.10567 0.44588-0.97978-0.86589
   1  -4 -13    6.90    0.47   1-0.34223-0.11364-0.10789 0.37510-0.93339-0.91998
   1  -4  13    5.47    0.39   1-0.43446-0.82832-0.23413-0.23744-0.86972-0.50743
  -1  -4  13    5.71    0.43   1-0.55702-0.78180-0.42371-0.57052-0.71427-0.25155
  -1   4 -13    5.86    0.41   1-0.66621-0.27318-0.66768-0.66592-0.33219-0.69420
   1   4 -13    5.71    0.40   1-0.67097-0.44585-0.70201-0.55673-0.23866-0.70089
  -1  -4 -13    5.39    0.38   1-0.36188 0.04063-0.29798 0.03516 0.88331 0.99855
   1   4  13    5.86    0.39   1-0.10215-0.50438 0.21939-0.11485 0.97027 0.85580
  -1  -4 -13    5.64    0.49   1 0.31033 0.71348-0.55295-0.21753-0.77326-0.66604
  -1  -4  13    5.56    0.46   1 0.25720 0.03768-0.85574-0.99914-0.44893 0.01721
   1  -4  13    5.57    0.41   1 0.19249-0.19486-0.96477-0.96236-0.17932 0.18945
   1   4 -13    5.60    0.37   1 0.12441 0.34380-0.99033-0.84719 0.06126-0.40504
  -1   4 -13    5.67    0.35   1 0.01066 0.39857-0.91395-0.91638 0.40567 0.03718
  -1  -4 -13    6.05    0.38   1-0.18611 0.21634-0.48147-0.14623 0.85647 0.96530
   1  -4 -13    6.19    0.42   1-0.25468-0.01910-0.19380 0.28638 0.94740 0.95792
   1   4  13    5.45    0.37   1-0.00621-0.41055 0.10269-0.22921 0.99469 0.88255
   1   4 -13    5.80    0.42   1-0.80406-0.57847-0.54004-0.39764-0.24866-0.71221
   1   4 -14    5.52    0.39   1 0.30419 0.55504 0.62756 0.79587 0.71667 0.24189
  -1  -4  14    4.94    0.33   1 0.17011-0.08152 0.98067 0.81616 0.09663 0.57203
   1  -4  14    5.46    0.33   1 0.03746-0.38065 0.94324 0.92358-0.32997 0.04572
   1   4  14    5.68    0.36   1-0.09083-0.51455 0.74282 0.38690-0.66329-0.76520
  -1   4  14    5.14    0.39   1-0.20274-0.45802 0.42215-0.07868-0.88356-0.88544
  -1  -4 -14    5.35    0.39   1-0.26383 0.15768 0.14359 0.50076-0.95381-0.85110
   1  -4 -14    5.17    0.40   1-0.30310-0.04865-0.15810 0.34270-0.93974-0.93818
   1   4  14    5.58    0.43   1 0.17899-0.24140 0.47282 0.11333-0.86278-0.96378
  -1   4  14    5.59    0.43   1 0.01314-0.23873 0.30836-0.19432-0.95117-0.95144
  -1  -4 -14    5.28    0.39   1-0.20084 0.21966 0.06902 0.42798-0.97718-0.87668
   1  -4 -14    5.34    0.40   1-0.36096-0.10844-0.13273 0.36897-0.92308-0.92309
   1  -4  14    5.31    0.39   1-0.41064-0.82850-0.20051-0.22253-0.88947-0.51387
  -1  -4  14    5.48    0.41   1-0.53697-0.78570-0.39015-0.55567-0.74795-0.27183
  -1   4 -14    4.98    0.37   1-0.66413-0.24717-0.65866-0.63827-0.35366-0.72904
   1   4 -14    5.22    0.39   1-0.67050-0.42142-0.69509-0.53117-0.25934-0.73502
  -1  -4 -14    5.28    0.37   1-0.35371 0.07302-0.27887 0.07268 0.89281 0.99467
   1   4  14    5.27    0.35   1-0.07569-0.50191 0.26463-0.08813 0.96137 0.86041
  -1  -4 -14    5.55    0.46   1 0.30448 0.73161-0.62478-0.27095-0.71897-0.62556
  -1  -4  14    5.30    0.44   1 0.26330 0.01983-0.83798-0.99980-0.47795 0.00200
   1  -4  14    5.60    0.41   1 0.20592-0.20538-0.95089-0.96687-0.23106 0.15154
   1   4 -14    4.99    0.34   1 0.12505 0.36842-0.99038-0.82885 0.05911-0.42102
  -1   4 -14    5.22    0.31   1 0.01564 0.42751-0.91989-0.90395 0.39186 0.00959
  -1  -4 -14    5.57    0.35   1-0.19659 0.22979-0.44470-0.09090 0.87383 0.96898
   1  -4 -14    5.40    0.38   1-0.25792 0.00164-0.17647 0.32209 0.94990 0.94670
   1   4  14    5.13    0.34   1-0.01615-0.44458 0.19474-0.15549 0.98071 0.88213
  -1   4  14    5.44    0.36   1-0.03149-0.29360 0.33600-0.16109 0.94133 0.94225
   1   4 -14    4.90    0.37   1-0.80392-0.55413-0.53060-0.36996-0.26864-0.74569
   1   4 -15   13.43    0.60   1 0.30851 0.58329 0.57937 0.76708 0.75441 0.26709
  -1  -4  15   14.33    0.57   1 0.17327-0.10244 0.97892 0.79582 0.10806 0.59679
   1  -4  15   15.39    0.59   1 0.04793-0.39427 0.95287 0.91462-0.29954 0.08953
   1   4  15   13.24    0.56   1-0.09385-0.54141 0.73619 0.36156-0.67022-0.75903
  -1   4  15   13.22    0.62   1-0.20214-0.48154 0.42437-0.09508-0.88263-0.87124
  -1  -4 -15   13.33    0.60   1-0.27293 0.17263 0.08888 0.46470-0.95791-0.86847
   1  -4 -15   14.64    0.68   1-0.30580-0.02730-0.19163 0.32781-0.93260-0.94434
   1   4  15   13.66    0.65   1 0.16891-0.27541 0.46336 0.08513-0.86991-0.95754
  -1   4  15   14.19    0.68   1 0.00970-0.26610 0.30475-0.21668-0.95238-0.93927
  -1  -4 -15   12.70    0.59   1-0.22985 0.21456 0.03408 0.41172-0.97262-0.88568
   1  -4 -15   13.84    0.61   1-0.37825-0.10177-0.15599 0.36422-0.91246-0.92573
   1  -4  15   13.82    0.61   1-0.38805-0.82985-0.16932-0.21004-0.90594-0.51693
  -1  -4  15   14.26    0.63   1-0.51683-0.78946-0.35768-0.54191-0.77778-0.28823
  -1   4 -15   14.07    0.61   1-0.66228-0.22138-0.65144-0.61242-0.37013-0.75889
   1   4 -15   13.91    0.59   1-0.66987-0.39686-0.68911-0.50656-0.27638-0.76543
  -1  -4 -15   14.12    0.59   1-0.34686 0.10412-0.26305 0.10679 0.90026 0.98881
   1   4  15   14.05    0.57   1-0.05067-0.50110 0.30639-0.06472 0.95055 0.86296
  -1  -4 -15   13.62    0.71   1 0.29700 0.74810-0.68576-0.31352-0.66445-0.58484
  -1  -4  15   13.77    0.69   1 0.26893 0.00140-0.81976-0.99992-0.50562-0.01187
   1  -4  15   14.37    0.65   1 0.21833-0.21699-0.93469-0.96926-0.28049 0.11590
   1   4 -15   13.88    0.56   1 0.12507 0.39241-0.99038-0.81046 0.05904-0.43491
  -1   4 -15   13.91    0.52   1 0.01958 0.45545-0.92443-0.89012 0.38083-0.01522
  -1  -4 -15   13.70    0.55   1-0.20505 0.24527-0.41347-0.04125 0.88712 0.96857
   1  -4 -15   13.26    0.57   1-0.26048 0.02307-0.16248 0.35446 0.95170 0.93478
[truncated: 1,377,843 more chars]
