# Supplementary material for: A mechanochemical approach to access the proline–proline diketopiperazine framework
Source: Beilstein J Org Chem. 2017 Oct 19;13:2169–78. doi: 10.3762/bjoc.13.217 (PMC5669228; doi:10.3762/bjoc.13.217)
Supplement: File 5 — X-ray of 19. [file Beilstein_J_Org_Chem-13-2169-s005.cif]

 
data_Compound_19

_publ_requested_journal          'Beilstein J.Org.Chem.'
_publ_contact_author_name        ""M\'etro, Thomas-Xavier;Fr\'ed\'eric Lamaty"
_publ_contact_author_address     
;Institut des Biomol\'ecules Max Mousseron (IBMM), 
UMR 5247, CNRS, Universit\'e de Montpellier, ENSCM, 
Campus Triolet, Place Eug\`ene Bataillon, 
34095 Montpellier Cedex 5, 
France 
;
_publ_contact_author_email       frederic.lamaty@umontpellier.fr
loop_
_publ_author_name
_publ_author_address
"P\'etry, Nicolas"
;Institut des Biomol\'ecules Max Mousseron (IBMM), 
UMR 5247, CNRS, Universit\'e de Montpellier, ENSCM, 
Campus Triolet, Place Eug\`ene Bataillon, 
34095 Montpellier Cedex 5, 
France 
;
'Benakki, Hafid'
;Institut des Biomol\'ecules Max Mousseron (IBMM), 
UMR 5247, CNRS, Universit\'e de Montpellier, ENSCM, 
Campus Triolet, Place Eug\`ene Bataillon, 
34095 Montpellier Cedex 5, 
France 
Laboratory of Chemistry Biology Applied to the Environment, 
aculty of Sciences, Moulay Ismail University 
BP: 11201 
Zitoune Mekn\`es, 
Morocco 
;
'Clot, Eric'
;Institut Charles Gerhardt, UMR 5253 CNRS-UM-ENSCM, 
Universit\'e de Montpellier, Place Eug\`ene Bataillon, cc 1501, 
34095 Montpellier Cedex 5, 
France 
;
'Retailleau, Pascal'
;Institut de Chimie des Substances Naturelles, 
CNRS UPR 2301, Universit\'e Paris-Saclay, 
1 Avenue de la Terrasse, 
91198 Gif-sur-Yvette, 
France
;
'Asserar, Fatima'
;Laboratory of Chemistry Biology Applied to the Environment, 
aculty of Sciences, Moulay Ismail University 
BP: 11201 
Zitoune Mekn\`es, 
Morocco 
;
'Sekkat, Chakib'
;Laboratory of Chemistry Biology Applied to the Environment, 
aculty of Sciences, Moulay Ismail University 
BP: 11201 
Zitoune Mekn\`es, 
Morocco 
;
"M\'etro, Thomas-Xavier"
;Institut des Biomol\'ecules Max Mousseron (IBMM), 
UMR 5247, CNRS, Universit\'e de Montpellier, ENSCM, 
Campus Triolet, Place Eug\`ene Bataillon, 
34095 Montpellier Cedex 5, 
France 
;
'Martinez, Jean'
;Institut des Biomol\'ecules Max Mousseron (IBMM), 
UMR 5247, CNRS, Universit\'e de Montpellier, ENSCM, 
Campus Triolet, Place Eug\`ene Bataillon, 
34095 Montpellier Cedex 5, 
France 
;
"Lamaty, Fr\'ed\'eric"
;Institut des Biomol\'ecules Max Mousseron (IBMM), 
UMR 5247, CNRS, Universit\'e de Montpellier, ENSCM, 
Campus Triolet, Place Eug\`ene Bataillon, 
34095 Montpellier Cedex 5, 
France 
;

_audit_creation_method            'SHELXL-2016/6'
_shelx_SHELXL_version_number      '2016/6'
_chemical_name_systematic         ?
_chemical_name_common             ?
_chemical_melting_point           ?
_chemical_formula_moiety           'C14 H18 N2 O6' 
_chemical_formula_sum
 'C14 H18 N2 O6' 
_chemical_formula_weight          310.30

loop_
 _atom_type_symbol
 _atom_type_description
 _atom_type_scat_dispersion_real
 _atom_type_scat_dispersion_imag
 _atom_type_scat_source
 'C'  'C'   0.0181   0.0091
 'International Tables Vol C Tables 4.2.6.8 and 6.1.1.4'
 'H'  'H'   0.0000   0.0000
 'International Tables Vol C Tables 4.2.6.8 and 6.1.1.4'
 'N'  'N'   0.0311   0.0180
 'International Tables Vol C Tables 4.2.6.8 and 6.1.1.4'
 'O'  'O'   0.0492   0.0322
 'International Tables Vol C Tables 4.2.6.8 and 6.1.1.4'
 
_space_group_crystal_system       monoclinic
_space_group_IT_number            5
_space_group_name_H-M_alt         'C 2'
_space_group_name_Hall            'C 2y'
 
_shelx_space_group_comment
;
The symmetry employed for this shelxl refinement is uniquely defined
by the following loop, which should always be used as a source of
symmetry information in preference to the above space-group names.
They are only intended as comments.
;
 
loop_
 _space_group_symop_operation_xyz
 'x, y, z'
 '-x, y, -z'
 'x+1/2, y+1/2, z'
 '-x+1/2, y+1/2, -z'
 
_cell_length_a                    12.5371(10)
_cell_length_b                    5.8884(5)
_cell_length_c                    10.3764(7)
_cell_angle_alpha                 90
_cell_angle_beta                  105.615(9)
_cell_angle_gamma                 90
_cell_volume                      737.75(10)
_cell_formula_units_Z             2
_cell_measurement_temperature     293(2)
_cell_measurement_reflns_used           2158
_cell_measurement_theta_min             4.4
_cell_measurement_theta_max             70.5
 
_exptl_crystal_description        'thick plate'
_exptl_crystal_colour             colourless
_exptl_crystal_density_meas       ?
_exptl_crystal_density_method     ?
_exptl_crystal_density_diffrn     1.397          
_exptl_crystal_F_000              328
_exptl_transmission_factor_min    ?
_exptl_transmission_factor_max    ?
_exptl_crystal_size_max           0.31
_exptl_crystal_size_mid           0.18
_exptl_crystal_size_min           0.09
_exptl_absorpt_coefficient_mu     0.933
_shelx_estimated_absorpt_T_min    ?
_shelx_estimated_absorpt_T_max    ?
_exptl_absorpt_correction_type          'Multi-scan'
_exptl_absorpt_correction_T_max         1.000
_exptl_absorpt_correction_T_min         0.777
_exptl_absorpt_process_details    'REQAB (Higashi, 1998)'
_exptl_absorpt_special_details    ?
_diffrn_ambient_temperature       293(2)
_diffrn_radiation_wavelength      1.54187
_diffrn_radiation_type            CuK\a
_diffrn_source                          'Rigaku Rotating Anode'
_diffrn_radiation_monochromator         'Osmic Confocal CMF mirrors'
_diffrn_measurement_specimen_support    'Fiber'
_diffrn_detector                        'Rigaku Rapid 2 curved IP'
_diffrn_measurement_device
;
Crystal Goniometer -chi-partial
;
_diffrn_measurement_device_type
;
Rigaku mm007HF 
;
_diffrn_detector_area_resol_mean        10.0000
_diffrn_measurement_method              'profile data from \w-scans'
_diffrn_reflns_number             4789
_diffrn_reflns_av_unetI/netI      0.0364
_diffrn_reflns_av_R_equivalents   0.0476
_diffrn_reflns_limit_h_min        -15
_diffrn_reflns_limit_h_max        13
_diffrn_reflns_limit_k_min        -7
_diffrn_reflns_limit_k_max        6
_diffrn_reflns_limit_l_min        -12
_diffrn_reflns_limit_l_max        12
_diffrn_reflns_theta_min          4.424
_diffrn_reflns_theta_max          72.098
_diffrn_reflns_theta_full         67.687
_diffrn_measured_fraction_theta_max   0.969
_diffrn_measured_fraction_theta_full  0.982
_diffrn_reflns_Laue_measured_fraction_max    0.969
_diffrn_reflns_Laue_measured_fraction_full   0.982
_diffrn_reflns_point_group_measured_fraction_max   0.977
_diffrn_reflns_point_group_measured_fraction_full  0.989
_reflns_number_total              1341
_reflns_number_gt                 1093
_reflns_threshold_expression      'I > 2\s(I)'
_reflns_Friedel_coverage          0.829
_reflns_Friedel_fraction_max      0.986
_reflns_Friedel_fraction_full     0.998
 
_reflns_special_details
;
 Reflections were merged by SHELXL according to the crystal
 class for the calculation of statistics and refinement.
 
 _reflns_Friedel_fraction is defined as the number of unique
 Friedel pairs measured divided by the number that would be
 possible theoretically, ignoring centric projections and
 systematic absences.
;
 
_computing_data_collection
;
CrystalClear-SM Expert 2.0 r16 (Rigaku, 2014)
;
_computing_cell_refinement
;
CrystalClear-SM Expert 2.0 r16 (Rigaku, 2014)
;
_computing_data_reduction
;
CrystalClear-SM Expert 2.0 r16 (Rigaku, 2014)
;
_computing_structure_solution     'SHELXT 2014/5 (Sheldrick, 2014)'
_computing_structure_refinement 'SHELXL-2016/6 (Sheldrick, 2016)'
_computing_molecular_graphics     ?
_computing_publication_material   ?
_refine_special_details
;
 Refined as a 2-component inversion twin.
;
_refine_ls_structure_factor_coef  Fsqd
_refine_ls_matrix_type            full
_refine_ls_weighting_scheme       calc
_refine_ls_weighting_details
'w=1/[\s^2^(Fo^2^)+(0.0449P)^2^+0.0602P] where P=(Fo^2^+2Fc^2^)/3'
_atom_sites_solution_primary      dual
_atom_sites_solution_secondary    direct
_atom_sites_solution_hydrogens    geom
_refine_ls_hydrogen_treatment     constr
_refine_ls_extinction_method      'SHELXL-2016/6 (Sheldrick 2016)'
_refine_ls_extinction_coef        0.0033(10)
_refine_ls_extinction_expression
 'Fc^*^=kFc[1+0.001xFc^2^\l^3^/sin(2\q)]^-1/4^'
_refine_ls_abs_structure_details
;
 Refined as an inversion twin.
;
_refine_ls_abs_structure_Flack    0.0(4)
_chemical_absolute_configuration  ad
_refine_ls_number_reflns          1339
_refine_ls_number_parameters      103
_refine_ls_number_restraints      1
_refine_ls_R_factor_all           0.0462
_refine_ls_R_factor_gt            0.0346
_refine_ls_wR_factor_ref          0.0968
_refine_ls_wR_factor_gt           0.0813
_refine_ls_goodness_of_fit_ref    1.111
_refine_ls_restrained_S_all       1.110
_refine_ls_shift/su_max           0.000
_refine_ls_shift/su_mean          0.000
 
loop_
 _atom_site_label
 _atom_site_type_symbol
 _atom_site_fract_x
 _atom_site_fract_y
 _atom_site_fract_z
 _atom_site_U_iso_or_equiv
 _atom_site_adp_type
 _atom_site_occupancy
 _atom_site_site_symmetry_order  
 _atom_site_calc_flag
 _atom_site_refinement_flags_posn
 _atom_site_refinement_flags_adp
 _atom_site_refinement_flags_occupancy
 _atom_site_disorder_assembly
 _atom_site_disorder_group
C1 C 0.5939(2) 0.2031(5) 0.9500(3) 0.0499(7) Uani 1 1 d . . . . .
H1 H 0.601629 0.038033 0.944311 0.060 Uiso 1 1 calc R U . . .
N1 N 0.48410(17) 0.2715(4) 0.8667(2) 0.0473(6) Uani 1 1 d . . . . .
O1 O 0.4639(2) 0.7305(4) 0.7710(2) 0.0811(8) Uani 1 1 d . . . . .
C2 C 0.6707(2) 0.3184(6) 0.8790(3) 0.0615(9) Uani 1 1 d . . . . .
H2A H 0.741521 0.241294 0.896994 0.074 Uiso 1 1 calc R U . . .
H2B H 0.682786 0.476434 0.905302 0.074 Uiso 1 1 calc R U . . .
O2 O 0.39045(17) 0.5853(3) 0.56806(18) 0.0602(6) Uani 1 1 d . . . . .
C3 C 0.6064(3) 0.2963(6) 0.7325(3) 0.0694(9) Uani 1 1 d . . . . .
H3A H 0.617028 0.147233 0.698197 0.083 Uiso 1 1 calc R U . . .
H3B H 0.629839 0.410618 0.678567 0.083 Uiso 1 1 calc R U . . .
O3 O 0.29991(15) 0.3164(4) 0.8303(2) 0.0671(7) Uani 1 1 d . . . . .
C4 C 0.4857(3) 0.3317(5) 0.7312(3) 0.0536(8) Uani 1 1 d . . . . .
H4 H 0.438686 0.226173 0.667496 0.064 Uiso 1 1 calc R U . . .
C5 C 0.4455(2) 0.5727(5) 0.6973(3) 0.0519(8) Uani 1 1 d . . . . .
C7 C 0.3907(2) 0.2694(5) 0.9057(3) 0.0493(7) Uani 1 1 d . . . . .
C6 C 0.3490(3) 0.8047(6) 0.5199(3) 0.0745(10) Uani 1 1 d . . . . .
H6A H 0.306841 0.793038 0.428021 0.112 Uiso 1 1 calc R U . . .
H6B H 0.409877 0.907009 0.526855 0.112 Uiso 1 1 calc R U . . .
H6C H 0.302388 0.861125 0.572537 0.112 Uiso 1 1 calc R U . . .
 
loop_
 _atom_site_aniso_label
 _atom_site_aniso_U_11
 _atom_site_aniso_U_22
 _atom_site_aniso_U_33
 _atom_site_aniso_U_23
 _atom_site_aniso_U_13
 _atom_site_aniso_U_12
C1 0.0523(17) 0.0436(14) 0.0469(15) -0.0012(13) 0.0016(13) 0.0076(12)
N1 0.0459(12) 0.0530(14) 0.0385(12) 0.0009(11) 0.0033(9) 0.0021(11)
O1 0.1160(19) 0.0519(14) 0.0610(13) -0.0122(11) -0.0012(13) 0.0019(13)
C2 0.0554(17) 0.067(2) 0.0612(19) 0.0028(15) 0.0151(14) 0.0083(15)
O2 0.0672(13) 0.0567(13) 0.0465(11) 0.0021(10) -0.0024(9) 0.0030(11)
C3 0.081(2) 0.073(2) 0.060(2) 0.0022(17) 0.0289(16) 0.0200(18)
O3 0.0515(11) 0.0805(16) 0.0570(12) 0.0074(10) -0.0064(9) -0.0014(11)
C4 0.0682(18) 0.0494(16) 0.0377(15) -0.0024(12) 0.0050(12) 0.0016(14)
C5 0.0570(17) 0.0477(16) 0.0463(16) -0.0071(14) 0.0059(13) -0.0029(14)
C7 0.0494(15) 0.0444(15) 0.0456(15) 0.0014(12) -0.0016(12) -0.0045(12)
C6 0.077(2) 0.064(2) 0.071(2) 0.0140(17) -0.0002(17) 0.0106(18)
 
_geom_special_details
;
 All esds (except the esd in the dihedral angle between two l.s. planes)
 are estimated using the full covariance matrix.  The cell esds are taken
 into account individually in the estimation of esds in distances, angles
 and torsion angles; correlations between esds in cell parameters are only
 used when they are defined by crystal symmetry.  An approximate (isotropic)
 treatment of cell esds is used for estimating esds involving l.s. planes.
;
 
loop_
 _geom_bond_atom_site_label_1
 _geom_bond_atom_site_label_2
 _geom_bond_distance
 _geom_bond_site_symmetry_2
 _geom_bond_publ_flag
C1 N1 1.471(3) . ?
C1 C7 1.508(4) 2_657 ?
C1 C2 1.521(4) . ?
C1 H1 0.9800 . ?
N1 C7 1.339(3) . ?
N1 C4 1.455(4) . ?
O1 C5 1.186(3) . ?
C2 C3 1.523(4) . ?
C2 H2A 0.9700 . ?
C2 H2B 0.9700 . ?
O2 C5 1.335(3) . ?
O2 C6 1.431(4) . ?
C3 C4 1.523(4) . ?
C3 H3A 0.9700 . ?
C3 H3B 0.9700 . ?
O3 C7 1.227(3) . ?
C4 C5 1.516(4) . ?
C4 H4 0.9800 . ?
C6 H6A 0.9600 . ?
C6 H6B 0.9600 . ?
C6 H6C 0.9600 . ?
 
loop_
 _geom_angle_atom_site_label_1
 _geom_angle_atom_site_label_2
 _geom_angle_atom_site_label_3
 _geom_angle
 _geom_angle_site_symmetry_1
 _geom_angle_site_symmetry_3
 _geom_angle_publ_flag
N1 C1 C7 111.2(2) . 2_657 ?
N1 C1 C2 102.0(2) . . ?
C7 C1 C2 115.9(2) 2_657 . ?
N1 C1 H1 109.2 . . ?
C7 C1 H1 109.2 2_657 . ?
C2 C1 H1 109.2 . . ?
C7 N1 C4 122.4(2) . . ?
C7 N1 C1 125.2(2) . . ?
C4 N1 C1 112.3(2) . . ?
C1 C2 C3 102.2(2) . . ?
C1 C2 H2A 111.3 . . ?
C3 C2 H2A 111.3 . . ?
C1 C2 H2B 111.3 . . ?
C3 C2 H2B 111.3 . . ?
H2A C2 H2B 109.2 . . ?
C5 O2 C6 116.2(2) . . ?
C2 C3 C4 104.8(2) . . ?
C2 C3 H3A 110.8 . . ?
C4 C3 H3A 110.8 . . ?
C2 C3 H3B 110.8 . . ?
C4 C3 H3B 110.8 . . ?
H3A C3 H3B 108.9 . . ?
N1 C4 C5 111.2(2) . . ?
N1 C4 C3 103.3(2) . . ?
C5 C4 C3 113.4(3) . . ?
N1 C4 H4 109.6 . . ?
C5 C4 H4 109.6 . . ?
C3 C4 H4 109.6 . . ?
O1 C5 O2 124.2(3) . . ?
O1 C5 C4 126.1(2) . . ?
O2 C5 C4 109.6(2) . . ?
O3 C7 N1 122.8(3) . . ?
O3 C7 C1 122.8(3) . 2_657 ?
N1 C7 C1 114.4(2) . 2_657 ?
O2 C6 H6A 109.5 . . ?
O2 C6 H6B 109.5 . . ?
H6A C6 H6B 109.5 . . ?
O2 C6 H6C 109.5 . . ?
H6A C6 H6C 109.5 . . ?
H6B C6 H6C 109.5 . . ?
 
_refine_diff_density_max    0.156
_refine_diff_density_min   -0.172
_refine_diff_density_rms    0.035

_shelx_res_file
;

TITL shelx_a.res in C2
    pet015.res
    created by SHELXL-2016/6 at 13:12:12 on 26-May-2017
REM Old TITL Sample: PET015
REM SHELXT solution in C2
REM R1 0.154, Rweak 0.018, Alpha 0.002, Orientation as input
REM Flack x = -0.009 ( 0.358 ) from Parsons' quotients
REM Formula found by SHELXT: C7 N O3
CELL 1.54187 12.5371 5.8884 10.3764 90 105.615 90
ZERR 2 0.001 0.0005 0.0007 0 0.009 0
LATT -7
SYMM -X,+Y,-Z
SFAC C H N O
UNIT 28 36 4 12

L.S. 4 0 0
TWIN -1 0 0 0 -1 0 0 0 -1
PLAN  20
BOND $H
list 4
fmap 2 53
ACTA
OMIT -9 1 11
OMIT -6 0 2
REM <olex2.extras>
REM <HklSrc "%.\\shelx.hkl">
REM </olex2.extras>

WGHT    0.044900    0.060200
EXTI    0.003342
BASF   0.01497
FVAR       0.99596
C1    1    0.593913    0.203077    0.950001    11.00000    0.05229    0.04363 =
         0.04688   -0.00121    0.00158    0.00757
AFIX  13
H1    2    0.601629    0.038033    0.944311    11.00000   -1.20000
AFIX   0
N1    3    0.484102    0.271518    0.866699    11.00000    0.04588    0.05297 =
         0.03852    0.00094    0.00332    0.00213
O1    4    0.463869    0.730511    0.770993    11.00000    0.11596    0.05189 =
         0.06101   -0.01220   -0.00118    0.00189
C2    1    0.670670    0.318431    0.878990    11.00000    0.05542    0.06748 =
         0.06122    0.00276    0.01509    0.00828
AFIX  23
H2A   2    0.741521    0.241294    0.896994    11.00000   -1.20000
H2B   2    0.682786    0.476434    0.905302    11.00000   -1.20000
AFIX   0
O2    4    0.390452    0.585317    0.568058    11.00000    0.06718    0.05667 =
         0.04647    0.00214   -0.00243    0.00300
C3    1    0.606351    0.296345    0.732464    11.00000    0.08065    0.07341 =
         0.05996    0.00216    0.02890    0.02002
AFIX  23
H3A   2    0.617028    0.147233    0.698197    11.00000   -1.20000
H3B   2    0.629839    0.410618    0.678567    11.00000   -1.20000
AFIX   0
O3    4    0.299915    0.316433    0.830285    11.00000    0.05153    0.08046 =
         0.05697    0.00738   -0.00641   -0.00143
C4    1    0.485708    0.331667    0.731183    11.00000    0.06824    0.04939 =
         0.03773   -0.00243    0.00495    0.00161
AFIX  13
H4    2    0.438686    0.226173    0.667496    11.00000   -1.20000
AFIX   0
C5    1    0.445455    0.572692    0.697339    11.00000    0.05700    0.04773 =
         0.04633   -0.00711    0.00595   -0.00294
C7    1    0.390660    0.269398    0.905732    11.00000    0.04938    0.04435 =
         0.04565    0.00137   -0.00164   -0.00450
C6    1    0.348975    0.804681    0.519903    11.00000    0.07711    0.06385 =
         0.07097    0.01400   -0.00022    0.01059
AFIX 137
H6A   2    0.306841    0.793038    0.428021    11.00000   -1.50000
H6B   2    0.409877    0.907009    0.526855    11.00000   -1.50000
H6C   2    0.302388    0.861125    0.572537    11.00000   -1.50000
REM #####
AFIX   0
HKLF 4


REM  shelx_a.res in C2
REM R1 =  0.0346 for    1093 Fo > 4sig(Fo)  and  0.0462 for all    1339 data
REM    103 parameters refined using      1 restraints

END

WGHT      0.0449      0.0602

REM Highest difference peak  0.156,  deepest hole -0.172,  1-sigma level  0.035
Q1    1   0.2811  0.3323  0.8462  11.00000  0.05    0.16
Q2    1   0.4776  0.9213  0.7866  11.00000  0.05    0.13
Q3    1   0.1981  0.3498  0.8782  11.00000  0.05    0.12
Q4    1   0.1969  0.2336  0.8593  11.00000  0.05    0.11
Q5    1   0.2556  0.7982  0.5330  11.00000  0.05    0.11
Q6    1   0.2439  0.5497  0.7600  11.00000  0.05    0.11
Q7    1   0.4618  0.2893  0.7577  11.00000  0.05    0.11
Q8    1   0.7647  0.2863  0.9181  11.00000  0.05    0.11
Q9    1   0.4517  0.3341  0.8834  11.00000  0.05    0.10
Q10   1   0.2435  0.5071  0.8465  11.00000  0.05    0.09
Q11   1   0.2923  0.1878  0.8235  11.00000  0.05    0.09
Q12   1   0.3007  0.9779  0.6944  11.00000  0.05    0.09
Q13   1   0.6746  0.1603  0.9023  11.00000  0.05    0.09
Q14   1   0.5111  0.7097  0.7330  11.00000  0.05    0.09
Q15   1   0.4811  0.7420  0.8243  11.00000  0.05    0.09
Q16   1   0.4248  0.1754  0.8726  11.00000  0.05    0.09
Q17   1   0.6397  0.2700  0.9196  11.00000  0.05    0.09
Q18   1   0.3563  0.2450  0.7976  11.00000  0.05    0.09
Q19   1   0.2775  0.6313  0.6989  11.00000  0.05    0.08
Q20   1   0.3799  0.1393  0.5722  11.00000  0.05    0.08
;
_shelx_res_checksum   34471

_shelx_hkl_file
;
   0   0   1  648.37   22.72
   0   0   1  653.93   22.80
   0   0   1  651.93   22.37
   0   0   1  663.55   23.23
   0   0   1  645.83   22.06
   0   0  -1  675.24   22.45
   0   0  -1  644.62   22.57
   0   0  -1  659.48   22.49
   0   0  -1  638.21   22.45
   0   0  -1  631.79   21.71
   2   0   0 3521.94  156.32
   2   0   0 3224.51  141.38
  -2   0   0 3549.05  157.46
  -2   0   0 3311.88  147.25
  -2   0   0 3556.67  160.00
  -2   0   0 3406.57  147.96
  -2   0   0 3475.48  151.40
  -2   0   0 2511.95  114.05
   2   0   0 3392.37  149.68
   2   0   0 3541.07  159.65
   2   0   0 2698.24  119.56
   2   0   0 3491.48  155.00
   2   0  -1  886.60   28.55
  -2   0   1  890.16   32.54
   2   0  -1  898.33   34.30
  -2   0   1  896.92   32.42
   2   0  -1  901.18   32.74
  -2   0   1  931.42   34.10
  -2   0   1  893.99   34.61
   2   0  -1  943.54   34.38
   2   0  -1  893.60   28.82
   2   0  -1  923.56   33.52
   1  -1   0 3885.71  187.03
   1  -1   0 4896.87  235.56
  -1   1   0 4148.30  200.99
  -1   1   0 4944.94  233.76
   1  -1   0 4425.01  213.11
   1  -1   0 4829.64  231.57
   1  -1   0 4541.71  218.16
  -1   1   0 4910.13  235.52
  -1   1   0 4700.66  221.83
  -1  -1   0 4556.38  215.26
  -1  -1   0 4070.66  185.50
  -1  -1   0 4044.26  188.98
  -1  -1   0 3755.24  180.57
  -1  -1   0 4751.27  218.16
   1   1   0 3600.09  174.04
   1   1   0 4416.87  205.53
   1   1   0 4826.87  221.83
   1   1   0 5092.93  229.74
   1   1   0 4499.43  212.60
   0   0   2 1021.88   40.52
   0   0   2 1002.44   39.38
   0   0   2 1077.77   43.10
   0   0   2 1048.01   40.36
   0   0   2 1097.68   43.65
   0   0  -2 1049.37   40.40
   0   0  -2 1045.66   38.91
   0   0  -2 1039.71   41.34
   0   0  -2 1050.86   41.03
   0   0  -2 1007.10   40.13
   0   0  -2 1056.92   39.85
   1  -1  -1 2986.21  135.95
  -1   1   1 3053.01  137.20
   1  -1  -1 2789.44  127.74
   1  -1  -1 3068.26  138.49
   1  -1  -1 3112.18  139.86
   1  -1  -1 3068.30  137.83
  -1   1   1 2882.13  129.85
  -1   1   1 2762.61  126.80
  -1   1   1 3118.24  141.23
  -1  -1   1 2913.42  130.79
  -1  -1   1 3060.20  134.46
  -1  -1   1 3065.44  131.10
  -1  -1   1 2700.03  118.47
   1   1  -1 3088.91  136.89
   1   1  -1 3120.16  132.86
   1   1  -1 3204.87  139.39
   1   1  -1 2555.40  113.73
  -2   0  -1  676.42   26.01
  -2   0  -1  649.16   23.97
  -2   0  -1  708.92   26.79
  -2   0  -1  681.42   26.13
  -2   0  -1  639.22   24.17
  -2   0  -1  659.17   26.32
   2   0   1  672.04   25.11
   2   0   1  700.12   27.42
   2   0   1  686.86   25.77
   2   0   1  687.37   26.01
   2   0   1  715.45   26.91
   2   0   1  638.17   26.05
  -2   0   2 3991.62  186.87
   2   0  -2 4110.75  179.67
   2   0  -2 4061.94  183.43
  -2   0   2 3820.28  181.36
  -2   0   2 3979.73  182.53
   2   0  -2 3800.49  174.51
   2   0  -2 4022.68  187.54
   2   0  -2 3443.57  165.16
  -2   0   2 4130.82  181.75
  -1   1  -1 5793.17  296.54
  -1   1  -1 5770.84  291.57
   1  -1   1 5832.48  294.54
   1  -1   1 6539.44  328.25
   1  -1   1 6275.48  319.49
  -1   1  -1 5910.50  301.66
  -1   1  -1 6233.48  314.72
  -1   1  -1 6427.50  325.24
  -1   1  -1 6792.64  338.50
   1  -1   1 5853.95  298.02
   1  -1   1 5927.36  299.63
   1  -1   1 5416.89  270.92
  -1  -1  -1 5438.32  276.90
  -1  -1  -1 5487.76  269.94
   1   1   1 6281.74  308.11
  -1  -1  -1 6016.22  300.80
  -1  -1  -1 5992.36  297.08
   1   1   1 5529.25  276.94
   1   1   1 5720.62  290.83
   1   1   1 5204.60  262.35
   1   1   1 5534.02  280.54
  -1  -1  -1 5399.21  270.33
   1   1   1 5836.54  293.17
   1  -1  -2 1116.80   46.23
  -1   1   2 1182.70   49.24
   1  -1  -2 1170.58   48.07
   1  -1  -2 1143.08   47.01
  -1   1   2 1114.38   46.23
  -1   1   2 1165.14   48.26
  -1   1   2 1066.82   44.47
   1  -1  -2 1161.66   48.18
   1  -1  -2 1095.33   44.23
  -1   1   2 1099.16   44.94
  -1  -1   2 1045.93   41.42
   1   1  -2 1083.60   40.79
  -1  -1   2 1140.85   43.37
  -1  -1   2 1116.10   41.81
  -1  -1   2 1161.97   47.09
  -1  -1   2 1057.59   40.28
  -1  -1   2 1075.31   43.45
  -1  -1   2 1092.75   38.48
   1   1  -2 1112.38   41.93
   1   1  -2 1157.55   41.30
   1   1  -2 1132.56   45.25
   1   1  -2 1055.71   40.56
  -1   1  -2 1103.97   46.78
  -1   1  -2 1092.63   45.64
   1  -1   2 1106.32   43.30
  -1   1  -2 1131.70   46.11
  -1   1  -2 1080.62   43.22
  -1   1  -2 1124.19   46.39
  -1   1  -2 1060.01   44.35
   1  -1   2 1117.58   47.68
   1  -1   2 1085.00   45.41
   1  -1   2 1112.50   46.15
   1  -1   2 1076.32   43.80
   1  -1   2 1086.76   44.66
  -1  -1  -2 1130.14   48.22
  -1  -1  -2 1074.48   45.33
  -1  -1  -2 1156.19   48.42
   1   1   2 1157.24   48.61
   1   1   2 1102.49   45.41
   1   1   2 1134.60   49.20
   1   1   2 1169.60   49.63
   1   1   2 1132.48   47.79
  -1  -1  -2 1082.89   44.86
  -2   0  -2  537.18   21.28
  -2   0  -2  554.43   21.63
  -2   0  -2  545.94   22.06
   2   0   2  570.04   22.33
   2   0   2  564.95   22.33
   2   0   2  552.79   21.35
   2   0   2  559.95   22.88
   2   0   2  558.73   22.06
  -2   0  -2  531.28   21.94
  -2   0  -2  552.16   22.14
   2   0   2  539.80   23.19
   3  -1  -1 5283.29  270.33
   3  -1  -1 5362.92  274.67
   3  -1  -1 5188.56  262.78
   3  -1  -1 5261.27  263.80
  -3   1   1 5438.01  277.02
  -3   1   1 5678.69  291.45
  -3   1   1 5263.22  269.08
  -3   1   1 5509.23  281.99
  -3   1   1 5244.84  268.02
   3  -1  -1 5636.61  279.52
  -3  -1   1 5235.30  253.01
  -3  -1   1 4495.87  211.28
  -3  -1   1 4630.73  228.44
  -3  -1   1 5191.22  251.32
   3   1  -1 4662.09  218.43
   3   1  -1 5051.36  245.34
  -3  -1   1 5352.94  259.03
   0   0   3 2327.12  106.73
   0   0   3 2210.02   99.77
   0   0   3 2183.54   97.62
   0   0   3 2122.37   94.65
   0   0  -3 2235.44   96.92
   0   0  -3 2286.91  103.45
   0   0  -3 2219.68   99.18
   0   0  -3 2168.13   92.73
   0   0  -3 2281.63  100.91
   0   0  -3 2196.96  100.20
   0   0   3 2334.86  105.60
   0   0   3 2211.97   97.89
   3  -1   0  259.26   10.76
   3  -1   0  258.76    9.54
   3  -1   0  251.17   10.21
   3  -1   0  257.19    9.93
  -3   1   0  247.18   10.40
  -3   1   0  263.72   11.22
  -3   1   0  232.04    9.54
  -3   1   0  266.85   10.72
  -3   1   0  247.49    9.89
  -3   1   0  251.17   10.48
  -3  -1   0  263.53   10.83
  -3  -1   0  251.52    9.62
  -3  -1   0  266.19    9.54
  -3  -1   0  263.72   10.09
   3   1   0  258.36   10.01
   3   1   0  254.61    9.97
   3   1   0  268.49    9.74
   3   1   0  268.30    9.74
  -3  -1   0  262.63    9.86
  -3  -1   0  251.56   10.64
  -2   0   3 1970.62   81.39
  -2   0   3 1880.08   81.23
  -2   0   3 1962.06   81.27
  -2   0   3 2035.70   88.00
   2   0  -3 1872.50   76.19
   2   0  -3 1834.91   78.85
   2   0  -3 1890.84   77.75
  -2   0   3 2005.78   88.31
   2   0  -3 2022.21   90.50
  -2   0   3 2030.85   90.38
  -4   0   1 2704.53  121.52
  -4   0   1 2472.92  108.34
  -4   0   1 2624.32  116.16
  -4   0   1 2674.85  123.39
   4   0  -1 2197.78  100.67
   4   0  -1 2041.34   92.65
   4   0  -1 2556.50  110.80
   4   0  -1 2724.40  115.22
  -4   0   1 2464.32  113.93
  -4   0   1 2425.09  102.90
  -3   1   2 2466.82  113.77
  -3   1   2 2265.20  104.97
  -3   1   2 2384.76  103.92
  -3   1   2 2506.75  114.67
   3  -1  -2 2443.31  110.25
   3  -1  -2 2378.86  111.19
   3  -1  -2 2291.13  105.29
   3  -1  -2 2208.65   96.60
  -3  -1   2 2388.99  103.10
  -3  -1   2 2358.48  101.10
  -3  -1   2 2081.78   89.21
  -3  -1   2 2147.91   91.71
  -3  -1   2 2375.57   99.85
  -3  -1   2 2278.23   98.83
  -3  -1   2 2205.99   93.67
  -3  -1   2 2342.21   99.61
  -4   0   0  673.01   27.26
  -4   0   0  657.76   26.91
  -4   0   0  653.38   25.46
  -4   0   0  616.30   23.39
   4   0   0  669.38   25.66
   4   0   0  627.29   25.62
   4   0   0  680.72   26.71
   4   0   0  679.35   27.34
   4   0   0  644.19   24.72
  -4   0   0  649.35   26.75
  -4   0   0  586.07   25.77
   1  -1  -3   60.11    3.60
   1  -1  -3   56.32    3.25
  -1   1   3   57.61    3.17
   1  -1  -3   54.01    2.82
   1  -1  -3   56.75    2.93
   1  -1  -3   58.63    2.66
  -1   1   3   54.48    3.68
  -1   1   3   64.06    3.40
  -1   1   3   60.74    3.13
  -1   1   3   58.98    2.93
  -1   1   3   60.54    4.03
  -1  -1   3   56.55    2.54
   1   1  -3   55.46    2.86
   1   1  -3   55.38    2.74
   1   1  -3   55.18    2.58
   1   1  -3   55.26    2.78
   1   1  -3   54.60    2.31
  -1  -1   3   55.77    2.54
  -1  -1   3   56.63    3.01
  -1  -1   3   57.84    2.50
  -1  -1   3   57.22    2.39
   3  -1   1  535.78   20.89
  -3   1  -1  521.38   21.71
   3  -1   1  508.32   21.63
  -3   1  -1  528.58   21.78
  -3   1  -1  475.90   20.22
  -3   1  -1  480.28   19.91
  -3   1  -1  529.99   21.43
  -3   1  -1  507.38   22.25
   3  -1   1  510.24   21.51
   3  -1   1  523.14   21.98
   3  -1   1  501.01   21.00
   3  -1   1  520.37   20.49
  -3  -1  -1  482.74   20.22
  -3  -1  -1  528.58   21.78
  -3  -1  -1  534.17   22.92
  -3  -1  -1  534.29   21.59
  -3  -1  -1  508.98   20.96
   3   1   1  538.24   19.01
   3   1   1  540.23   19.28
   3   1   1  559.55   22.80
  -3  -1  -1  514.38   20.92
   3   1   1  523.77   21.24
   3   1   1  500.38   21.39
   3   1   1  511.21   20.38
  -4   0   2 3562.50  172.91
  -4   0   2 3401.91  159.73
   4   0  -2 3647.18  170.60
   4   0  -2 3581.70  165.87
  -4   0   2 3466.99  160.39
  -4   0   2 3531.29  167.12
  -4   0   2 3238.35  158.28
   4   0  -2 3322.52  153.59
   0  -2   0 9999.00  555.21
   0  -2   0 8204.80  463.30
   0   2   0 9992.20  553.34
   0   2   0 9744.43  523.18
   0   2   0 9808.57  524.12
   0   2   0 8122.08  462.64
   0  -2   0 9526.74  534.80
   0  -2   0 7417.08  420.32
   0   2   0 9976.94  557.36
   0   2   1 2351.64  105.95
   0   2   1 2330.13  108.30
   0  -2  -1 2285.46  105.29
   0  -2  -1 2412.26  112.83
   0  -2  -1 2317.57  108.49
   0  -2  -1 2359.58  106.07
   0   2   1 2500.53  117.92
   0   2   1 2372.72  111.15
   0  -2  -1 2309.01  107.75
   0   2  -1 2451.49  112.83
   0   2  -1 2244.01   93.20
   0  -2   1 2389.54  111.00
   0  -2   1 2261.72  105.32
   0  -2   1 2334.35  109.39
   0  -2   1 2377.33  107.71
   0  -2   1 2253.94  102.59
   0   2  -1 2305.45  104.03
   0   2  -1 2220.74  102.27
   4   0   1   36.26    2.15
   4   0   1   37.51    2.11
   4   0   1   36.84    2.31
   4   0   1   36.22    2.70
  -4   0  -1   36.06    2.31
  -4   0  -1   35.67    2.31
  -4   0  -1   36.02    2.50
   4   0   1   33.91    2.15
  -4   0  -1   35.43    1.76
  -4   0  -1   36.41    2.03
   4   0   1   38.05    2.42
  -1   1  -3  107.95    4.93
  -1   1  -3  113.11    5.12
  -1   1  -3  109.08    4.18
   1  -1   3  115.06    5.40
   1  -1   3  109.90    5.55
   1  -1   3  113.15    4.93
   1  -1   3  111.50    5.28
   1  -1   3  109.31    4.15
  -1   1  -3  115.30    5.36
   1  -1   3  106.30    4.73
  -1   1  -3  112.56    5.36
  -1   1  -3  124.25    6.57
  -1  -1  -3  109.16    5.44
  -1  -1  -3  117.68    5.24
  -1  -1  -3  112.99    5.32
   1   1   3  110.64    6.02
  -1  -1  -3  115.92    5.59
   1   1   3  120.30    6.02
   1   1   3  119.01    5.71
   1   1   3  118.70    5.91
   1   1   3  112.87    5.24
  -3   1   3 1167.10   51.00
  -3   1   3 1177.85   52.37
  -3   1   3 1162.29   47.87
   3  -1  -3 1167.21   51.08
   3  -1  -3 1137.96   45.68
   3  -1  -3 1191.54   54.48
   3  -1  -3 1225.80   52.56
   3  -1  -3 1170.27   52.02
  -3   1   3 1159.74   51.67
  -3  -1   3 1032.79   43.84
  -3  -1   3 1141.36   40.28
  -3  -1   3 1155.52   44.12
  -3  -1   3 1136.79   40.40
  -3  -1   3 1146.64   47.17
  -3  -1   3 1143.44   46.74
   3   1  -3 1150.67   47.21
  -3  -1   3 1018.48   40.91
  -2   2   0  981.17   42.75
  -2   2   0  992.27   41.73
  -2   2   0 1023.87   42.75
  -2   2   0  930.52   40.91
   2  -2   0  978.78   42.94
   2  -2   0  970.14   41.18
  -2   2   0  998.84   43.30
   2  -2   0  963.68   42.94
   2  -2   0  751.94   34.89
   2  -2   0  984.33   44.35
  -2  -2   0  977.33   42.16
   2   2   0  939.00   37.35
   2   2   0 1015.74   42.00
   2   2   0  977.76   42.47
   2   2   0  949.25   36.72
  -2  -2   0  973.77   39.78
  -2  -2   0  925.04   36.96
  -2  -2   0  951.48   36.06
  -2  -2   0  960.99   41.65
  -2   2   1  540.39   22.29
   2  -2  -1  464.36   20.89
   2  -2  -1  540.66   22.88
  -2   2   1  555.60   24.05
  -2   2   1  544.14   22.84
   2  -2  -1  505.74   22.14
  -2   2   1  494.83   22.61
  -2  -2   1  518.92   19.44
   2   2  -1  503.86   19.32
   2   2  -1  531.04   22.57
  -2  -2   1  548.33   22.29
  -2  -2   1  532.76   22.80
  -2  -2   1  475.90   18.85
   2   0   3   55.34    3.60
   2   0   3   52.29    2.97
   2   0   3   55.18    3.05
  -2   0  -3   54.40    3.87
  -2   0  -3   55.50    2.82
  -2   0  -3   51.94    3.25
  -2   0  -3   57.84    3.09
  -2   0  -3   51.82    3.21
   2   0   3   57.30    3.52
   2   0   3   53.78    3.05
   4   0  -3   96.49    4.03
   4   0  -3  100.94    3.79
   4   0  -3  100.59    4.30
  -4   0   3   99.77    4.07
  -4   0   3   95.16    4.73
  -4   0   3  101.02    4.89
   4   0  -3   94.22    3.75
   4   0  -3   97.97    4.89
  -2   0   4  319.89   13.92
  -2   0   4  305.06   11.73
  -2   0   4  319.73   13.81
   2   0  -4  307.29   12.16
  -2   0   4  304.98   12.40
  -2   0   4  304.36   13.22
   2   0  -4  300.29   10.40
   2   0  -4  316.91   12.05
   2   0  -4  312.49   13.81
  -2   0   4  315.54   12.83
   0  -2  -2  756.52   32.97
   0  -2  -2  749.87   32.27
   0   2   2  857.30   38.13
   0  -2  -2  790.38   34.07
   0   2   2  781.82   34.22
   0   2   2  829.07   35.51
   0  -2  -2  786.83   34.89
   0  -2  -2  856.17   36.53
   0   2   2  764.38   33.83
   0  -2   2  764.77   30.47
   0  -2   2  811.35   33.01
   0   2  -2  776.31   32.97
   0   2  -2  791.25   32.03
   0   2  -2  738.52   27.22
   0  -2   2  758.59   33.28
   0   2  -2  762.19   31.41
   0  -2   2  743.65   32.85
   0  -2   2  728.16   31.60
   0   2  -2  750.37   27.73
   3  -1   2  316.33   14.00
   3  -1   2  323.37   13.61
  -3   1  -2  330.99   14.35
  -3   1  -2  334.75   15.14
  -3   1  -2  338.46   15.29
   3  -1   2  333.22   14.86
   3  -1   2  323.68   14.63
  -3   1  -2  352.93   16.19
   3  -1   2  314.29   13.41
   3  -1   2  322.74   13.26
  -3   1  -2  302.36   13.38
  -3   1  -2  310.58   13.41
   3   1   2  332.48   14.43
   3   1   2  322.66   12.55
   3   1   2  322.58   12.55
  -3  -1  -2  309.29   13.69
   3   1   2  322.82   13.73
   3   1   2  328.18   14.71
  -3  -1  -2  320.63   14.28
  -3  -1  -2  323.99   14.59
  -3  -1  -2  314.88   14.20
  -3  -1  -2  329.39   14.20
   3   1   2  327.67   14.35
  -3  -1  -2  339.95   14.12
   0   0   4   21.59    1.84
   0   0   4   24.21    1.72
   0   0   4   22.96    2.31
   0   0  -4   23.27    1.68
   0   0  -4   22.37    1.99
   0   0  -4   20.26    1.88
   0   0  -4   22.06    1.17
   0   0  -4   20.73    1.53
   0   0  -4   22.21    2.31
   0   0   4   23.19    1.92
   0   0   4   24.29    2.23
   0   0   4   23.00    2.03
  -2   2  -1  231.10   10.72
   2  -2   1  223.24    9.78
   2  -2   1  239.83   10.83
   2  -2   1  237.67   10.99
   2  -2   1  237.17   10.21
  -2   2  -1  257.19   11.07
   2  -2   1  234.35    9.66
  -2   2  -1  175.68    8.33
  -2   2  -1  170.48    9.27
  -2   2  -1  226.02    9.27
  -2  -2  -1  236.93    9.43
  -2  -2  -1  236.58   10.91
  -2  -2  -1  228.84    8.68
  -2  -2  -1  241.78   10.48
   2   2   1  227.86    9.43
   2   2   1  262.82   11.30
   2   2   1  247.06   10.52
   2   2   1  236.42    9.54
  -2  -2  -1  243.23   10.64
   2   2   1  234.27   10.68
  -2   2   2  267.63   11.65
  -2   2   2  270.92   13.10
   2  -2  -2  253.16   12.01
  -2   2   2  266.77   12.36
  -2   2   2  263.88   11.58
   2  -2  -2  285.00   12.63
   2  -2  -2  262.86   11.81
   2  -2  -2  254.02   11.07
   2  -2  -2  254.57   11.38
  -2  -2   2  265.09   11.30
   2   2  -2  255.82    8.88
  -2  -2   2  260.98    9.15
   2   2  -2  261.34   10.56
  -2  -2   2  267.63   10.52
  -2  -2   2  255.39   10.52
  -2  -2   2  274.16    9.35
  -2  -2   2  257.31   11.22
  -1   1   4 1856.50   87.53
  -1   1   4 1715.82   80.18
  -1   1   4 1780.86   82.37
  -1   1   4 1775.70   83.31
  -1   1   4 1855.21   86.43
   1  -1  -4 1807.53   81.31
   1  -1  -4 1669.90   76.34
   1  -1  -4 1750.43   83.66
   1  -1  -4 1798.34   82.64
  -1   1   4 1831.70   83.46
   1   1  -4 1728.92   76.23
  -1  -1   4 1702.25   73.84
  -1  -1   4 1766.31   78.81
  -1  -1   4 1602.24   72.24
  -1  -1   4 1717.73   79.94
  -1  -1   4 1772.33   79.79
   1   1  -4 1701.78   75.68
   1   1  -4 1810.70   82.13
   1   1  -4 1653.28   75.64
   4   0   2 1590.08   71.77
   4   0   2 1686.60   76.27
   4   0   2 1687.39   79.16
  -4   0  -2 1666.85   77.83
   4   0   2 1631.57   74.11
  -4   0  -2 1581.40   73.92
  -4   0  -2 1540.88   70.48
  -4   0  -2 1624.57   72.35
   4   0   2 1622.74   78.46
  -4   0  -2 1608.15   75.21
   4   0   2 1693.21   76.73
  -4   0  -2 1566.34   71.77
   5  -1  -1 1722.12   79.98
   5  -1  -1 1706.35   75.37
   5  -1  -1 1776.67   81.43
  -5   1   1 1656.41   76.46
  -5   1   1 1726.10   82.37
  -5   1   1 1821.03   84.75
  -5   1   1 1772.41   84.48
  -5   1   1 1784.61   82.37
   5  -1  -1 1861.62   84.20
   5  -1  -1 1718.40   73.68
  -5  -1   1 1520.34   65.08
  -5  -1   1 1659.19   75.33
  -5  -1   1 1528.64   65.16
  -5  -1   1 1645.73   74.35
   5   1  -1 1641.63   70.71
   5   1  -1 1581.98   65.98
  -5  -1   1 1730.09   76.97
  -5  -1   1 1640.96   69.85
   5   1  -1 1610.81   67.66
   5  -1  -2  113.89    5.71
   5  -1  -2  103.53    4.26
   5  -1  -2  100.83    5.71
   5  -1  -2  113.62    4.03
  -5   1   2  112.68    5.71
  -5   1   2  119.37    6.02
  -5   1   2  113.19    5.59
  -5   1   2  113.34    6.26
  -5   1   2  115.77    6.30
   5  -1  -2  117.80    6.18
  -5  -1   2  113.89    4.93
  -5  -1   2  113.50    5.32
  -5  -1   2  121.71    5.48
  -5  -1   2  114.98    3.91
  -3   1   4  586.58   25.19
   3  -1  -4  596.40   25.66
  -3   1   4  608.95   28.16
  -3   1   4  631.36   28.32
  -3   1   4  588.97   23.90
   3  -1  -4  573.95   25.30
   3  -1  -4  625.85   28.90
   3  -1  -4  585.56   24.80
   3  -1  -4  609.50   23.70
  -3  -1   4  535.54   21.63
  -3  -1   4  595.11   24.84
  -3  -1   4  577.23   21.75
  -3  -1   4  572.27   25.30
  -3  -1   4  577.55   24.21
   3   1  -4  600.82   24.91
   3   1  -4  581.30   20.18
   4   0  -4   39.35    1.84
  -4   0   4   41.69    2.82
  -4   0   4   39.54    1.88
  -4   0   4   39.81    2.39
  -4   0   4   41.22    2.70
   4   0  -4   35.98    1.84
   4   0  -4   41.50    2.89
   5  -1   0  135.01    6.41
   5  -1   0  136.26    7.43
   5  -1   0  131.45    5.59
  -5   1   0  125.98    5.98
  -5   1   0  133.52    7.12
  -5   1   0  127.27    6.69
  -5   1   0  134.42    7.16
  -5   1   0  139.74    6.84
  -5   1   0  138.69    6.92
   5   1   0  130.36    5.91
   5   1   0  138.06    5.94
   5   1   0  130.12    6.38
   5   1   0  132.47    7.35
  -5  -1   0  146.98    6.61
  -5  -1   0  134.27    5.79
  -5  -1   0  124.41    6.69
  -5  -1   0  124.49    5.79
  -5  -1   0  139.00    6.57
   2  -2   2 1772.57   84.67
   2  -2   2 1777.14   80.37
  -2   2  -2 1825.76   85.26
  -2   2  -2 1866.90   86.43
  -2   2  -2 1758.21   79.51
  -2   2  -2 1912.00   88.27
   2  -2   2 1866.67   85.30
   2  -2   2 1697.98   78.06
   2  -2   2 1735.88   80.53
   2  -2   2 1828.03   88.04
   2   2   2 1817.31   85.10
  -2  -2  -2 1866.39   86.63
   2   2   2 1810.27   86.43
   2   2   2 1876.91   87.88
  -2  -2  -2 1886.65   87.61
   2   2   2 1779.69   80.84
  -2  -2  -2 1700.49   76.23
  -2  -2  -2 1693.41   79.39
  -2  -2  -2 1800.65   86.16
   2   2   2 1877.85   89.21
   0  -2  -3 1994.40   95.59
   0  -2  -3 1869.25   87.96
   0   2   3 2100.43  101.26
   0   2   3 2045.25   97.66
   0   2   3 2037.27   97.11
   0  -2  -3 1948.53   92.30
   0  -2  -3 1953.22   94.76
   0   2   3 1999.76   95.94
   0   2   3 2006.72   97.15
   0   2   3 2139.97  102.59
   0  -2  -3 1956.74   92.11
   0  -2   3 1745.78   76.89
   0   2  -3 1932.45   83.27
   0  -2   3 1879.69   85.77
   0  -2   3 1973.44   87.76
   0  -2   3 1743.51   84.52
   0  -2   3 1759.00   74.70
   0   2  -3 2077.28   96.68
   0  -2   3 1892.44   90.27
   0   2  -3 1864.91   81.55
   0   2  -3 1998.16   89.80
   2  -2  -3   85.42    4.38
   2  -2  -3   89.17    5.05
   2  -2  -3   88.62    4.93
   2  -2  -3   89.60    5.16
   2  -2  -3   84.32    4.77
  -2   2   3   88.55    4.85
  -2   2   3   88.00    4.89
  -2   2   3   89.80    6.14
  -2   2   3   81.55    5.01
  -2  -2   3   82.80    3.95
  -2  -2   3   75.84    2.50
   2   2  -3   81.90    4.42
  -2  -2   3   78.73    2.82
  -2  -2   3   79.86    4.11
  -2  -2   3   91.64    4.62
  -2  -2   3   78.30    2.58
   1  -1   4  380.35   17.21
   1  -1   4  369.36   15.96
  -1   1  -4  385.90   18.19
  -1   1  -4  374.41   17.01
  -1   1  -4  353.99   15.88
  -1   1  -4  355.91   13.65
  -1   1  -4  365.02   16.39
   1  -1   4  365.25   16.90
  -1   1  -4  347.77   16.78
   1  -1   4  370.06   17.56
   1  -1   4  378.59   16.39
   1   1   4  373.82   17.17
   1   1   4  384.97   17.29
  -1  -1  -4  370.89   16.11
  -1  -1  -4  378.79   17.64
  -1  -1  -4  379.02   17.76
  -1  -1  -4  382.66   16.86
   1   1   4  377.22   17.48
   1   1   4  374.68   16.97
  -1  -1  -4  366.47   16.97
   1   1   4  397.09   19.59
   1   1   4  388.88   17.72
  -4   2   1  214.80   11.54
   4  -2  -1  208.42    9.23
   4  -2  -1  252.18   11.30
  -4   2   1  222.97   11.50
   4  -2  -1  216.01   10.76
  -4   2   1  227.82   11.93
  -4   2   1  213.04   10.52
   4  -2  -1  215.97   10.60
   4  -2  -1  227.23   11.19
  -4   2   1  235.17   11.46
  -4  -2   1  199.19    7.39
  -4  -2   1  228.44    9.78
  -4  -2   1  205.10    7.20
   4   2  -1  216.63   10.01
  -4  -2   1  226.53   10.25
  -4  -2   1  240.06   10.91
  -4  -2   1  196.61    7.31
   4   2  -1  217.81    7.55
   3  -1   3  153.24    8.02
   3  -1   3  152.41    7.20
   3  -1   3  147.60    7.12
   3  -1   3  144.63    7.59
  -3   1  -3  147.06    8.25
  -3   1  -3  147.56    7.47
  -3   1  -3  138.61    7.12
  -3   1  -3  144.44    7.70
  -3   1  -3  136.81    7.31
   3  -1   3  142.95    6.49
  -3   1  -3  143.89    7.12
   3  -1   3  145.53    8.76
   3   1   3  139.19    6.45
   3   1   3  155.70    7.70
   3   1   3  154.72    7.94
   3   1   3  151.63    6.92
  -3  -1  -3  151.51    7.63
  -3  -1  -3  151.28    7.35
  -3  -1  -3  145.26    7.63
  -3  -1  -3  154.72    7.43
  -3  -1  -3  148.31    7.94
   3   1   3  145.61    7.63
  -3  -1  -3  154.72    7.98
   3   1   3  148.89    9.07
   2   0   4 4016.96  206.43
   2   0   4 3838.58  196.18
   2   0   4 3686.17  187.14
   2   0   4 3933.70  205.10
   2   0   4 3803.97  193.36
  -2   0  -4 3830.41  197.82
  -2   0  -4 3732.04  191.95
  -2   0  -4 3533.09  178.07
  -2   0  -4 4007.27  205.76
  -2   0  -4 3702.28  187.34
  -2   0  -4 3630.08  184.76
   2   0   4 3951.26  197.86
   5  -1  -3  366.23   16.39
  -5   1   3  359.86   16.97
  -5   1   3  394.00   17.72
  -5   1   3  368.66   16.47
  -5   1   3  353.52   17.13
  -5   1   3  365.10   16.97
   5  -1  -3  387.47   17.05
   5  -1  -3  366.70   15.76
   5  -1  -3  369.95   16.62
   5  -1  -3  349.37   12.12
  -5  -1   3  319.10   12.01
  -5  -1   3  338.23   13.30
  -5  -1   3  335.72   14.98
  -5  -1   3  359.23   14.82
  -5  -1   3  334.47   12.36
   4  -2   0  188.55    9.27
  -4   2   0  194.81   10.44
  -4   2   0  196.92    9.62
  -4   2   0  215.97   11.42
  -4   2   0  192.54    9.50
   4  -2   0  192.62    9.31
   4  -2   0  189.61    9.78
   4  -2   0  183.58    8.17
   4  -2   0  193.75    8.96
  -4   2   0  191.37   10.13
  -4  -2   0  199.54    9.23
  -4  -2   0  184.52    7.67
  -4  -2   0  151.44    6.84
  -4  -2   0  208.54    9.19
  -4  -2   0  208.42   10.99
   4   2   0  196.18    7.94
   4   2   0  183.23    7.82
   4   2   0  202.87    8.25
   4   2   0  190.35    8.92
  -4   2   2  210.10   10.29
  -4   2   2  209.95   10.40
  -4   2   2  203.61   10.29
  -4   2   2  200.99   10.21
   4  -2  -2  205.53    9.19
   4  -2  -2  211.55   10.64
   4  -2  -2  208.89   10.36
   4  -2  -2  204.94    9.23
   4  -2  -2  220.74   10.36
  -4  -2   2  209.79    9.35
  -4  -2   2  207.40    8.37
  -4  -2   2  208.77    9.31
   4   2  -2  200.68    8.49
   6   0  -1 2304.71  105.75
   6   0  -1 2265.05  100.16
   6   0  -1 2231.26   99.73
   6   0  -1 2486.80  118.35
  -6   0   1 2321.84  111.00
  -6   0   1 2189.37  108.84
  -6   0   1 2370.72  116.20
  -6   0   1 2242.68  105.21
  -6   0   1 2101.88   93.63
  -6   0   1 2071.72   95.08
  -5   1  -1   63.20    4.38
   5  -1   1   60.00    4.30
   5  -1   1   61.95    3.40
   5  -1   1   58.12    4.22
   5  -1   1   58.55    4.34
   5  -1   1   56.71    3.72
  -5   1  -1   57.57    3.40
  -5   1  -1   64.65    4.03
  -5   1  -1   56.51    4.97
  -5   1  -1   64.30    3.99
   5  -1   1   60.86    4.18
  -5   1  -1   65.35    4.07
  -5  -1  -1   60.46    3.75
   5   1   1   58.90    2.07
   5   1   1   62.03    3.60
   5   1   1   52.25    1.80
   5   1   1   61.56    3.68
   5   1   1   59.60    3.95
   5   1   1   59.80    3.29
  -5  -1  -1   61.01    3.83
  -5  -1  -1   61.91    3.99
  -5  -1  -1   57.30    3.64
  -5  -1  -1   61.44    3.56
   2   0  -5  134.23    7.20
   2   0  -5  117.96    4.18
  -2   0   5  125.54    6.22
  -2   0   5  132.19    6.30
  -2   0   5  134.34    6.92
  -2   0   5  133.72    7.04
  -2   0   5  127.27    6.73
  -2   0   5  128.52    6.18
   2   0  -5  130.00    6.02
   2   0  -5  130.24    5.67
  -6   0   2    6.57    1.17
   6   0  -2    4.81    0.74
   6   0  -2    4.34    0.63
   6   0  -2    5.01    1.10
  -6   0   2    4.97    0.86
  -6   0   2    4.89    1.53
  -6   0   2    4.26    0.70
  -6   0   2    5.28    1.45
  -6   0   0   50.61    3.40
   6   0   0   54.64    3.52
   6   0   0   52.56    2.97
  -6   0   0   56.91    4.50
  -6   0   0   50.73    3.87
  -6   0   0   50.41    3.75
  -6   0   0   48.58    2.62
   6   0   0   54.60    3.95
   6   0   0   54.21    3.44
   6   0   0   37.94    2.66
  -6   0   0   51.67    2.89
   6   0   0   52.68    2.89
   0   0   5  855.39   39.11
   0   0   5  917.38   42.59
   0   0   5  877.01   40.95
   0   0   5  883.94   39.81
   0   0   5  913.19   41.11
   0   0  -5  829.69   39.11
   0   0  -5  902.91   37.19
   0   0  -5  842.36   38.52
   0   0  -5  801.22   32.89
   0   0  -5  899.82   40.60
   0   0   5  890.74   42.98
  -4   2  -1  136.30    7.27
   4  -2   1  144.51    7.67
  -4   2  -1  150.42    7.86
  -4   2  -1  142.01    7.51
  -4   2  -1  138.65    7.39
  -4   2  -1  134.77    7.08
   4  -2   1  142.44    7.39
   4  -2   1  153.16    7.98
   4  -2   1  140.76    6.88
   4  -2   1  141.93    8.06
   4   2   1  145.88    6.96
   4   2   1  131.88    7.20
  -4  -2  -1  149.52    7.16
  -4  -2  -1  140.25    6.77
  -4  -2  -1  147.33    7.59
   4   2   1  143.81    7.59
   4   2   1  143.77    6.81
  -4  -2  -1  136.38    6.45
  -4  -2  -1  147.60    9.19
  -4   0  -3   39.66    3.48
   4   0   3   38.21    3.05
  -4   0  -3   36.57    2.74
  -4   0  -3   38.60    3.64
   4   0   3   37.90    3.56
   4   0   3   36.61    2.78
   4   0   3   38.29    2.89
   4   0   3   39.23    4.22
  -4   0  -3   33.60    4.11
  -4   0  -3   37.04    3.21
   6   0  -3 4467.17  221.87
  -6   0   3 3638.92  183.43
  -6   0   3 4007.27  204.59
  -6   0   3 4351.44  229.74
   6   0  -3 4479.64  224.92
   6   0  -3 4807.70  235.91
   6   0  -3 4553.25  233.18
  -6   0   3 4492.86  232.47
  -6   0   3 4871.69  256.84
   2  -2   3   82.52    4.69
  -2   2  -3   89.72    5.51
  -2   2  -3   93.51    4.81
  -2   2  -3   88.59    4.62
   2  -2   3   80.61    3.91
   2  -2   3   85.38    6.57
   2  -2   3   90.19    4.93
  -2   2  -3   92.18    5.87
   2  -2   3   88.74    4.77
  -2   2  -3   87.02    5.12
   2   2   3   95.23    5.79
  -2  -2  -3   89.21    5.28
   2   2   3   88.35    4.81
   2   2   3   90.70    5.44
   2   2   3   88.82    5.32
  -2  -2  -3   91.87    5.20
  -2  -2  -3   89.68    5.20
  -2  -2  -3   86.04    5.44
  -2  -2  -3   92.03    5.12
   2   2   3   89.17    5.55
   4  -2  -3  264.00   13.81
   4  -2  -3  242.21   10.91
   4  -2  -3  253.28   12.83
  -4   2   3  249.92   12.91
  -4   2   3  267.20   13.14
   4  -2  -3  270.37   12.75
   4  -2  -3  251.44   10.99
   4  -2  -3  254.53   12.44
  -4   2   3  269.78   13.41
  -4  -2   3  222.62    8.02
  -4  -2   3  238.18    9.23
  -4  -2   3  218.71    8.72
  -4  -2   3  242.25   10.52
  -4  -2   3  223.32    8.68
  -4  -2   3  226.76    9.43
  -1   1   5 2971.66  151.01
   1  -1  -5 2541.64  124.72
   1  -1  -5 2755.06  136.26
   1  -1  -5 2850.57  144.59
   1  -1  -5 2712.59  134.74
  -1   1   5 2946.55  148.27
  -1   1   5 2815.65  140.52
  -1   1   5 2853.43  141.78
  -1   1   5 2798.32  141.23
  -1   1   5 2817.68  141.66
  -1  -1   5 2499.67  123.28
   1   1  -5 2809.66  139.00
   1   1  -5 2558.02  127.30
   1   1  -5 2608.32  126.33
   1   1  -5 2640.16  129.06
  -1  -1   5 2661.39  132.35
  -1  -1   5 2746.85  132.62
  -1  -1   5 2784.94  132.55
  -1  -1   5 2845.68  138.45
  -1  -1   5 2797.62  140.25
   1  -3   0 1458.67   69.15
   1  -3   0 1465.90   70.63
  -1   3   0 1333.75   59.10
   1  -3   0 1539.12   73.45
   1  -3   0 1510.68   73.65
  -1   3   0 1707.33   80.33
  -1   3   0 1503.29   73.53
   1  -3   0 1505.99   72.71
   1  -3   0 1507.32   72.32
  -1   3   0 1430.82   62.07
  -1   3   0 1562.86   73.65
   1   3   0 1584.45   77.83
  -1  -3   0 1580.26   75.48
  -1  -3   0 1444.04   66.92
  -1  -3   0 1496.17   69.54
  -1  -3   0 1544.55   74.58
   1   3   0 1537.59   73.41
   1   3   0 1462.69   68.01
  -2   2   4  136.69    8.96
  -2   2   4  150.07    9.00
   2  -2  -4  142.99    7.55
   2  -2  -4  141.35    7.47
   2  -2  -4  136.93    7.27
   2  -2  -4  144.16    9.11
  -2   2   4  142.21    7.98
  -2   2   4  138.57    7.67
   2  -2  -4  143.34    8.60
  -2   2   4  139.12    8.06
  -2  -2   4  135.05    7.08
   2   2  -4  125.54    4.69
  -2  -2   4  130.36    5.94
  -2  -2   4  126.37    7.27
   4   0  -5   82.76    3.83
   4   0  -5   87.72    6.57
  -4   0   5   81.15    3.99
  -4   0   5   92.61    5.24
  -4   0   5   88.59    5.12
  -4   0   5   83.74    5.01
   5  -1  -4  693.27   30.74
   5  -1  -4  685.96   31.41
  -5   1   4  705.95   33.05
  -5   1   4  651.15   30.31
  -5   1   4  721.12   33.95
   5  -1  -4  664.61   29.14
   5  -1  -4  693.47   33.36
  -5  -1   4  672.11   27.85
  -5  -1   4  587.75   25.70
  -5  -1   4  628.70   28.32
  -5  -1   4  667.23   28.82
   1  -3  -1  312.96   15.29
  -1   3   1  340.85   16.90
   1  -3  -1  294.39   14.24
  -1   3   1  318.05   15.57
  -1   3   1  306.90   14.94
   1  -3  -1  311.71   14.86
   1  -3  -1  320.43   15.45
  -1   3   1  300.92   12.91
  -1   3   1  259.65   11.77
   1   3  -1  343.43   16.97
  -1  -3   1  298.41   14.28
  -1  -3   1  289.34   13.61
  -1  -3   1  311.83   15.37
   1   3  -1  291.69   12.75
  -1  -3   1  298.92   13.81
  -1  -3   1  288.75   14.24
   1   3  -1  302.09   13.65
  -1  -3   1  299.74   13.10
  -3   1   5  920.54   41.81
   3  -1  -5  963.41   43.53
  -3   1   5  982.18   46.70
   3  -1  -5  994.03   49.28
   3  -1  -5  965.13   41.73
   3  -1  -5  964.58   42.55
  -3   1   5  987.81   46.78
  -3   1   5  968.96   44.98
  -3   1   5  910.65   40.56
  -3  -1   5  877.09   36.96
  -3  -1   5  816.43   33.60
   3   1  -5  932.12   42.24
  -3  -1   5  981.71   43.92
  -3  -1   5  904.59   42.94
   3   1  -5 1125.41   44.04
  -3  -1   5  918.75   41.73
   0   2   4   15.84    2.23
   0  -2  -4   20.26    2.27
   0   2   4   18.11    2.35
   0  -2  -4   15.06    1.84
   0  -2  -4   16.78    1.88
   0  -2  -4   17.91    2.19
   0   2   4   16.93    2.54
   0   2   4   16.82    2.31
   0   2   4   18.62    2.35
   0  -2  -4   16.39    2.19
   0  -2   4   20.38    3.48
   0  -2   4   20.42    1.99
   0  -2   4   16.43    1.68
   0  -2   4   14.98    1.53
   0   2  -4   15.76    2.86
   0   2  -4   15.76    1.80
   0   2  -4   15.61    1.53
   0   2  -4   16.07    1.84
  -1   3  -1   14.82    1.99
  -1   3  -1   14.28    1.80
  -1   3  -1   14.39    1.96
   1  -3   1   14.04    2.35
   1  -3   1   15.06    3.01
   1  -3   1   16.07    2.31
   1  -3   1   13.69    1.68
   1  -3   1   15.45    2.74
   1   3   1   15.84    2.46
  -1  -3  -1   15.25    1.72
  -1  -3  -1   11.97    1.10
   1   3   1   15.06    2.23
  -1  -3  -1   14.78    2.19
   1   3   1   13.65    1.68
  -1  -3  -1   13.45    1.53
  -1  -3  -1   15.96    2.31
   1   3   1   12.52    1.25
  -6   0  -1  960.67   44.35
  -6   0  -1 1068.89   49.83
  -6   0  -1 1122.04   52.17
  -6   0  -1 1053.91   52.06
  -6   0  -1  999.20   42.98
  -6   0  -1 1089.89   52.13
   6   0   1 1051.25   52.84
   6   0   1 1097.29   51.39
   6   0   1 1166.59   54.36
   6   0   1 1027.39   45.13
   6   0   1 1067.05   49.04
   6   0   1 1161.82   53.11
  -5   1  -2  211.86   11.15
  -5   1  -2  198.09   10.25
   5  -1   2  205.37   11.03
   5  -1   2  203.88   10.36
   5  -1   2  197.20   10.29
   5  -1   2  254.88   12.12
  -5   1  -2  208.03   11.34
   5  -1   2  197.82   11.07
   5  -1   2  205.25   10.87
  -5   1  -2  203.81   10.36
  -5   1  -2  183.82    9.82
  -5   1  -2  192.81   10.17
   5   1   2  205.21   10.25
   5   1   2  205.29    9.82
   5   1   2  200.64   10.99
   5   1   2  176.94    7.27
   5   1   2  171.66    7.47
  -5  -1  -2  196.45   10.87
  -5  -1  -2  214.25   11.34
   5   1   2  193.79   10.48
  -5  -1  -2  208.93   11.69
  -5  -1  -2  203.14    9.62
  -5  -1  -2  196.26   10.52
  -5  -1  -2  202.51   10.21
   1  -3  -2  192.50   10.17
   1  -3  -2  208.30   10.52
   1  -3  -2  216.48   12.36
  -1   3   2  209.01   10.64
  -1   3   2  229.42   13.61
  -1   3   2  211.63   11.26
  -1   3   2  206.23   10.91
   1  -3  -2  217.14   11.11
   1  -3  -2  211.31   10.91
   1   3  -2  203.18    9.62
  -1  -3   2  206.43   11.77
  -1  -3   2  201.11   10.21
  -1  -3   2  196.02    8.84
  -1  -3   2  205.29   10.40
  -1  -3   2  208.73    9.86
   1   3  -2  190.04    8.41
   1   3  -2  218.71   11.11
  -1  -3   2  198.17    9.27
  -6   0   4   11.62    1.53
  -6   0   4   11.38    1.37
  -6   0   4   10.79    2.66
  -6   0   4   12.09    2.03
   6   0  -4   10.91    1.21
  -4   2  -2  476.05   22.68
  -4   2  -2  523.77   24.84
   4  -2   2  501.20   23.47
   4  -2   2  502.96   25.11
   4  -2   2  530.38   25.70
   4  -2   2  517.94   24.05
   4  -2   2  472.34   23.04
   4  -2   2  523.96   23.70
  -4   2  -2  524.55   24.99
  -4   2  -2  458.06   23.31
  -4  -2  -2  535.54   26.71
   4   2   2  531.55   25.50
  -4  -2  -2  528.85   24.13
  -4  -2  -2  488.76   23.08
  -4  -2  -2  492.40   23.54
   4   2   2  529.24   24.76
  -4  -2  -2  524.12   24.99
   4   2   2  520.87   26.24
   4   2   2  489.12   23.90
   3  -1   4  137.47    6.65
   3  -1   4  149.36    8.68
  -3   1  -4  144.98    8.06
   3  -1   4  145.53    7.63
   3  -1   4  157.07    9.97
   3  -1   4  146.98    8.68
  -3   1  -4  144.79    8.41
  -3   1  -4  150.69    7.98
  -3   1  -4  148.23    9.31
  -3   1  -4  142.83    8.17
  -3   1  -4  144.36    7.86
   3  -1   4  157.97    8.06
  -3  -1  -4  165.59    9.03
   3   1   4  147.56    8.37
  -3  -1  -4  150.03    7.82
  -3  -1  -4  144.47    8.17
  -3  -1  -4  157.89    8.64
   3   1   4  152.73    8.64
   3   1   4  153.27    7.74
   3   1   4  154.25    8.41
   3   1   4  153.63   10.52
  -3  -1  -4  154.56    7.94
  -1   1  -5   74.35    4.81
  -1   1  -5   81.39    6.61
  -1   1  -5   73.37    4.62
   1  -1   5   71.96    5.01
   1  -1   5   78.30    4.62
   1  -1   5   79.51    4.65
  -1   1  -5   77.99    5.91
   1  -1   5   77.17    5.59
   1  -1   5   75.80    4.97
  -1  -1  -5   74.70    4.26
  -1  -1  -5   76.85    4.89
  -1  -1  -5   71.92    5.08
   1   1   5   74.86    6.10
   1   1   5   74.62    5.01
   1   1   5   77.87    5.55
   1   1   5   73.18    4.81
   1   1   5   73.88    4.89
  -1  -1  -5   76.19    4.54
  -1  -1  -5   74.23    4.50
   1   1   5   75.60    6.26
  -4   2   4  135.79    9.54
  -4   2   4  128.24    6.34
  -4   2   4  139.00    7.86
   4  -2  -4  142.40    7.67
   4  -2  -4  129.96    6.02
   4  -2  -4  140.05    7.74
   4  -2  -4  139.19    9.58
   4  -2  -4  134.07    8.41
  -4   2   4  144.79    8.41
  -4  -2   4  106.54    4.97
  -4  -2   4  125.66    5.51
  -4  -2   4  110.96    5.36
  -4  -2   4   99.22    5.32
  -1   3  -2 1273.91   60.62
   1  -3   2 1222.28   61.21
   1  -3   2 1184.66   55.34
   1  -3   2 1246.37   61.56
   1  -3   2 1322.68   62.03
  -1   3  -2 1247.00   59.10
  -1   3  -2 1295.34   61.68
   1  -3   2 1292.41   61.36
  -1  -3  -2 1111.48   53.78
  -1  -3  -2 1261.98   62.19
  -1  -3  -2 1274.03   59.96
   1   3   2 1343.56   64.96
   1   3   2 1322.21   64.53
   1   3   2 1230.42   58.67
  -1  -3  -2 1131.00   53.58
  -1  -3  -2 1322.87   63.48
   1   3   2 1446.66   70.91
   1   3   2 1187.67   57.38
   3  -3  -1  213.27   10.99
   3  -3  -1  205.49   10.95
   3  -3  -1  208.81   12.55
   3  -3  -1  229.34   12.24
  -3   3   1  210.53   11.30
  -3   3   1  208.65   10.79
  -3   3   1  194.30    9.86
   3  -3  -1  213.93   12.01
   3  -3  -1  206.43   11.30
  -3   3   1  195.67   10.76
  -3   3   1  228.17   12.36
  -3  -3   1  206.50   10.09
   3   3  -1  214.29   10.87
  -3  -3   1  209.83   10.72
  -3  -3   1  206.15   10.33
  -3   3   0   52.92    3.52
  -3   3   0   61.72    4.69
   3  -3   0   61.56    5.44
   3  -3   0   56.87    4.42
   3  -3   0   55.77    6.14
   3  -3   0   57.45    4.34
   3  -3   0   55.65    4.73
  -3   3   0   53.70    4.42
  -3   3   0   56.40    4.22
  -3   3   0   54.52    4.11
  -3  -3   0   62.85    4.50
  -3  -3   0   54.99    3.21
   3   3   0   57.88    4.34
   3   3   0   55.62    4.15
  -3  -3   0   57.57    3.99
  -2   0  -5  199.74    9.23
  -2   0  -5  223.79   11.62
  -2   0  -5  218.78   11.03
   2   0   5  223.95   12.55
   2   0   5  208.62   10.40
  -2   0  -5  211.78   11.38
   2   0   5  223.13   12.16
   2   0   5  220.23   11.50
  -2   0  -5  218.51   11.69
   2   0   5  230.95   13.26
  -2   0  -5  207.95   10.01
   2   0   5  212.53   10.68
  -2   0   6 1033.73   48.11
  -2   0   6  948.16   44.43
   2   0  -6 1017.97   48.11
  -2   0   6 1123.45   53.70
  -2   0   6 1037.95   48.30
   2   0  -6 1058.02   52.17
   2   0  -6 1063.53   49.63
  -2   0   6 1115.47   53.66
  -2   0   6 1047.97   52.41
   3  -3  -2   60.58    4.69
   3  -3  -2   57.41    4.34
   3  -3  -2   62.42    4.62
   3  -3  -2   56.24    4.69
   3  -3  -2   56.87    4.18
  -3   3   2   58.59    4.85
  -3   3   2   59.37    4.85
  -3   3   2   54.48    3.99
   3  -3  -2   58.47    5.71
  -3   3   2   56.44    4.62
  -3  -3   2   77.52    4.07
  -3  -3   2   56.12    4.03
  -3  -3   2   58.08    4.11
  -3  -3   2   52.17    3.09
   2  -2   4  136.26    8.53
   2  -2   4  111.31    5.55
  -2   2  -4  142.64    8.06
  -2   2  -4  146.98    7.90
  -2   2  -4  146.47    9.00
  -2   2  -4  158.01    7.47
  -2   2  -4  150.97    8.76
  -2   2  -4  146.23    8.45
   2  -2   4  143.46    8.25
   2  -2   4  136.30    8.53
   2  -2   4  143.61    7.51
   2  -2   4  144.00    7.47
   2   2   4  146.39    8.88
  -2  -2  -4  146.27    9.78
   2   2   4  144.67    8.88
   2   2   4  151.79    9.07
  -2  -2  -4  155.66    8.37
  -2  -2  -4  155.15    8.57
   2   2   4  157.46    9.11
  -2  -2  -4  148.74    8.60
  -2  -2  -4  157.97    8.68
   2   2   4  153.67    8.17
   2   2   4  153.67    8.88
  -5   1   5   38.17    2.93
  -5   1   5   42.75    5.05
   5  -1  -5   42.08    5.36
  -5   1   5   36.96    2.78
   5  -1  -5   40.01    2.62
   5  -1  -5   39.11    2.82
   5  -1  -5   40.83    3.36
  -5  -1   5   36.92    2.70
  -5  -1   5   36.84    3.48
  -5  -1   5   35.75    3.29
  -6   0  -2  612.28   31.21
   6   0   2  663.59   32.15
  -6   0  -2  664.80   31.68
   6   0   2  656.35   31.09
  -6   0  -2  601.91   28.63
   6   0   2  653.89   30.47
   6   0   2  670.82   30.31
  -6   0  -2  588.54   30.70
  -6   0  -2  641.41   31.21
   6   0   2  633.75   30.04
   6   0   2  654.44   33.36
  -4   0  -4   99.97    6.10
   4   0   4   96.56    5.40
   4   0   4  102.98    8.13
   4   0   4  100.59    7.12
  -4   0  -4   96.56    6.41
   4   0   4   97.97    6.06
  -4   0  -4  101.34    6.34
   4   0   4  100.24    7.08
   4   0   4   97.03    7.16
  -4   0  -4   99.65    6.61
  -4   0  -4   96.06    7.63
  -4   0  -4  108.61    7.04
   7  -1  -2  211.74   10.72
   7  -1  -2  218.39   10.99
  -7   1   2  210.14   10.60
  -7   1   2  210.77   11.22
  -7   1   2  190.16    9.66
  -7   1   2  211.20   11.89
   7  -1  -2  195.47    9.89
  -7   1   2  209.55   12.09
  -7  -1   2  194.97   10.09
  -7  -1   2  200.75    9.82
  -7  -1   2  193.01   10.05
   1  -3  -3  213.04   11.07
  -1   3   3  219.76   13.45
  -1   3   3  227.66   12.79
  -1   3   3  209.95   12.52
   1  -3  -3  215.46   11.46
   1  -3  -3  211.47   11.11
   1  -3  -3  201.46   11.93
   1  -3  -3  223.91   12.44
  -1   3   3  208.73   11.03
   1   3  -3  274.24   13.14
   1   3  -3  189.49    8.37
  -1  -3   3  160.31    7.70
  -1  -3   3  197.39   10.48
  -1  -3   3  208.42   10.44
   7  -1  -1  138.02    7.31
   7  -1  -1  105.25    7.55
   7  -1  -1  128.91    6.96
  -7   1   1  137.86    8.53
  -7   1   1  127.15    6.69
  -7   1   1  143.26    8.37
  -7   1   1  141.11    8.72
  -7   1   1  142.87    8.72
  -7  -1   1  131.88    7.51
  -7  -1   1  134.23    7.12
  -7  -1   1  130.39    8.49
   3  -3   1  117.29    9.15
  -3   3  -1  125.82    8.76
  -3   3  -1  117.37    6.96
  -3   3  -1   96.88    6.26
   3  -3   1  175.29    9.46
   3  -3   1  121.79    7.74
   3  -3   1  149.75    8.29
   3  -3   1  122.06    7.08
  -3   3  -1   99.15    6.22
  -3   3  -1  111.74    7.08
   3   3   1  118.50    7.39
  -3  -3  -1  118.27    7.12
   3   3   1  116.94    6.65
  -3  -3  -1  117.49    7.00
  -3  -3  -1  124.33    7.67
   6  -2  -1  183.35    9.58
   6  -2  -1  200.83   10.52
   6  -2  -1  309.01   15.25
  -6   2   1  208.89   11.34
  -6   2   1  200.32   11.07
  -6   2   1  210.41   11.93
  -6   2   1  229.93   12.79
   6  -2  -1  201.15    9.31
   6  -2  -1  202.51   11.30
  -6   2   1  207.52   12.98
  -6  -2   1  190.35    8.60
  -6  -2   1  201.11    9.86
   6   2  -1  181.98    8.76
  -6  -2   1  209.75   11.38
   2  -2  -5  189.92    9.11
  -2   2   5  181.39   11.07
  -2   2   5  177.68   10.56
  -2   2   5  186.95   10.56
  -2   2   5  174.08    9.50
  -2   2   5  184.21   10.72
   2  -2  -5  178.66    9.66
   2  -2  -5  186.05    9.86
   2  -2  -5  187.93    9.89
   2  -2  -5  178.34   10.48
  -2  -2   5  172.87    9.74
  -2  -2   5  167.08    7.90
   6  -2  -2   12.12    2.19
   6  -2  -2   12.09    1.68
   6  -2  -2   12.44    2.15
  -6   2   2   13.10    3.64
  -6   2   2   12.59    2.50
  -6   2   2   12.63    2.19
   6  -2  -2   11.11    1.49
  -6   2   2   12.83    2.27
  -6   2   2   13.10    2.50
   6  -2  -2   12.79    1.99
  -6  -2   2   11.54    1.45
  -6  -2   2   13.45    2.66
  -5   1  -3 1387.09   69.73
   5  -1   3 1333.67   66.33
   5  -1   3 1371.57   65.20
   5  -1   3 1212.07   63.59
   5  -1   3 1426.05   68.83
   5  -1   3 1310.75   67.11
   5  -1   3 1312.39   63.95
  -5   1  -3 1345.25   68.44
  -5   1  -3 1310.48   64.14
  -5   1  -3 1316.93   65.00
  -5   1  -3 1139.76   57.57
  -5   1  -3 1310.36   65.35
   5   1   3 1217.24   56.24
   5   1   3 1401.84   67.27
  -5  -1  -3 1270.94   63.71
   5   1   3 1114.61   52.21
   5   1   3 1259.40   62.34
   5   1   3 1310.75   67.50
  -5  -1  -3 1315.40   63.01
  -5  -1  -3 1261.51   63.24
  -5  -1  -3 1408.14   67.78
  -5  -1  -3 1389.60   68.95
  -5  -1  -3 1271.52   64.61
   5   1   3 1411.26   69.07
   0   0  -6  346.25   17.76
   0   0  -6  321.92   15.76
   0   0  -6  327.86   17.01
   0   0   6  349.88   17.95
   0   0   6  339.68   17.99
   0   0   6  324.89   16.35
   0   0   6  335.14   16.58
   0   0   6  356.57   17.68
   0   0   6  355.44   17.40
   7  -1  -3  340.93   16.35
  -7   1   3  316.60   15.49
  -7   1   3  321.61   15.88
   7  -1  -3  329.47   16.39
   7  -1  -3  321.06   15.49
   7  -1  -3  325.09   15.76
  -7   1   3  316.40   16.97
  -7   1   3  317.46   18.62
  -7  -1   3  306.59   15.53
  -7  -1   3  303.38   15.06
  -7  -1   3  296.61   13.53
   6  -2   0  842.60   41.54
  -6   2   0  882.96   43.41
  -6   2   0  910.38   44.98
   6  -2   0  895.04   43.49
   6  -2   0  980.27   47.71
  -6   2   0  873.81   45.02
  -6   2   0  928.41   46.39
  -6   2   0  905.33   45.68
   6  -2   0  873.89   40.24
   6  -2   0  874.00   44.04
  -6  -2   0  882.26   40.60
  -6  -2   0  891.49   42.08
   6   2   0  825.51   39.74
  -6  -2   0  861.25   43.57
   6   2   0  771.89   37.94
  -6  -2   0  776.31   36.02
  -4   0   6   23.08    2.78
   4   0  -6   21.47    1.80
  -4   0   6   22.57    2.74
   4   0  -6   22.68    3.05
  -4   0   6   18.81    2.42
  -6   0   5  128.87    7.04
  -6   0   5  130.47    8.13
  -6   0   5  131.45    8.17
  -7   1   0    2.97    2.66
  -7   1   0    0.16    1.06
  -7   1   0    2.86    2.50
  -7   1   0    2.78    1.02
  -7   1   0    3.09    1.68
  -7   1   0    2.78    1.37
   7  -1   0    2.89    1.17
   7  -1   0    2.78    1.76
   7  -1   0    2.62    1.33
   7  -1   0    1.80    0.86
   7   1   0    1.96    0.86
   7   1   0    2.03    1.06
   7   1   0    2.39    1.41
  -7  -1   0    1.88    1.06
  -7  -1   0    2.50    1.29
   7   1   0    2.03    0.98
  -7  -1   0    1.76    1.60
  -7  -1   0    2.82    1.33
  -7  -1   0    1.92    0.78
   0   2   5  305.53   17.76
   0  -2  -5  320.71   15.61
   0  -2  -5  301.78   15.57
   0  -2  -5  288.32   16.11
   0  -2  -5  294.39   15.84
   0   2   5  311.24   16.90
   0   2   5  311.71   16.78
   0   2   5  303.54   16.35
   0   2   5  313.55   16.86
   0  -2   5  293.37   15.96
   0   2  -5  287.38   14.08
   0   2  -5  281.13   13.88
   0  -2   5  287.23   13.02
   0  -2   5  236.15   12.09
   0  -2   5  294.46   14.39
   0  -2   5  234.86   12.87
   0   2  -5  277.92   13.26
   4  -2   3  112.17    6.57
  -4   2  -3  113.07    6.88
   4  -2   3  115.06    6.49
   4  -2   3  116.55    7.82
   4  -2   3  102.82    6.77
   4  -2   3  107.55    5.94
  -4   2  -3  113.11    7.70
  -4   2  -3  116.43    7.94
  -4   2  -3  109.55    6.73
  -4   2  -3  113.30    6.92
  -4   2  -3  113.85    6.77
  -4  -2  -3  118.90    7.08
  -4  -2  -3  122.85    8.13
  -4  -2  -3  112.21    6.96
  -4  -2  -3  121.13    8.17
   4   2   3  116.90    7.74
   4   2   3  121.56    7.47
   4   2   3  113.46    7.67
   4   2   3  159.30    9.54
  -4  -2  -3  120.73    8.45
   1  -1  -6   64.49    4.34
   1  -1  -6   73.76    5.67
   1  -1  -6   69.07    4.11
   1  -1  -6   94.92    6.45
   1  -1  -6   73.21    4.38
  -1   1   6   75.91    5.51
  -1   1   6   77.75    5.91
  -1   1   6   76.77    6.69
  -1   1   6   73.53    5.08
  -1   1   6   50.88    5.24
  -1   1   6   83.11    6.92
  -1  -1   6   77.52    5.59
  -1  -1   6   73.14    6.14
   1   1  -6   77.17    5.63
   1   1  -6   70.63    5.67
  -1  -1   6   74.78    4.65
  -1  -1   6   69.77    4.77
   1   1  -6   73.41    5.01
  -1  -1   6   72.82    4.81
  -1  -1   6   71.69    4.42
  -1   3  -3  143.42    8.17
  -1   3  -3  155.39    7.86
   1  -3   3  136.97    7.82
   1  -3   3  108.30    5.91
   1  -3   3  141.31    8.88
   1  -3   3  138.02    7.55
  -1   3  -3  141.19    7.43
  -1  -3  -3  130.98    8.84
  -1  -3  -3  127.03    6.81
  -1  -3  -3  153.00    8.53
   1   3   3  141.38    8.25
   1   3   3  150.11    9.00
   1   3   3  148.46   10.21
  -1  -3  -3  133.48    7.74
   1   3   3  133.64    8.68
  -1  -3  -3  139.59    8.72
  -3   1   6   43.80    4.11
  -3   1   6   48.50    4.18
  -3   1   6   36.53    2.82
   3  -1  -6   47.71    5.71
   3  -1  -6   46.31    3.44
   3  -1  -6   48.07    4.30
  -3   1   6   45.95    3.72
  -3  -1   6   42.83    3.40
  -3  -1   6   48.03    3.95
  -3  -1   6   45.37    4.46
   3   1  -6   45.92    4.65
   3  -3  -3  500.50   25.54
   3  -3  -3  535.27   26.75
  -3   3   3  508.83   26.48
  -3   3   3  561.82   30.12
  -3   3   3  517.71   26.60
  -3   3   3  537.26   26.40
   3  -3  -3  500.61   26.28
   3  -3  -3  531.36   26.67
   3  -3  -3  513.99   24.87
  -3  -3   3  479.46   22.41
  -3  -3   3  386.76   17.91
   3   3  -3  440.11   18.81
  -6   2   3  575.47   29.10
   6  -2  -3  590.14   29.49
  -6   2   3  573.52   29.22
   6  -2  -3  562.41   27.22
   6  -2  -3  593.78   29.80
  -6   2   3  566.79   29.06
  -6   2   3  588.46   30.55
  -6   2   3  564.80   29.61
   6  -2  -3  571.72   28.63
   4  -2  -5  167.35    8.21
   4  -2  -5  178.70    9.74
  -4   2   5  178.74   10.05
  -4   2   5  147.33    7.63
   4  -2  -5  173.18    9.82
  -4   2   5  179.99   10.87
  -4   2   5  180.85   10.25
  -4   2   5  184.37   10.64
   4  -2  -5  184.05   11.11
   4  -2  -5  180.42    9.62
  -4  -2   5  163.60    7.98
  -4  -2   5  150.93    8.13
  -3   3  -2  117.10    8.13
  -3   3  -2  104.15    5.67
   3  -3   2  112.21    6.92
   3  -3   2  126.72    8.53
   3  -3   2  118.19    8.10
  -3   3  -2  115.18    7.20
   3  -3   2  122.73    9.86
  -3   3  -2  123.24    7.47
   3  -3   2  120.30    6.96
  -3   3  -2  115.34    7.16
   3   3   2  123.63    8.02
   3   3   2  128.05    7.82
  -3  -3  -2  120.46    6.88
  -3  -3  -2  126.56    7.82
  -3  -3  -2  125.04    8.49
   6  -2   1  598.94   29.14
   6  -2   1  604.34   32.66
   6  -2   1  572.23   30.15
   6  -2   1  585.60   27.65
   6  -2   1  615.13   30.39
  -6   2  -1  636.17   32.46
  -6   2  -1  617.48   31.37
  -6   2  -1  572.89   29.57
  -6   2  -1  583.88   29.02
   6   2   1  576.25   26.95
   6   2   1  537.73   27.73
   6   2   1  590.33   29.61
  -6  -2  -1  558.22   28.39
  -6  -2  -1  598.00   28.51
  -6  -2  -1  596.94   31.17
   6   2   1  596.63   28.28
  -6  -2  -1  600.27   29.53
  -6  -2  -1  562.96   26.75
   7  -1  -4  109.31    6.18
   7  -1  -4  118.54    7.47
  -7   1   4  118.58    8.21
  -7   1   4  119.01    7.98
   7  -1  -4  112.99    6.53
  -7   1   4  112.05    7.00
   7  -1  -4  112.48    6.26
  -7   1   4  114.67    6.53
  -7  -1   4  106.34    6.06
  -7  -1   4  104.19    6.49
  -7   1  -1   12.71    2.78
  -7   1  -1   11.81    2.15
  -7   1  -1   12.09    1.80
  -7   1  -1   14.04    2.62
  -7   1  -1   13.14    2.35
   7  -1   1   12.32    3.05
   7  -1   1   11.58    2.50
   7  -1   1   11.19    2.89
   7  -1   1   12.20    2.19
  -7   1  -1   12.83    2.86
   7   1   1   12.91    2.07
   7   1   1   12.79    1.80
   7   1   1   12.20    2.03
  -7  -1  -1   12.75    2.35
  -7  -1  -1   10.68    1.76
  -7  -1  -1   13.06    2.97
  -7  -1  -1   11.62    3.09
   7   1   1   12.05    2.46
  -8   0   2   33.20    5.28
  -8   0   2   32.66    3.21
   8   0  -2   35.04    3.29
   3  -1   5  384.18   19.09
   3  -1   5  386.10   19.24
   3  -1   5  379.29   21.04
   3  -1   5  405.22   21.28
  -3   1  -5  348.24   16.66
  -3   1  -5  383.91   20.45
  -3   1  -5  339.64   16.78
  -3   1  -5  395.52   20.77
  -3   1  -5  430.22   24.25
   3  -1   5  391.97   21.12
   3   1   5  383.87   19.32
   3   1   5  385.40   19.48
   3   1   5  428.42   22.29
   3   1   5  379.72   21.12
  -3  -1  -5  400.45   20.53
  -3  -1  -5  382.77   20.30
  -3  -1  -5  371.08   19.91
  -3  -1  -5  379.02   18.69
  -3  -1  -5  387.70   21.43
   3   1   5  407.41   22.57
  -1   3   4  565.19   29.80
   1  -3  -4  521.42   27.57
   1  -3  -4  546.18   26.95
   1  -3  -4  562.37   29.10
  -1   3   4  515.05   26.83
  -1   3   4  551.18   28.79
  -1   3   4  551.07   28.98
  -1   3   4  566.09   29.80
   1  -3  -4  511.76   26.79
   1  -3  -4  541.13   27.26
   1   3  -4  428.14   22.96
  -1  -3   4  505.58   26.91
  -1  -3   4  505.15   23.74
   8   0  -1   21.16    3.68
   8   0  -1   19.56    2.74
  -8   0   1   19.99    2.78
  -8   0   1   19.99    3.05
  -6   2   4  573.16   30.43
   6  -2  -4  572.23   28.82
  -6   2   4  600.19   30.78
   6  -2  -4  567.61   27.96
  -6   2   4  591.04   30.35
   6  -2  -4  598.20   30.70
   6  -2  -4  607.31   31.72
  -6   2   4  577.15   31.13
  -6   2   4  607.66   31.37
  -6   0  -3   46.97    5.87
   6   0   3   50.30    4.69
   6   0   3   51.67    4.18
  -6   0  -3   48.07    4.07
  -6   0  -3   48.15    4.50
  -6   0  -3   43.57    5.59
   6   0   3   48.61    4.18
   6   0   3   42.47    2.97
   6   0   3   44.98    3.72
  -6   0  -3   45.64    4.89
   6   0   3   51.78    6.96
   5  -3  -1  423.61   22.37
   5  -3  -1  402.29   21.32
   5  -3  -1  443.32   22.57
  -5   3   1  421.26   22.21
  -5   3   1  433.97   24.68
  -5   3   1  411.29   23.58
   5  -3  -1  429.16   24.95
   5  -3  -1  409.80   22.41
  -5   3   1  440.42   23.51
  -5   3   1  419.97   23.27
   5   3  -1  432.88   22.25
  -5  -3   1  413.87   20.22
  -5  -3   1  448.72   23.58
  -8   0   3  233.10   13.45
  -8   0   3  216.01   11.62
   8   0  -3  222.66   11.93
  -1   1  -6   97.03    6.57
   1  -1   6   96.02    6.92
   1  -1   6  105.91    7.67
  -1   1  -6   98.01    6.49
   1  -1   6  101.77    6.10
   1  -1   6  102.35    6.38
   1  -1   6   98.17    6.41
  -1   1  -6   98.60    6.65
   1  -1   6  101.96    6.73
  -1   1  -6  109.27    7.59
   1   1   6  105.17    6.96
  -1  -1  -6   95.27    5.48
  -1  -1  -6   99.61    7.16
   1   1   6  101.92    7.67
  -1  -1  -6  108.81    7.70
   1   1   6  108.34    7.39
   1   1   6  104.19    8.17
  -1  -1  -6   99.85    6.10
  -1  -1  -6  106.97    6.96
   1   1   6  104.89    7.27
  -5   3   2   46.78    6.38
  -5   3   2   73.49    6.65
  -5   3   2   71.34    6.88
  -5   3   2   64.92    5.51
   5  -3  -2   76.50    5.59
   5  -3  -2   66.10    4.73
   5  -3  -2   73.57    6.06
   5  -3  -2   69.11    4.58
  -5  -3   2   63.98    4.42
  -5  -3   2   61.79    4.38
  -5  -3   2   67.27    4.42
  -5   1   6    2.27    1.96
  -5   1   6    7.00    1.45
   5  -1  -6    1.37    1.21
   5  -1  -6    1.60    2.07
  -5  -1   6    0.98    1.10
  -5  -1   6    1.17    1.10
  -5  -1   6    0.82    1.53
   5   1  -6    1.13    1.13
  -3   3   4  421.65   24.72
   3  -3  -4  406.28   20.89
   3  -3  -4  411.72   23.47
  -3   3   4  475.08   25.27
   3  -3  -4  434.56   22.65
  -3   3   4  422.90   22.76
  -3   3   4  423.41   22.29
  -3  -3   4  331.58   16.35
  -3  -3   4  363.38   16.90
   5  -3   0  561.20   29.06
  -5   3   0  608.33   31.80
   5  -3   0  593.07   32.03
  -5   3   0  545.98   30.31
  -5   3   0  578.64   29.33
  -5   3   0  563.15   29.84
   5  -3   0  577.43   27.85
   5  -3   0  570.08   28.20
  -5   3   0  585.84   30.31
  -5  -3   0  569.41   27.65
   5   3   0  600.15   31.44
  -5  -3   0  588.54   30.27
  -5  -3   0  590.41   30.58
  -2   2  -5   49.40    4.03
  -2   2  -5   52.72    4.85
   2  -2   5   48.50    4.54
   2  -2   5   49.83    3.87
   2  -2   5   46.97    5.63
   2  -2   5   51.70    4.15
  -2   2  -5   50.65    4.30
  -2   2  -5   50.37    4.54
   2   2   5   56.16    5.32
   2   2   5   52.64    5.05
  -2  -2  -5   56.08    4.93
  -2  -2  -5   52.92    4.77
   2   2   5   52.33    4.93
   2   2   5   52.92    4.26
   2   2   5   49.20    4.30
  -2  -2  -5   56.40    4.42
  -8   0   0   27.06    3.87
  -8   0   0   29.53    3.75
   8   0   0   30.00    3.25
   8   0   0   28.55    2.78
   2   0   6   30.39    3.29
   2   0   6   28.08    3.29
  -2   0  -6   30.62    3.79
   2   0   6   29.06    3.21
   1  -3   4  119.80    6.73
  -1   3  -4  135.17    8.29
  -1   3  -4  123.71    7.08
   1  -3   4  134.07    7.67
  -1  -3  -4  119.52    8.13
  -1  -3  -4  135.24    8.84
   1   3   4  132.86    8.96
   1   3   4  133.72    8.68
   1   3   4  125.94    8.37
   6   0  -6  121.95    8.17
  -6   0   6  119.44    7.35
  -6   0   6  116.20    7.59
  -4   0  -5    1.13    2.19
  -4   0  -5    1.02    1.17
  -4   0  -5    1.10    1.80
   4   0   5    1.33    1.68
   4   0   5    7.08    1.56
   4   0   5    0.94    1.88
   4   0   5    1.02    1.53
  -4   0  -5    2.97    2.82
  -2   2   6   80.10    5.79
   2  -2  -6   83.89    5.32
   2  -2  -6   85.85    5.63
   2  -2  -6   82.95    6.77
  -2   2   6   88.35    7.16
   5  -1   4  200.72   12.32
  -5   1  -4  190.94   11.46
  -5   1  -4  195.55   10.87
  -5   1  -4  193.01   11.65
   5  -1   4  183.47   12.40
   5  -1   4  186.83   10.60
  -2  -2   6   67.66    5.24
  -2  -2   6   83.89    5.44
   5   1   4  188.79   12.79
   5   1   4  199.50   11.34
  -5  -1  -4  191.05   11.73
  -5  -1  -4  195.71   11.69
   3  -3   3  255.63   13.34
   3  -3   3  246.51   12.98
  -3   3  -3  245.81   13.85
  -3   3  -3  235.48   13.81
  -3   3  -3  251.36   13.85
   3  -3   3  217.26   11.15
   3   3   3  233.80   13.85
  -3  -3  -3  251.91   13.34
  -3  -3  -3  249.99   14.78
  -3  -3  -3  201.30   11.65
   3   3   3  261.92   14.31
   3   3   3  258.44   15.06
  -5   3   3   75.52    6.22
  -5   3   3   75.48    5.87
  -5   3   3   68.68    6.18
   5  -3  -3   77.40    6.53
   5  -3  -3   74.19    5.67
   5  -3  -3   66.33    4.62
   5  -3  -3   76.03    5.16
  -5   3   3   67.62    7.43
  -2   0   7  133.48    8.76
   2   0  -7  174.08   12.16
   2   0  -7  159.18    9.03
  -2   0   7  171.27    9.46
  -2   0   7  168.21   11.46
  -2   0   7  183.39   11.07
  -2   0   7  174.39    9.74
   2   0  -7  156.56    9.58
   6  -2   2  100.55    7.55
   6  -2   2  100.67    6.49
  -6   2  -2   99.07    6.77
   6  -2   2   99.11    6.65
  -6   2  -2   97.27    7.00
  -6   2  -2   93.87    6.81
   6  -2   2   99.38    6.84
  -6  -2  -2  102.63    9.58
   6   2   2   91.01    8.10
   6   2   2   99.18    6.34
   6   2   2  101.45    8.72
   6   2   2   98.36    6.49
  -6  -2  -2   94.41    7.67
  -6  -2  -2   93.94    6.65
  -6  -2  -2  104.43    7.59
  -8   0   4  187.57   10.79
  -8   0   4  217.34   13.02
   8   0  -4  195.01   10.60
  -4   2  -4  164.07    9.31
   4  -2   4  159.84    9.15
  -4   2  -4  162.54   10.95
  -4   2  -4  162.15    9.78
   4  -2   4  169.31    9.66
   4  -2   4  137.79    7.86
  -4   2  -4  162.78    9.74
   4  -2   4  153.94   11.38
  -4  -2  -4  148.31   11.77
   4   2   4  174.20   11.89
  -4  -2  -4  168.29   10.48
   4   2   4  164.07   10.76
   4   2   4  172.01   11.46
  -7   1   5   35.24    4.34
  -7   1   5   32.34    3.21
  -7   1   5   36.57    3.95
   7  -1  -5   32.85    3.21
   7  -1  -5   35.90    3.13
  -7  -1   5   27.96    4.18
   0   4   0 1403.79   70.79
   0   4   0 1389.75   71.53
   0   4   0 1441.42   77.28
   0  -4   0 1345.09   68.29
   0  -4   0 1333.59   67.90
   0  -4   0 1413.14   73.53
   0  -4   0 1378.53   70.83
   0  -4   0 1328.43   68.56
  -5   3  -1   38.13    3.75
  -5   3  -1   41.65    4.11
  -5   3  -1   39.78    5.48
   5  -3   1   27.96    5.40
   5  -3   1   39.23    3.72
   5  -3   1   40.95    3.60
  -5   3  -1   39.23    4.15
  -5  -3  -1   36.80    4.34
  -5  -3  -1   43.33    3.72
   5   3   1   41.22    4.30
  -7   1  -2   21.16    3.48
   7  -1   2   24.05    3.05
   7  -1   2   23.31    3.09
  -7   1  -2   23.23    3.32
  -7   1  -2   22.10    3.36
  -7   1  -2   23.70    4.69
   7  -1   2   24.64    2.86
   7  -1   2   25.42    3.05
   7   1   2   23.31    4.34
   7   1   2   23.82    3.09
  -7  -1  -2   26.05    3.83
  -7  -1  -2   21.90    3.21
   7   1   2   24.09    2.74
  -7  -1  -2   21.94    3.01
  -7  -1  -2   22.57    2.66
  -7  -1  -2   25.93    3.32
   0  -4  -1  295.95   15.64
   0   4   1  320.67   17.76
   0  -4  -1  294.89   16.58
   0  -4  -1  314.64   17.01
   0  -4  -1  294.97   15.76
   0   4   1  302.75   17.83
   0   4  -1  317.77   17.68
   0   4  -1  358.10   19.56
   0  -4   1  312.10   17.44
   0  -4   1  299.00   16.27
   0  -4   1  291.53   16.43
   0  -4   1  267.28   14.31
   0   4  -1  295.52   15.21
   0  -4   1  305.77   16.93
   4   0  -7  155.58   10.44
  -4   0   7  142.32   10.68
   0  -2  -6   79.82    5.71
   0  -2  -6   77.67    5.40
   0   2   6   86.47    6.88
   0   2   6   86.75    8.76
   0  -2  -6   77.95    6.45
   0   2   6   90.85    7.20
   0   2  -6   74.54    6.02
   0  -2   6   74.86    6.10
   0  -2   6   52.84    4.50
   0  -2   6   68.29    4.30
   0   2  -6   75.17    5.36
  -4   2   6   14.82    3.32
   4  -2  -6   13.38    2.15
   4  -2  -6   13.45    3.25
  -4   2   6   13.38    2.46
  -4  -2   6   11.07    2.35
  -4  -2   6   12.40    2.70
  -6   2   5   18.62    3.68
   6  -2  -5   17.60    2.46
  -6   2   5   17.25    2.78
  -6   2   5   17.68    4.73
   6  -2  -5   19.16    3.21
   8   0   1  129.61    7.90
   8   0   1  125.82    8.68
   8   0   1  132.70    8.45
  -8   0  -1  124.65    7.82
  -8   0  -1  132.19    8.88
  -8   0  -1  130.63    8.41
   3  -1  -7    5.01    3.91
   3  -1  -7    4.77    2.42
  -3   1   7    4.97    1.84
  -3   1   7    6.14    2.35
  -3  -1   7    3.95    1.88
  -3  -1   7    2.07    1.56
   3   1  -7    4.26    1.92
  -2   4   0  111.82    7.63
  -2   4   0  109.31    9.89
   2  -4   0  112.29    7.55
   2  -4   0  114.20    9.50
   2  -4   0  115.73    8.25
   2   4   0  114.32    8.06
  -2  -4   0  118.11    8.21
   2  -4  -1   91.99    8.13
   2  -4  -1   93.44    9.00
   2  -4  -1   93.67    8.88
  -2   4   1   95.35    7.16
  -2   4   1  100.83    7.70
  -2  -4   1   90.03    6.81
  -2  -4   1   89.21    6.02
   0   0   7  354.03   18.54
   0   0   7  326.30   17.60
   0   0  -7  342.26   19.28
   0   0   7  364.98   19.79
   1  -3  -5  226.45   14.47
   1  -3  -5  249.53   16.58
  -1   3   5  243.27   17.17
  -1   3   5  236.03   14.35
  -1  -3   5  207.72   11.77
  -1   1   7  579.66   30.66
  -1   1   7  652.99   34.22
  -1   1   7  697.50   36.06
   1  -1  -7  583.29   29.18
   1  -1  -7  631.20   34.14
   1   1  -7  667.03   33.91
  -1  -1   7  571.44   29.45
   1   1  -7  568.43   28.59
  -1  -1   7  560.57   28.08
  -1  -1   7  625.38   31.48
   1   1  -7  576.29   30.04
  -1  -1   7  608.95   32.15
  -1  -1   7  556.27   26.91
   0   4   2   45.95    4.34
   0   4   2   48.85    5.20
   0  -4  -2   49.75    5.08
   0   4  -2   46.31    5.16
   0  -4   2   36.53    3.87
   0  -4   2   28.36    3.05
   0  -4   2   45.99    4.18
   0   4  -2   56.20    6.26
   0   4  -2   43.37    3.48
  -5   3   4   35.67    4.46
   5  -3  -4   36.18    4.73
   5  -3  -4   35.79    5.28
  -5   3   4   33.05    4.65
  -3   3   5  207.48   13.69
  -3   3   5  195.79   11.62
   3  -3  -5  207.72   13.49
   3  -3  -5  205.68   12.40
   3  -3  -5  197.08   10.60
  -3  -3   5  157.93    8.49
  -3  -3   5  163.44    9.62
  -3  -3   5  156.60    8.29
   2  -4   1  142.48    8.72
  -2   4  -1  166.14   10.48
  -2   4  -1  155.39    9.66
   2  -4   1  152.65    9.78
   2  -4   1  195.16   12.09
   2   4   1  161.02   12.28
   2   4   1  159.34    9.89
  -2  -4  -1  145.69    9.62
  -2  -4  -1  172.56   11.34
  -8   0   5   58.12    7.27
   2  -4  -2   68.91    6.14
  -2   4   2   69.07    6.22
   2  -4  -2   65.74    6.10
   2  -4  -2   73.57    6.18
  -2  -4   2   71.61    6.10
  -6   0  -4   73.72    6.38
   6   0   4   75.01    7.00
   6   0   4   58.39    4.22
   6   0   4   61.87    6.61
  -6   0  -4   67.27    6.02
   6   0   4   67.39    5.59
  -6   0  -4   72.98    6.10
   5  -3   2  118.43    8.60
   5  -3   2  114.98    7.35
  -5   3  -2  118.90    8.57
  -5   3  -2  107.95    7.20
   5  -3   2  118.19    9.39
  -5   3  -2  106.77    9.23
  -5  -3  -2  104.11    6.77
   5   3   2  121.05    9.03
   5   3   2  119.33    8.80
  -5  -3  -2  119.91    8.92
  -8   2   2  303.89   17.33
  -8   2   2  333.42   20.02
  -8   2   2  329.12   18.62
   8  -2  -2  336.98   18.54
   8  -2  -2  357.67   19.59
  -8  -2   2  323.60   18.19
  -8   2   1  114.67    8.64
  -8   2   1  109.67    7.55
   8  -2  -1  121.24    8.02
   8  -2  -1  120.50    8.10
  -8   2   1   93.08    9.19
  -8  -2   1  112.09    8.57
  -3   1  -6  110.64    8.17
  -3   1  -6  112.25    8.25
   3  -1   6  108.96    7.63
   3  -1   6  107.91    7.27
   3  -1   6  113.03    7.51
  -3  -1  -6  109.98    8.49
  -3  -1  -6  105.68    7.24
   3   1   6  108.81    8.96
   3   1   6  118.23    8.37
   3   1   6  112.68    8.45
  -6   2  -3   71.73    5.83
  -6   2  -3   72.04    7.78
  -6   2  -3   73.57    6.26
   6  -2   3   72.90    5.91
   6  -2   3   73.37    6.84
   6  -2   3   66.64    5.28
   6   2   3   71.53    6.38
  -6  -2  -3   67.11    5.83
  -6  -2  -3   78.96    7.12
   6   2   3   75.05    7.20
   5  -1  -7  244.99   12.98
   5  -1  -7  281.52   17.48
  -5   1   7  281.20   17.13
  -5   1   7  242.88   14.47
  -5  -1   7  253.32   14.28
  -3   3  -4   65.20    5.75
  -3   3  -4   63.40    5.28
   3  -3   4   64.06    5.01
   3  -3   4   64.88    5.20
  -3  -3  -4   56.24    5.36
  -3  -3  -4   71.45    6.61
   3   3   4   68.72    6.49
  -8   2   3   47.79    4.77
   8  -2  -3   56.32    5.20
   8  -2  -3   57.57    6.38
  -8   2   3   53.15    4.97
  -8   2   3   53.15    6.14
  -7   1   6   94.49    8.33
  -7   1   6   93.20    7.47
   1  -3   5   90.19    5.91
   1  -3   5  106.58    6.92
  -1   3  -5  113.34    7.94
  -1   3  -5  103.56    8.02
  -1  -3  -5  103.21    8.13
   1   3   5  110.84    8.29
   1   3   5  113.30    8.72
  -1  -3  -5  114.12    8.33
  -9   1   2   36.37    5.01
  -9   1   2   36.37    6.77
   9  -1  -2   38.25    5.51
   9  -1  -2   35.67    3.44
  -9  -1   2    0.08    2.86
  -9  -1   2   34.14    3.32
  -2   4  -2  172.67   10.72
   2  -4   2  157.54    9.66
   2  -4   2  150.42   10.36
  -2   4  -2  165.28   10.01
   2  -4   2  136.34    8.13
  -2  -4  -2  174.78   12.09
   2   4   2  175.18   11.97
   7  -1   3  270.68   15.45
   7  -1   3  270.29   15.21
  -7   1  -3  267.01   16.07
  -7   1  -3  264.86   16.04
   7  -1   3  264.62   14.86
  -7   1  -3  233.80   13.34
   7   1   3  271.90   15.17
   7   1   3  256.45   15.53
  -7  -1  -3  264.78   17.52
  -7  -1  -3  283.32   19.09
  -7  -1  -3  255.94   15.57
  -6   0   7   73.96    6.30
   6   0  -7   78.30    6.81
  -8   0  -2   78.77    6.88
  -8   0  -2   83.70    8.33
   8   0   2   74.31    5.87
   8   0   2   82.60    6.10
   0  -4  -3  170.29   11.54
   0   4   3  169.66   11.42
   0   4   3  163.40   10.87
   0  -4   3  151.48    9.31
   0   4  -3  178.70   11.97
  -2   4   3  559.09   30.58
   2  -4  -3  547.55   30.19
  -2   4   3  555.53   31.48
  -2  -4   3  517.94   27.10
  -9   1   3   76.70    7.24
   9  -1  -3   75.64    6.02
  -9  -1   3   64.73    4.85
  -9  -1   3    0.43    2.39
  -9   1   1   61.52    5.24
  -9   1   1   65.20    6.57
   9  -1  -1   66.61    5.75
   9  -1  -1   60.90    6.10
   8  -2   0   26.05    3.52
   8  -2   0   27.10    3.64
  -8   2   0   27.65    3.91
  -8   2   0   25.19    3.29
  -8   2   0   27.73    6.02
  -9  -1   1   56.36    4.18
  -9  -1   1    0.08    3.25
  -8  -2   0   27.18    4.42
  -2   2  -6  376.44   22.14
   2  -2   6  389.31   20.49
   2  -2   6  390.44   20.73
  -2   2  -6  381.09   21.20
   2   2   6  396.19   22.80
  -2  -2  -6  411.56   22.49
   2   2   6  368.15   22.49
  -2  -2  -6  386.96   22.49
  -1   1  -7  113.77    9.70
   1  -1   7  119.91    9.66
   1  -1   7  113.19    9.00
   1  -1   7  117.02    7.59
   1   1   7  122.77    9.00
   1   1   7  122.61    8.72
   1   1   7  122.10    8.68
  -1  -1  -7  121.48    9.27
  -6   2   6   97.74    8.21
   6  -2  -6   94.02    8.33
   6  -2  -6   92.46    7.39
   6  -2  -6   89.88    6.26
   5  -1   5  107.67    7.82
  -5   1  -5  107.63    8.53
   5  -1   5  108.22    7.55
  -5   1  -5  103.68    7.98
  -5   1  -5   95.51    7.00
   5   1   5  107.40    7.90
  -5  -1  -5  103.13    8.10
   5   1   5  108.45    8.49
  -5  -1  -5  113.34    8.49
   4  -4  -1  128.91    8.64
  -4   4   1  124.25    9.15
  -4   4   1  122.10    9.31
   4  -4  -1  128.01    8.72
   4  -4  -1  116.08   10.33
  -4  -4   1  121.32    8.17
  -4  -4   1  119.72    8.57
  -4   2  -5  150.11   10.33
   4  -2   5  150.54    9.54
  -4   2  -5  145.26    9.82
  -4   2  -5  144.55    9.82
   4  -2   5  161.37   10.13
  -4  -2  -5  154.13   10.91
  -4  -2  -5  162.78   11.03
   4   2   5  155.54   11.30
   4   2   5  163.48   10.95
   5  -3  -5   74.35    7.47
   5  -3  -5   57.61    6.34
  -5   3   5   74.19    7.16
  -5   3   5   72.20    6.96
  -2   2   7   54.75    5.08
  -2   2   7   65.82    6.73
   2  -2  -7   55.50    5.67
   2  -2  -7   61.36    8.64
  -2  -2   7   65.08    5.48
  -4   4   0   25.11    3.83
  -4   4   0   24.56    4.07
   4  -4   0   25.30    3.48
   4  -4   0   26.52    5.08
   4  -4   0   25.07    5.24
   4   4   0   28.12    3.91
  -4  -4   0   26.32    3.75
  -8   2   4   11.42    2.78
   8  -2  -4   12.44    2.58
   8  -2  -4   11.22    3.68
  -8   2   4   14.74    5.44
  -8   2   4   15.10    4.22
  -7   3   2   32.15    4.46
  -7   3   2   32.46    4.65
   7  -3  -2   33.67    6.06
   7  -3  -2   33.99    4.07
  -7   3   2   31.41    4.42
  -7   3   1  101.30   10.13
  -7   3   1  109.67   10.09
   7  -3  -1   95.59    7.16
   7  -3  -1  117.21    8.84
   7  -3  -1  103.96    7.63
  -7   3   1  106.38    8.25
  -7  -3   1  106.34    7.94
  -4   4   2   67.07    6.73
  -4   4   2   72.90    8.64
   4  -4  -2   70.75    6.77
   4  -4  -2   75.17    6.45
   4  -4  -2   67.04    7.70
  -4  -4   2   64.26    5.55
  -4   0  -6  539.92   30.08
  -4   0  -6  529.91   29.72
   4   0   6  533.86   27.65
   4   0   6  501.83   29.29
   4   0   6  549.27   29.06
  -4   0  -6  499.56   26.75
   2   0   7    0.70    2.46
   2   0   7    1.64    1.72
   2   0   7    0.70    1.64
  -2   0  -7    1.10    1.84
  -9   1   4  242.41   16.00
   9  -1  -4  231.26   13.30
  -9   1   0  278.08   17.60
  -9   1   0  256.13   15.29
   9  -1   0  276.20   15.29
   9  -1   0  275.03   16.43
  -9  -1   0  262.00   15.37
  -9  -1   0  209.71   14.51
  -8   0   6  114.12    9.00
   5  -3   3   87.14    6.61
   5  -3   3   88.12    6.53
   5  -3   3   75.01    5.67
  -5   3  -3   86.04    8.49
  -5   3  -3   80.37    6.18
  -5   3  -3   86.51    6.84
  -5  -3  -3   91.64    7.94
   5   3   3   87.76    7.86
   5   3   3   91.83    7.31
  -4   2   7   26.13    4.62
   4  -2  -7   27.18    4.93
  -4  -2   7   26.13    3.32
   7  -3  -3  155.46   11.65
   7  -3  -3  144.90   10.09
  -7   3   3  153.94   11.42
  -7   3   3  150.42   10.60
  -7   3   3  134.42    9.93
   7  -3   0   13.57    2.39
   7  -3   0   16.07    3.32
  -7   3   0   19.36    5.08
  -7   3   0   16.62    3.44
  -7   3   0   15.37    4.81
   7  -3   0   17.09    3.05
  -7  -3   0   16.82    3.56
   7   3   0   14.82    4.15
   2   0  -8    1.72    1.80
  -2   0   8    2.35    1.88
  -2   0   8    0.16    1.45
   4  -4   1  103.53    7.27
   4  -4   1  110.57    8.53
   4  -4   1   94.22    8.06
  -4   4  -1  106.07    8.21
  -4   4  -1  100.32    7.98
   4   4   1  112.09    8.84
  -4  -4  -1  107.98    8.76
  -8   2  -1    8.84    4.30
   8  -2   1    6.77    1.96
   8  -2   1    7.94    2.58
   8  -2   1    9.19    3.56
  -8   2  -1    7.70    2.66
  -8   2  -1    7.51    2.35
  -1   3   6   47.21    5.36
   1  -3  -6   47.40    5.83
   1  -3  -6   49.94    5.01
  -1   3   6   47.21    5.83
  -8  -2  -1    3.72    2.23
  -8  -2  -1    9.35    2.93
   8   2   1    5.94    3.60
  -1  -3   6   40.95    4.97
   3  -3  -6    8.29    2.39
   3  -3  -6    6.73    3.17
  -3   3   6    4.07    2.23
  -3   3   6    5.71    3.29
  -3  -3   6    2.66    1.49
   2  -4   3   22.33    3.01
  -2   4  -3   25.11    3.75
  -2   4  -3   21.90    3.36
   2  -4   3   24.72    4.69
  -2  -4  -3   27.81    4.62
   2   4   3   25.11    4.73
   0  -2  -7   24.56    5.98
   0  -2  -7   24.25    3.44
   0   2   7   25.50    4.18
   0   2   7   25.85    4.50
   0  -2   7   23.82    3.48
   0  -2   7   22.33    4.15
  -4   4   3  139.12   10.44
   4  -4  -3  176.27   12.44
   4  -4  -3  187.22   12.20
   4  -4  -3  182.41   11.69
  -4   4   3  175.88   12.16
  -4   4   3  165.71   11.85
  -4   0   8    7.82    2.86
   4   0  -8    9.15    4.38
  -4  -4   3  150.58    9.19
  -2   4   4    0.35    1.53
   2  -4  -4    0.31    1.56
   2  -4  -4    0.27    1.33
  -2   4   4    0.47    1.72
  -2  -4   4    0.08    0.82
   0  -4  -4   13.69    3.64
   0   4   4   12.83    3.75
   0   4   4   15.33    4.81
   0  -4   4   13.02    2.58
   0   4  -4   13.69    2.97
  -3   1   8   21.00    4.18
   3  -1  -8   22.68    4.46
  -3  -1   8   22.88    3.79
   3   1  -8   21.55    3.91
   8  -2  -5    2.97    2.07
   8  -2  -5    4.54    2.82
  -8   2   5    4.46    2.07
  -8   2   5    4.03    2.50
  -8   2   5    3.56    2.86
  -6   2  -4  195.08   12.44
   6  -2   4  163.60   10.36
  -6   2  -4  193.71   12.83
  -6   2  -4  192.97   14.78
   6  -2   4  199.70   12.16
   6  -2   4  196.92   12.16
   6   2   4  192.93   13.45
   6   2   4  209.40   14.98
  -6  -2  -4  217.96   14.67
  -6  -2  -4  192.46   14.78
  -7   3   4   19.59    4.46
  -7   3   4   18.81    5.48
   7  -3  -4   24.72    4.30
   7  -3  -4   22.06    3.56
  -7   3   4   23.11    4.11
   6   0   5    6.84    2.58
   6   0   5    6.41    2.42
  -6   0  -5    7.00    2.97
  -6   0  -5    7.27    3.79
  -6   0  -5    6.73    2.78
   6   0   5    3.52    1.84
   9  -1  -5   46.93    4.65
  -9   1   5   50.02    6.26
  -9   1  -1   84.36    7.63
  -9   1  -1   81.51    7.08
   9  -1   1   88.62    6.73
   9  -1   1   88.23    7.27
  -9  -1  -1   90.93    8.33
  -9  -1  -1   88.66    9.39
  -8   0  -3  132.86   10.21
  -8   0  -3  130.55   10.13
  -8   0  -3  143.34   10.44
   8   0   3  131.22    9.31
   8   0   3  143.77   10.83
 -10   0   2  137.98   10.40
  10   0  -2  130.20    9.39
  -7   3  -1   19.83    3.99
  -7   3  -1   20.45    3.60
  -7   3  -1   19.67    5.24
   7  -3   1   18.69    3.21
   7  -3   1   20.30    5.12
   7  -3   1   19.05    3.87
  -7   1   7  159.34   12.55
  -7   1   7  169.19   14.24
   7   3   1   20.65    3.64
  -7  -3  -1   19.59    4.15
   3  -3   5   89.13    6.61
   3  -3   5   94.14    7.24
  -3   3  -5   95.23    7.67
  -3   3  -5   83.93    8.41
  -3  -3  -5  105.01   10.79
   3   3   5   95.12    8.76
  -3  -3  -5   87.18    7.70
   0   0   8   -0.20    1.29
   0   0  -8   -0.16    1.29
   0   0   8   -0.43    1.60
   0   0   8    0.08    1.13
   1  -1  -8   77.52    7.63
  -1   1   8   80.53    7.31
  -1   1   8   86.71    7.27
  -1   1   8   68.83    5.94
   1   1  -8   70.59    7.70
  -1  -1   8   82.88    8.49
  -1  -1   8   57.65    6.26
 -10   0   3   16.66    3.75
  10   0  -3   13.38    2.89
   4  -4   2   69.23    5.87
  -4   4  -2   68.48    8.13
  -4   4  -2   69.30    6.53
   4  -4   2   65.78    6.02
   4  -4   2   59.29    4.89
  -4  -4  -2   67.35    6.92
   4   4   2   76.58    7.31
   7  -1   4   26.52    5.44
  -7   1  -4   25.54    4.34
   7  -1   4   27.49    4.22
  -7   1  -4   25.85    6.49
   7   1   4   27.14    3.91
  -7  -1  -4   28.24    4.58
  -7  -1  -4   24.56    4.30
   7   1   4   24.91    4.18
 -10   0   1  399.12   26.52
   1  -3   6  164.03   10.79
  -1  -3  -6  181.43   12.48
   1   3   6  156.60   11.54
   1   3   6  169.70   12.59
  -1  -3  -6  167.39   12.36
   5  -3  -6   19.52    3.25
   5  -3  -6   22.02    4.50
  -5   3   6   21.32    4.62
   4  -4  -4  109.59    8.45
   4  -4  -4  111.39    9.54
  -4   4   4  108.14    9.66
  -4   4   4   75.56    9.54
   4  -4  -4  101.61    9.74
   5  -1  -8   68.95    7.59
  -5   1   8   67.94    7.31
  -5  -1   8   62.38    7.59
   6  -2  -7   54.40    5.94
   6  -2  -7   73.45    7.59
  -6   2   7   75.13    7.74
  -8   2  -2   11.50    2.70
  -8   2  -2   10.99    3.36
   8  -2   2   10.52    2.97
   8  -2   2   12.83    3.13
   8  -2   2   10.33    3.60
  -8   2  -2   10.40    3.29
  -8  -2  -2    9.39    2.86
   8   2   2   11.62    3.29
  -8  -2  -2   14.67    5.51
 -10   0   4   31.84    6.61
   6   0  -8  623.66   36.45
  -6   0   8  611.14   35.00
  -3   1  -7  314.06   19.56
   3  -1   7  299.12   18.15
  -3   1  -7  308.27   19.01
   3  -1   7  306.35   19.36
   3  -1   7  315.07   18.15
   3   1   7  337.21   21.90
   3   1   7  304.32   19.01
  -3  -1  -7  299.94   21.28
   3   1   7  293.21   17.76
  -8   0   7    8.21    3.21
   5  -3   4  127.89    9.27
  -5   3  -4  125.62    9.82
  -5   3  -4  128.99    9.66
   5  -3   4  133.29    9.58
  -5  -3  -4   97.35    8.29
  -5  -3  -4  140.68   11.07
   5   3   4  137.71   10.33
   5   3   4  129.06   10.79
  -2   4  -4   37.27    4.62
   2  -4   4   26.60    3.44
   2  -4   4   36.57    5.63
  -2   4  -4   32.19    5.08
   2   4   4   37.70    8.10
  -2  -4  -4   37.82    5.71
 -10   0   0  218.12   14.86
   7  -3  -5   33.71    5.05
  -7   3   5   29.76    5.36
   7  -3  -5   29.10    4.11
  -7   3   5   27.81    4.97
  -7   3   5   31.56    6.53
  -6   4   1  136.26   10.09
   6  -4  -1  142.17   11.97
  -6   4   1  157.54   11.69
   6  -4  -1  169.51   12.05
   6  -4  -1  159.84   11.46
  -6   4   1  166.69   12.01
  -6  -4   1  144.51    9.78
  -6  -4   1  133.88    9.46
   4  -2   6   45.52    4.97
  -4   2  -6   44.55    5.59
  -4   2  -6   41.18    4.97
   4  -2   6   45.25    6.81
  -4  -2  -6   43.88    5.75
  -4  -2  -6   47.75    7.47
   4   2   6   47.32    5.75
   4   2   6   43.22    6.02
   2  -4  -5   14.16    3.60
   2  -4  -5   10.95    3.32
  -2   4   5   14.43    4.15
  -2   4   5   13.96    3.56
  -5   1  -6  591.55   36.41
  -5   1  -6  577.12   33.67
   5  -1   6  568.98   30.51
   5  -1   6  575.16   31.44
   5  -1   6  578.84   32.58
  -2  -4   5   11.38    2.35
  -5  -1  -6  590.33   34.89
  -5  -1  -6  594.87   34.69
   5   1   6  571.17   33.56
   5   1   6  628.31   35.24
   6  -4  -2   21.78    3.05
   6  -4  -2   23.58    4.03
  -6   4   2   25.07    4.50
  -6   4   2   23.94    4.58
  -6   4   2   21.51    3.87
   6  -4  -2   21.98    4.38
   2  -2   7   16.19    3.36
   2  -2   7   17.40    3.29
  -2   2  -7   16.78    3.44
   2  -2   7   15.45    2.89
   2   2   7   20.61    4.50
  -2  -2  -7   17.80    4.11
  -2  -2  -7   15.88    3.36
   2   2   7   17.40    5.55
   2   2   7   18.11    6.18
   7  -3   2    1.92    1.99
  -7   3  -2    1.45    2.15
   7  -3   2    1.41    1.76
  -7   3  -2    1.99    2.89
   7  -3   2    1.41    1.72
  -7   3  -2    1.10    2.11
   7   3   2    2.03    3.36
  -7  -3  -2    2.35    2.58
  -8   2   6   43.14    7.35
  -8   2   6   34.61    6.10
   8  -2  -6   34.22    5.59
   8  -2  -6   30.94    5.59
  -9   1   6   80.41   11.11
   9  -1   2   38.52    4.50
   9  -1   2   45.02    5.20
  -9   1  -2   46.58    6.10
  -9   1  -2   44.98    5.63
   9  -1   2   47.05    5.05
  -9  -1  -2   45.25    8.21
  -9  -1  -2   43.76    5.55
   9   1   2   43.84    5.20
   9   1   2   43.53    4.54
  -6   4   0   65.67    6.88
  -6   4   0   70.91    9.46
   6  -4   0   67.90    9.46
   6  -4   0   59.57    5.79
   6  -4   0   63.95    5.59
  -6  -4   0   64.34    6.49
   6   4   0   64.96    6.14
   0   4   5  150.65   11.77
   0  -4  -5  149.36   11.34
   0   4   5  143.11   11.19
   0   4  -5  144.47   10.48
   0  -4   5  139.23    9.23
   1  -1   8   84.13    6.77
   1  -1   8   79.55    6.81
  -1   1  -8   84.87    7.59
   1  -1   8   81.86    7.31
   2  -2  -8   37.16    5.91
  -2   2   8   40.36    6.14
   1   1   8   91.21   10.21
  -1  -1  -8   87.92    8.37
   1   1   8   87.49    9.93
   1   1   8   84.87    7.51
  -2  -2   8   35.98    4.50
 -10   0   5   14.63    3.87
   4  -4   3   18.34    3.32
   4  -4   3   19.24    4.62
  -4   4  -3   18.23    3.60
  -4   4  -3   19.79    5.83
   4   4   3   20.96    6.77
  -4  -4  -3   19.63    4.58
   6  -4  -3  227.15   17.64
   6  -4  -3  228.68   14.98
  -6   4   3  242.49   16.39
  -6   4   3  213.27   15.25
  -6   4   3  225.59   18.26
  -3   3   7   35.24    5.98
   3  -3  -7   30.43    5.55
   3  -3  -7   32.89    5.63
  -3  -3   7   27.38    3.44
   4  -2  -8   75.76    8.37
  -4   2   8   73.10    8.17
  -4  -2   8   66.14    7.35
  -4   0  -7  302.95   19.59
   4   0   7  291.57   18.42
   4   0   7  293.49   19.56
   4   0   7  305.45   18.38
   1  -3  -7  351.56   23.19
   1  -3  -7  336.94   20.06
  -1   3   7  351.37   22.96
  -1   3   7  327.79   20.57
  -1  -3   7  339.17   19.16
  -1  -3   7  272.09   16.23
   1  -5   0   34.53    4.34
   1  -5   0   42.12    7.63
  -1   5   0   34.93    4.38
  -1   5   0   34.03    6.26
   1  -5   0   30.86    4.26
  -1  -5   0   36.37    4.54
  -1  -5   0   38.64    5.63
   4  -4  -5   15.17    4.65
  -4   4   5   17.25    4.42
   4  -4  -5   14.98    3.40
   4  -4  -5   15.57    3.60
  -4   4   5   13.18    3.87
   1  -5  -1   64.14    6.22
  -1   5   1   60.19    6.14
  -1   5   1   61.95    6.26
   1  -5  -1   68.01    7.16
   1  -5  -1   62.89    6.49
  -1  -5   1   70.48    6.92
  -1  -5   1   51.12    4.81
  -2   0  -8  125.90   10.33
   2   0   8  119.33   10.95
   2   0   8  130.43    9.78
   2   0   8  126.29    9.46
 -10   0  -1    0.63    2.35
 -10   0  -1    2.89    1.99
  10   0   1    0.39    2.46
   8   0   4   46.15    5.48
   8   0   4   49.71    5.36
  -8   0  -4   48.73    6.34
  -8   0  -4   50.14    8.41
  -8   0  -4   47.21    5.98
   1  -5   1   93.67    7.12
   1  -5   1  114.59    8.88
  -1   5  -1  109.39    8.53
  -1  -5  -1  115.96   10.05
  -1  -5  -1  113.03    9.15
   6  -4   1   44.31    6.06
   6  -4   1   39.58    4.65
   6  -4   1   40.83    5.16
  -6   4  -1   41.77    5.71
  -6   4  -1   40.95    5.44
  -6  -4  -1   41.65    7.86
   6   4   1   44.16    5.48
  -6   2  -5   26.48    4.50
  -6   2  -5   25.46    4.62
   6  -2   5   24.37    4.18
   6  -2   5   25.73    4.22
  -6  -2  -5   22.96    4.54
   6   2   5   22.61    6.69
   6   2   5   25.70    4.42
  -6  -2  -5   23.66    4.54
   8  -2   3   88.74    7.27
   8  -2   3   91.40    8.02
  -8   2  -3   88.55   10.33
  -8   2  -3   83.54    7.20
  -8   2  -3   91.13    8.57
   8  -2   3   87.37    7.67
   8   2   3   89.13    8.25
  -8  -2  -3  100.51    9.35
   8   2   3   86.08    7.35
  -8  -2  -3   79.51    7.39
  10  -2  -2   48.58    5.75
  10  -2  -2   49.67    5.28
 -10   2   2   50.84    7.47
 -10   2   2   50.45    6.88
 -10  -2   2    0.70    2.70
  -7   1   8  402.56   27.53
  -7   1   8  391.85   26.60
   0  -2  -8  377.73   24.37
   0   2   8  363.57   22.45
   0   2   8  404.87   25.42
   0  -2   8  374.01   21.43
   0  -2   8  310.58   19.32
 -10   2   3   21.59    7.27
 -10   2   3   15.84    3.60
  10  -2  -3   20.26    4.89
  10  -2  -3   19.56    3.83
  -2   0   9   30.39    4.97
   2   0  -9   27.53    6.65
  -1   5   2  140.45   10.64
  -1   5   2  141.23   10.79
   1  -5  -2  143.65   13.02
   1  -5  -2  146.74   14.12
   1  -5  -2  140.33   10.87
  -1  -5   2  136.26    9.97
   4   0  -9   20.69    4.46
  -4   0   9   21.00    4.30
  -6   4   4   56.75    7.04
  -6   4   4   56.32    6.92
   6  -4  -4   65.28    7.63
   6  -4  -4   60.15    8.10
  -6   4   4   62.62    7.31
   3  -3   6  454.23   25.58
  -3   3  -6  451.92   28.08
   3  -3   6  488.18   27.22
   3   3   6  496.94   30.82
  -3  -3  -6  516.53   30.15
  -3  -3  -6  460.06   28.63
  -5   3   7   35.43    8.49
   5  -3  -7   30.15    5.55
   5  -3  -7   27.46    3.56
 -10   2   1  299.20   20.34
 -10   2   1  282.34   17.87
  10  -2  -1  284.10   19.05
  10  -2  -1  301.86   19.16
 -10  -2   1   26.91    6.77
  -6   0  -6   26.75    4.85
  -6   0  -6   26.79    5.83
   6   0   6   22.80    3.60
   6   0   6   25.19    4.50
   6   0   6   27.96    4.42
   7  -3  -6   46.50    5.08
   7  -3  -6   52.64    6.38
  -7   3   6   46.70    6.53
  -7   3   6   47.71    6.10
  -7   3   6   46.70    9.58
   7  -1   5   75.25    7.16
  -7   1  -5   74.86    7.12
  -7   1  -5   79.04    7.90
   7  -1   5   79.16    9.03
   7  -1   5   68.99    5.83
  -7   1  -5   75.64    7.82
  -7  -1  -5   74.86    7.82
   7   1   5   74.15    7.55
   7   1   5   89.02    7.94
  -7  -1  -5   87.76    8.17
  -9   3   2   90.78    8.10
  -9   3   2   92.18    8.76
   9  -3  -2   99.46    8.33
  -9   3   2  100.36   10.95
   9  -3  -2   97.31    8.41
   1  -5   2  318.40   19.05
  -1   5  -2  351.02   20.85
   1   5   2  329.55   19.99
  -1  -5  -2  349.96   23.94
  -1  -5  -2  342.57   22.25
  -1  -5  -2  313.71   19.75
 -10   0   6  112.33    9.93
   3  -5  -1   53.70    5.67
  -3   5   1   59.49    6.53
  -3   5   1   55.07    8.37
   3  -5  -1   54.60    5.79
   3  -5  -1   52.84    5.98
   7  -3   3  257.19   15.88
  -7   3  -3  248.78   16.82
   7  -3   3  246.24   15.84
  -7   3  -3  238.03   17.44
  -7   3  -3  249.41   16.11
   7  -3   3  208.77   13.88
  -3  -5   1   56.83    6.49
  -7  -3  -3  253.79   17.60
   7   3   3  244.28   16.93
   3  -1  -9   84.32    8.80
  -3   1   9   91.05   11.42
  -3  -1   9   84.67    7.82
   3  -5   0   17.33    4.65
   3  -5   0   21.04    3.99
  -3   5   0   19.20    6.02
   3  -5   0   19.56    5.51
  -3   5   0   18.11    3.87
  -3  -5   0   20.14    3.72
  -3  -5   0   19.87    4.46
 -10   2   4    6.73    4.07
  10  -2  -4   10.76    2.86
  -2   4  -5  168.72   12.01
   2  -4   5  158.75   10.76
  -2  -4  -5  181.55   13.92
   2   4   5  173.46   14.00
  -9   3   3   28.63    5.40
   9  -3  -3   32.38    6.84
  -9   3   3   27.14    4.77
   9  -3  -3   28.16    4.50
  -9   3   3   27.26    6.73
  -9   3   1    9.27    5.55
  -9   3   1   10.09    2.97
  -9   3   1    6.41    3.40
   9  -3  -1    8.41    4.58
   9  -3  -1   10.44    4.69
  -9  -3   1    7.08    2.89
   1  -3   7  124.65    8.96
   1  -3   7  129.65    9.50
  -1  -3  -7  139.31   10.68
  -1  -3  -7  126.05   11.15
   1   3   7  125.58   10.60
   1   3   7  139.27   11.62
   6  -2  -8  113.42    9.31
   6  -2  -8  127.38   11.34
  -6   2   8  125.86   11.19
   5  -3   5   51.78    5.55
  -5   3  -5   56.36    6.41
  -5   3  -5   52.72    6.14
   5  -3   5   56.79    6.14
  -5  -3  -5   56.75    6.61
  -5  -3  -5   44.59    7.63
   5   3   5   54.36    6.96
  -9   1   7   24.05    5.59
  -8   0   8   53.82    6.96
  -9   1  -3   27.03    4.97
  -9   1  -3   27.18    6.73
   9  -1   3   22.45    5.40
   9  -1   3   27.77    4.30
  -9  -1  -3   26.60    4.85
  -9  -1  -3   27.81    5.28
   9   1   3   25.27    5.24
   9   1   3   22.96    4.22
  -8   2   7   13.41    3.99
  -8   2   7   11.73    6.61
  -2   4   6   27.46    5.36
  -2   4   6   26.32    4.54
   2  -4  -6   24.87    4.85
   2  -4  -6   28.55    4.62
  -2  -4   6   19.87    3.99
   3  -5  -2  244.17   18.73
   3  -5  -2  222.15   14.90
  -3   5   2  224.06   15.76
  -3   5   2  240.33   16.54
   3  -5  -2  236.42   19.01
  -3  -5   2  209.67   13.53
  11  -1  -2  113.62    9.46
 -11   1   2  116.67   10.48
 -11  -1   2    0.04    3.64
 -11  -1   2   84.60    6.65
 -10   2   0   90.42   10.36
  10  -2   0   94.76    7.90
 -10   2   0   89.99   11.30
  10  -2   0   95.55    8.57
 -10  -2   0   28.75    7.39
 -11   1   3   13.26    4.30
  11  -1  -3   15.02    4.93
   6  -4   2    1.53    1.84
   6  -4   2    1.49    1.99
  -6   4  -2    1.56    2.19
  -6   4  -2    1.37    3.25
   6  -4   2    1.80    2.58
  -6  -4  -2    1.41    3.64
   6   4   2    1.68    2.46
  -4   4  -4  112.36    9.27
  -4   4  -4   99.77    8.41
   4  -4   4   98.28    7.90
   4  -4   4  111.15    8.49
   4   4   4  115.65   10.76
  -4  -4  -4  115.69   10.52
  -1   5   3   37.62    5.28
  -1   5   3   40.13    5.75
   1  -5  -3   38.72    5.87
   1  -5  -3   41.26    6.02
   1  -5  -3   41.46    5.67
  -1  -5   3   37.78    4.58
  -3   5  -1   28.43    4.50
  -3   5  -1   31.99    4.85
   3  -5   1   29.10    4.11
   3  -5   1   25.03    3.60
   3  -5   1   27.38    5.67
  -3  -5  -1   30.82    5.48
  -3  -5  -1   32.23    4.97
  -1   1   9  171.70   12.87
   1  -1  -9  174.94   13.61
   1   1  -9  151.04   11.97
  -1  -1   9  175.37   12.28
   5  -1  -9   81.82    8.96
  -5   1   9   80.76   10.56
  -5  -1   9   73.88    7.04
   0   0   9    1.06    2.19
   0   0   9    1.45    1.92
   0   0   9    0.66    1.68
   0   0  -9    0.86    3.21
   9  -3  -4   39.03    5.40
   9  -3  -4   35.94    5.16
  -9   3   4   36.53    5.44
  -9   3   4   35.71    6.18
  -9   3   4   35.28    7.12
  -9   3   0  127.15   12.67
  -9   3   0  133.33   10.91
   9  -3   0  132.74   10.17
  -9   3   0  120.73    9.31
   9  -3   0  127.42   10.13
 -10   0  -2   45.06    6.06
 -10   0  -2   38.48    7.47
  10   0   2   43.30    4.77
 -10   0  -2   44.12    6.49
  -9  -3   0   80.76    7.98
   6   0  -9   38.72    5.71
  -6   0   9   37.00    5.32
 -11   1   1  184.99   17.17
  11  -1  -1  197.00   13.88
 -11  -1   1    0.00    4.46
 -11  -1   1  173.26    8.76
   0   4   6   10.87    3.64
   0  -4  -6    6.18    3.48
   0  -4  -6   10.56    3.64
   0   4   6   12.71    3.95
   0  -4   6    9.15    2.66
 -11   1   4   43.76    6.41
  11  -1  -4   41.65    6.77
   4  -4  -6    8.60    3.01
   4  -4  -6    9.00    3.91
  -4   4   6    8.53    5.71
  -4   4   6    4.42    3.48
  -6   4   5   85.22   11.11
  -6   4   5   79.47    8.88
  -6   4   5   89.09   11.26
   6  -4  -5   81.62    9.15
   6  -4  -5   95.00    9.23
 -10   2   5   77.91   11.81
  10  -2  -5   73.21    6.77
  -1   5  -3   62.38    6.22
   1  -5   3   60.78    7.55
  -1  -5  -3   57.61    6.88
  -1  -5  -3   66.61    7.35
   1   5   3   64.69    7.63
   3  -5  -3    0.63    1.96
  -3   5   3    0.70    2.15
   3  -5  -3    0.31    1.88
   3  -5  -3    0.20    2.03
  -3   5   3    0.98    3.09
  -3  -5   3    0.47    1.99
  -3   1  -8  122.65   10.29
   3  -1   8  120.15   11.69
   3  -1   8  123.90    9.27
   3  -1   8  134.46   11.89
   3   1   8  118.27   10.21
   3   1   8  134.50   10.44
  -3  -1  -8  128.32   10.95
   3   1   8  124.88   11.73
   4  -2   7  559.63   31.52
   4  -2   7  566.40   31.01
  -4   2  -7  566.95   33.13
   4  -2   7  568.39   31.25
  -4   2  -7  509.38   30.43
   4   2   7  660.69   41.42
  -4  -2  -7  591.59   33.95
   4   2   7  593.70   38.60
  -4  -2  -7  573.75   35.24
   5  -1   7  219.64   13.96
  -5   1  -7  223.36   17.72
  -5   1  -7  219.72   15.37
   5  -1   7  210.57   14.71
   5  -1   7  223.05   14.39
   5   1   7  193.79   16.82
  -5  -1  -7  199.23   15.14
  -5  -1  -7  223.28   16.11
   5   1   7  355.20   21.90
  -3   5  -2   25.46    4.38
  -3   5  -2   33.52    4.97
   3  -5   2   30.90    4.42
   3  -5   2   26.48    5.20
  -3  -5  -2   31.33    5.32
   3   5   2   32.15    5.55
   2  -2   8  341.67   22.41
   2  -2   8  302.68   17.80
   2  -2   8  369.95   21.39
   3  -3  -8    4.50    3.48
  -3   3   8    5.91    3.75
   2   2   8  383.28   24.44
   2   2   8  397.72   24.99
   2   2   8  346.68   22.37
  -2  -2  -8  362.44   23.78
  -3  -3   8    2.78    2.07
  10  -2   1    6.22    2.82
 -10   2  -1    5.12    2.97
  10  -2   1    2.97    4.03
 -10   2  -1    6.22    3.32
 -10  -2  -1    4.26    3.25
  -8   2  -4   90.89    8.60
   8  -2   4   95.63    8.25
  -8   2  -4   89.56    8.92
   8  -2   4   84.05    9.23
  -8  -2  -4   95.66    9.39
  -8  -2  -4   83.07   10.17
   8   2   4   89.29    7.90
   8   2   4   90.46    8.68
  11  -1   0  149.28   11.30
 -11   1   0  103.80    9.35
 -11   1   0  154.56   11.81
  11  -1   0  143.22   11.62
 -11  -1   0    9.43    8.45
 -11  -1   0  132.08    8.96
 -11   1   5  130.04   11.73
 -10   0   7    0.04    1.88
   9  -3  -5    4.03    2.58
   9  -3  -5    5.05    2.97
  -9   3   5    6.69    3.05
  -9   3   5    5.40    3.79
  -9   3   5    4.85    2.86
   9  -3   1    4.73    2.82
  -9   3  -1    6.45    3.25
  -9   3  -1    5.98    3.09
  -9   3  -1    5.87    3.99
   9  -3   1    7.00    2.93
  -9  -3  -1    5.05    3.21
   7  -3  -7   26.28    4.73
   7  -3  -7   33.44    5.20
  -7   3   7   36.18    8.21
  -7   3   7   29.72    8.53
  -7   3   7   28.79    4.93
  -8   0  -5  122.65   12.83
  -8   0  -5  124.10   10.29
  -8   0  -5  122.77   10.33
   8   0   5  127.27    9.74
   8   0   5  121.79   12.40
  -8   4   2   11.22    3.64
   8  -4  -2   10.29    3.99
  -8   4   2   10.36    3.60
  -8   4   2   11.26    3.79
   8  -4  -2    9.66    4.97
  -1   5   4   44.04    5.75
   1  -5  -4   45.09    5.98
   1  -5  -4   47.28    6.73
   1  -5  -4   45.45    6.41
  -1  -5   4   41.73    4.73
  -1   3   8  111.86    9.27
   1  -3  -8  118.58   10.79
  -1   3   8  132.00   14.28
   1  -3  -8  101.18    8.06
  -1  -3   8  116.39    9.15
   2  -2  -9   14.12    4.26
  -2   2   9    1.68    6.26
  -2  -2   9   14.94    3.91
  -8   4   1   86.08    7.94
   8  -4  -1   87.10    8.17
  -8   4   1   95.86   11.38
   8  -4  -1   94.61    8.53
  -8   4   1   84.95    7.94
   4  -2  -9   65.78    8.10
  -4   2   9   69.46    7.90
  -4  -2   9   58.98    5.94
   6  -4   3   25.66    4.07
  -6   4  -3   25.27    4.42
  -6   4  -3   24.40    4.54
   6  -4   3   14.98    4.50
   6  -4   3   24.52    4.18
   6   4   3   27.46    7.55
  -6  -4  -3   27.46    5.12
   5  -5  -1  120.42    9.50
  -5   5   1  126.25   10.95
  -5   5   1  127.50   12.67
   5  -5  -1  127.07    9.27
   5  -5  -1  129.22   10.56
  -5  -5   1  116.98    9.31
  -7   3  -4  146.20   12.95
   7  -3   4  170.64   11.69
   7  -3   4  164.07   11.58
   7  -3   4  117.14    8.57
  -7   3  -4  169.39   12.05
  -7   3  -4  211.71   16.66
  -7  -3  -4  184.52   16.82
   7   3   4  169.11   13.41
   8  -4  -3   68.21    7.59
  -8   4   3   64.34    9.74
   8  -4  -3   61.95    6.73
  -8   4   3   61.40    7.20
  -8   4   3   61.25    9.43
   6  -2   6    1.60    2.07
   6  -2   6    1.92    3.13
   6  -2   6    1.96    1.96
  -6   2  -6    1.53    2.46
  -6   2  -6    0.90    2.15
  -6  -2  -6    1.21    2.27
   6   2   6    1.64    2.54
   6   2   6    1.02    2.31
  -6  -2  -6    1.56    3.56
   1  -1   9   45.49    5.71
   1  -1   9   39.11    4.65
  -1   1  -9   39.78    5.51
   1  -1   9   39.85    4.85
   1   1   9   50.77    6.26
   1   1   9   41.50    5.36
   1   1   9   45.21    6.14
  -1  -1  -9   44.78    8.80
   5  -5  -2   36.53    5.36
   5  -5  -2   36.41    4.54
  -5   5   2   37.51    5.59
  -5   5   2   37.08    6.34
   5  -5  -2   37.04    4.97
  -5  -5   2   28.86    3.91
   3  -5  -4  162.62   15.84
   3  -5  -4  161.72   12.24
   3  -5  -4  160.86   12.28
  -3   5   4  166.02   13.02
  -3   5   4  166.26   15.61
  -3  -5   4  132.86   10.21
   5  -5   0  146.90   10.44
   5  -5   0  140.45   12.79
  -5   5   0  146.74   11.73
   5  -5   0  130.00    9.50
  -5   5   0  144.51   11.34
  -5  -5   0  130.90    9.86
  -5  -5   0  137.79   10.83
  -5   3   8   80.22   11.89
   5  -3  -8   74.58    8.64
   4   0   8  198.96   13.57
   4   0   8  194.93   14.12
   4   0   8  197.86   15.17
  -4   0  -8  193.75   14.31
 -10   2   6   16.04    5.01
  -7   1   9   61.36    9.50
  -7   1   9   55.30    7.90
  -8   4   0   10.17    4.93
   8  -4   0    8.06    4.58
   8  -4   0    8.72    2.62
  -8   4   0   12.09    3.64
   8  -4   0    9.46    5.01
  -8   4   0   10.13    3.01
  -8  -4   0   -0.04    1.72
   2  -4   6    6.73    2.66
  -2  -4  -6    9.54    3.72
   2   4   6   10.91    4.07
  -9   1   8   28.51    5.98
   9  -1   4   25.23    4.38
   9  -1   4   28.63    4.42
  -9   1  -4   27.30    5.16
  -9   1  -4   27.38    5.05
  -9   1  -4   28.36    7.16
  -9  -1  -4   27.03    5.01
  -9  -1  -4   40.21    7.74
   9   1   4   27.42    4.38
   9   1   4   25.93    4.46
  -3   3  -7   11.81    3.29
   3  -3   7   13.85    3.36
   3  -3   7   10.13    2.66
   3  -3   7   14.59    4.62
  -3  -3  -7   11.30    3.64
  -3  -3  -7   -1.02    5.05
   3   3   7   13.53    3.95
   1  -5   4  120.58    9.00
  -1   5  -4  119.13    9.58
  -1  -5  -4  125.08   10.87
   1   5   4  129.30   11.03
  -6   4   6   20.77    4.97
   6  -4  -6   25.70    4.07
   6  -4  -6   25.03    5.24
  -6   4   6   26.20    5.08
  -6   4   6   27.46    5.63
  -8   2   8   36.92    5.67
  -8   2   8   35.75    9.00
 -10   0  -3  122.81   13.02
 -10   0  -3  129.85   11.11
 -10   0  -3  109.31    9.78
  10   0   3  125.35   11.26
   4  -4   5   50.77    5.83
   4  -4   5   44.16    4.93
  -4   4  -5   45.49    5.63
  -4   4  -5   49.71    6.18
   4   4   5   50.65    7.31
  -4  -4  -5   53.03    9.43
  -7   1  -6   39.11    5.71
   7  -1   6   36.37    4.30
   7  -1   6   42.94    7.55
  -7   1  -6   42.43    5.91
   7  -1   6   43.22    5.32
   7   1   6   43.06    5.59
   7   1   6   41.73    5.75
  -7  -1  -6   42.47    7.31
  -7  -1  -6   40.56    5.87
   3  -5   3   76.03    8.21
  -3   5  -3  117.41    9.35
   3  -5   3  117.57   10.40
  -3   5  -3   93.24    7.67
   3   5   3  123.90   10.72
  -3  -5  -3  110.25    9.89
   5  -5  -3   19.71    5.28
  -5   5   3   20.85    4.85
  -5   5   3   22.14    4.73
   5  -5  -3   19.91    4.54
   5  -5  -3   17.95    5.71
   2  -4  -7  237.60   17.44
   2  -4  -7  200.99   15.68
  -2   4   7  238.89   17.44
  -2   4   7  222.11   14.59
  -2  -4   7    0.08    1.72
 -12   0   3   20.34    6.06
  -8   4   4   77.75    8.29
  -8   4   4   78.38    8.21
   8  -4  -4   79.36    7.47
   8  -4  -4   86.94   10.79
  -8   4   4   80.33    8.21
 -11   1  -1   15.25    5.67
 -11   1  -1   16.58    4.42
  11  -1   1   15.80    3.36
 -11  -1  -1   14.47    3.64
 -11  -1  -1   15.72    4.46
   2   0   9   91.32    8.10
   2   0   9   87.02    7.82
  -2   0  -9   90.93    8.92
   2   0   9   91.52    7.94
 -12   0   2   81.23    7.82
  -5   5  -1    7.12    3.05
   5  -5   1    4.50    2.70
   5  -5   1    5.01    3.36
   5  -5   1    5.51    2.66
  -5   5  -1    3.75    2.89
 -11   1   6   56.48    7.63
  -5  -5  -1    0.04    1.21
  -5  -5  -1    0.00    1.92
   6   0   7    0.51    1.84
   6   0   7    0.23    2.03
  -6   0  -7    0.39    1.92
   6   0   7    0.39    1.84
  -5   3  -6  330.17   21.43
   5  -3   6  332.60   22.76
   5  -3   6  345.42   20.30
  -5  -3  -6  291.06   19.67
  -5  -3  -6  355.87   24.64
   5   3   6  344.37   22.80
   0   2   9   41.11    6.22
   0  -2  -9   39.42    6.22
   0   2   9   37.27    5.08
   0  -2   9   28.67    5.44
   0  -2   9   42.55    7.31
 -10   2  -2  294.85   19.75
 -10   2  -2  282.46   18.97
  10  -2   2  272.09   17.48
  10  -2   2  285.04   17.87
 -10  -2  -2  302.95   20.81
  -6   2   9   67.50    8.02
   6  -2  -9   66.84    8.13
  -4   0  10   94.53   11.11
   4   0 -10   73.76    7.78
 -12   0   4   55.50    6.57
  -9   3   6   84.32    9.03
  -9   3   6   75.37    7.82
  -9   3   6   72.75    7.20
   9  -3  -6   77.17    9.39
   9  -3  -6   68.48    6.65
  -9   3  -2   16.39    4.07
  -9   3  -2   16.07    5.01
   9  -3   2   13.57    3.09
   9  -3   2   16.70    5.32
  -9   3  -2   17.25    4.22
   9  -3   2   18.93    5.40
  -9  -3  -2   17.68    4.58
  -4   4   7    1.17    3.64
   4  -4  -7    0.82    2.46
   4  -4  -7    1.13    2.31
  -4   4   7   -0.04    2.11
  -2   0  10    0.59    1.88
   2   0 -10    0.31    1.84
   1  -3   8   33.36    6.22
   1  -3   8   31.56    4.03
  -1  -3  -8   32.03    4.38
  -1  -3  -8   35.86    8.10
   1   3   8   36.41    7.82
   1   3   8   34.81    7.43
 -12   0   1   48.38    5.12
 -12   0   1    0.04    4.15
   8  -4   1    1.76    1.76
   8  -4   1    2.03    2.31
  -8   4  -1    1.99    2.35
  -8   4  -1    2.07    2.42
   8  -4   1    1.96    2.07
  -8  -4  -1   -0.04    1.92
   0   4   7  233.49   16.23
   0   4   7  204.90   14.82
   0  -4  -7  232.79   17.60
   0  -4  -7  180.34   14.55
   0  -4   7  204.74   12.67
   0  -4   7  189.57   12.48
   1  -5  -5    0.08    3.83
   1  -5  -5   15.06    4.26
   1  -5  -5   16.23    4.07
  -1   5   5   15.49    3.64
  -1  -5   5   13.41    2.82
  -3   1  10   34.65    5.79
   3  -1 -10   34.38    7.90
  -3  -1  10   36.72    7.20
   5  -5  -4   52.64    8.33
   5  -5  -4   57.77    9.86
  -5   5   4   53.07    6.81
  -5   5   4   53.07    6.88
   5  -5  -4   45.41    5.05
   3  -5  -5   16.00    4.81
   3  -5  -5   16.07    3.99
   3  -5  -5   17.60    3.91
  -3   5   5   17.56    4.65
  -3   5   5   16.97    4.54
 -10   0   8    0.20    2.42
 -12   0   5   28.28    4.85
  -8   4   5    3.83    4.65
   8  -4  -5    3.75    3.05
  -8   4   5    6.02    3.13
  -8   4   5    3.56    4.93
   8  -4  -5    4.30    2.62
   6  -4   4   18.93    3.72
  -6   4  -4   18.73    4.11
  -6   4  -4   16.62    4.03
   6  -4   4   17.44    5.20
  -6  -4  -4   22.18    4.97
   6   4   4   18.81    7.35
  -5   5  -2    6.96    2.93
   5  -5   2    7.35    2.70
   5  -5   2    4.81    3.13
   5  -5   2    8.72    2.54
  -5   5  -2    8.72    4.89
   5   5   2   10.44    3.72
  -5  -5  -2    9.07    3.87
   5  -1 -10    8.25    3.60
  -5   1  10    9.46    3.72
  -5  -1  10    4.65    3.95
 -10   2   7   -0.04    1.53
  -6   0  10    0.16    2.39
  -6   0  10    5.79    3.64
  -8   2  -5  355.98   22.57
   8  -2   5  367.01   23.94
   8  -2   5  346.56   21.59
  -8   2  -5  307.92   19.40
  -8   2  -5  364.00   23.35
   8  -2   5  325.05   18.81
  -8  -2  -5  333.42   21.47
   8   2   5  354.73   23.11
   8   2   5  356.53   21.47
  -8  -2  -5  371.59   23.04
  -7   3   8  130.43    9.97
   7  -3  -8  139.04   10.68
  -7   3   8  138.26   14.39
  -7   3   8  125.51   12.24
 -12   0   0   -0.16    2.15
 -12   0   0    1.45    2.03
  -1   1  10   60.03    7.20
   1  -1 -10   57.49    7.27
  -1  -1  10   57.10    6.41
  -3   5  -4   65.59    6.96
   3  -5   4   61.13    6.06
   3   5   4   67.11    7.70
  -3  -5  -4   64.81    7.47
 -11   1  -2  107.01    9.97
 -11   1  -2  105.91    9.15
  11  -1   2  107.44   10.05
 -11  -1  -2  115.96   10.29
 -11  -1  -2   99.34    8.96
   1  -5   5    1.49    1.76
  -1  -5  -5    2.31    3.99
   1   5   5    2.39    2.86
   0   0  10   12.09    5.63
   0   0 -10   11.69    3.75
   7  -3   5   54.56    5.83
   7  -3   5   54.87    5.94
  -7   3  -5   49.71    8.41
  -7   3  -5   41.30    6.84
  -7  -3  -5   57.92    7.12
   7   3   5   52.49    6.73
 -11   1   7   -0.08    1.60
   4  -2   8   71.73    6.49
   4  -2   8   68.60    6.69
   4  -2   8   68.56    6.06
  -4   2  -8   52.76    6.02
   4   2   8   79.20    8.13
  -4  -2  -8   70.05    7.70
   4   2   8   74.00    7.94
  -6   4   7    2.50    3.01
  -6   4   7    1.02    2.82
  -6   4   7    2.97    2.62
   6  -4  -7    2.31    2.86
   6  -4  -7    1.60    1.80
   8  -4   2   47.13    5.36
   8  -4   2   52.53    5.51
   8  -4   2   52.72    6.10
  -8   4  -2   44.43    8.17
  -8   4  -2   56.91    6.14
  -3   3   9   87.06    9.35
   3  -3  -9   76.54    8.72
  -3  -3   9   67.90    7.78
  -8  -4  -2   52.76    8.80
   8   4   2   54.79    6.45
   8   0   6  112.05    9.31
  -8   0  -6  117.21    9.82
   8   0   6   73.21    9.89
  -8   0  -6  120.58    9.23
   5  -1   8    7.67    2.82
   5  -1   8    6.18    2.89
  -5   1  -8    6.10    4.54
   5  -1   8    7.51    3.05
  -5  -1  -8    7.35    3.32
   5   1   8    8.02    3.32
   5   1   8    6.77    3.13
   3  -1   9   -0.55    3.72
   3  -1   9    5.94    2.62
   3  -1   9    5.08    2.62
  -3   1  -9    5.75    2.74
   3   1   9    5.67    3.05
  -3  -1  -9    5.87    3.13
   3   1   9    5.24    2.78
   3   1   9    7.51    3.29
 -10   0  -4   17.68    4.42
  10   0   4   14.43    5.12
 -10   0  -4   18.89    4.30
  10   0   4   17.33    3.56
  -9   3   7   12.91    4.42
  -9   3   7   10.60    3.48
   9  -3  -7    8.49    4.46
  -9   3   7    8.72    2.93
 -10   2  -3   -0.16    2.89
 -10   2  -3    0.39    1.84
  10  -2   3    0.39    2.19
  10  -2   3    0.63    1.68
 -10  -2  -3    0.59    1.99
 -10  -2  -3    0.04    2.15
  -9   3  -3   62.50    6.41
  -9   3  -3   58.74    5.94
  -9   3  -3   64.26    7.27
   9  -3   3   56.08    5.59
   9  -3   3   58.90    5.71
   9  -3   3   66.45    6.61
  -9  -3  -3   67.15    9.50
   9   3   3   60.70    6.81
 -12   0   6    3.32    3.87
   5  -5  -5   26.67    5.36
  -5   5   5   25.42    5.16
  -5   5   5   26.71    7.16
   5  -5  -5   25.50    6.18
 -11   3   2   38.33    5.28
 -11   3   2   39.66    5.98
  11  -3  -2   40.44    5.48
  11  -3  -2   35.43    6.49
 -11   3   3   22.65    4.18
  11  -3  -3   25.34    6.14
  11  -3  -3   23.97    4.03
 -11   3   3   27.18    7.55
  12  -2  -3    8.17    4.77
 -12   2   3    9.03    3.72
  -9   1   9    2.62    2.89
   2  -2   9   30.15    6.49
   2  -2   9   26.63    5.63
   2   2   9   26.40    6.45
   2   2   9   24.95    6.18
  -2  -2  -9   28.86    5.12
  -7   5   2   27.30    7.31
  -7   5   2   26.16    4.89
   7  -5  -2   27.96    7.08
   7  -5  -2   23.23    4.18
  -9   1  -5   74.86    7.24
   9  -1   5   74.54    7.08
   9  -1   5   77.17    8.92
  -9   1  -5   73.29   10.09
  -9   1  -5   75.13    8.06
   9   1   5   81.51    7.24
  -9  -1  -5   73.84    9.70
   9   1   5   73.45    7.39
  -9  -1  -5   84.79    8.29
  -7   5   1   42.79    5.55
   7  -5  -1   35.86    4.11
  -7   5   1   42.08    7.86
   7  -5  -1   43.14    5.55
   7  -5  -1   41.77    5.01
  12  -2  -2   54.60    6.26
 -12   2   2   60.31    9.89
  -1   3   9   38.72    5.79
   1  -3  -9   34.85    8.06
  -1   3   9   27.26    5.83
  -1  -3   9   33.99    6.65
   0  -6   0   36.61    4.93
   0  -6   0   28.90    3.79
   4  -4   6   63.20    6.06
  -4   4  -6   49.04    5.67
   4  -4   6   49.75    6.41
  -4  -4  -6   64.10    7.20
   4   4   6   63.20    7.67
  -6   2  -7   57.81    6.69
   6  -2   7   56.48    7.51
   6  -2   7   56.98    5.63
  -6   2  -7   52.13    6.02
   6  -2   7   56.08    6.30
  -6  -2  -7   60.39    6.18
  -6  -2  -7   54.64    6.73
   6   2   7   62.58    6.84
   6   2   7   56.51    6.88
   5  -3  -9    0.98    2.89
   5  -3  -9    3.56    2.50
  -5   3   9    1.96    4.62
   2  -4   7   11.50    2.46
   2  -4   7   -0.12    2.15
   2   4   7   15.84    5.83
  -2  -4  -7   13.30    3.40
  -2  -4  -7    0.59    4.85
  -8   2   9   18.77    4.26
  -8   2   9   18.97    6.77
   8  -4  -6  105.99    9.11
   8  -4  -6  100.47    8.06
  -8   4   6  103.53   10.40
  -8   4   6  104.35    9.11
  -8   4   6  100.71    9.31
   4  -2 -10   10.40    6.18
  -4   2  10   13.30    4.34
  -4  -2  10   10.95    2.97
   0  -6  -1    3.91    3.29
   0  -6  -1    3.91    2.66
   0  -6   1    4.07    2.23
  12  -2  -4    5.24    4.15
 -12   2   4    8.10    5.44
  -5   5  -3   33.99    4.89
  -5   5  -3   27.85    6.18
   5  -5   3   28.32    4.03
   5  -5   3   33.60    5.79
  -5  -5  -3   35.94    5.83
   5   5   3   37.35    5.79
  11  -3  -1   47.44    5.24
  11  -3  -1   45.45    5.87
 -11   3   1   42.59    7.55
 -11   3   1   42.40    5.83
 -11  -3   1    0.00    1.37
 -12   0  -1    2.97    2.78
 -12   0  -1    3.95    3.09
  11  -3  -4   18.23    3.48
 -11   3   4   17.29    3.79
 -11   3   4   21.75    4.97
  11  -3  -4   20.02    3.99
  -7   5   3    6.14    3.44
  -7   5   3    7.12    5.20
   7  -5  -3    7.63    2.93
   7  -5  -3    8.33    3.52
  -7   1  10    0.16    4.89
  -7   1  10   40.17    5.01
  -2   2  10   97.27    9.43
   2  -2 -10  100.28   12.24
  -2  -2  10   99.11    8.49
  -7   5   0   11.65    3.72
  -7   5   0   13.14    3.60
   7  -5   0   10.83    2.93
   7  -5   0   10.83    2.66
   7  -5   0   11.11    4.73
  -7  -5   0    0.00    1.33
   2  -4  -8    0.39    3.25
   2  -4  -8    7.16    2.35
  -2   4   8    6.14    2.42
  -2   4   8   10.13    3.56
  -2  -4   8    0.00    1.25
 -12   2   1   15.41    3.99
 -12   2   1    3.48    3.32
  12  -2  -1   11.97    2.97
  12  -2  -1   14.16    3.52
 -12  -2   1    0.04    1.17
   1  -5  -6   12.95    3.64
   1  -5  -6   12.09    4.89
  -1   5   6   10.60    3.13
   1  -5  -6   -0.04    3.44
  -1  -5   6    9.07    2.42
   3  -5  -6   32.27    4.62
   3  -5  -6   35.79    6.77
   3  -5  -6   37.62    6.14
  -3   5   6   35.12    5.51
  -3   5   6   37.55    6.02
   2  -6   0   47.32    5.05
   2  -6   0   38.05    4.26
  -2   6   0   48.58    5.12
  -2  -6   0   46.11    5.36
  -2  -6   0   34.34    5.48
  -2   6   1   36.72    6.53
  -2   6   1   39.31    4.73
   2  -6  -1   43.45    6.92
   2  -6  -1   38.60    4.85
   2  -6  -1   37.43    5.94
  -2  -6   1   43.14    5.12
   3  -3   8   33.56    6.34
   3  -3   8   31.56    5.87
  -4   4   8    9.74    5.48
  -4   4   8    2.11    3.40
   4  -4  -8    9.50    3.44
   4  -4  -8    6.30    2.19
  -3  -3  -8   27.77    5.08
   3   3   8   32.46    5.32
  -3  -3  -8   34.61    4.65
   7  -1   7    0.82    1.60
  -7   1  -7    1.25    2.07
   7  -1   7    1.13    1.88
   7  -1   7    1.41    1.96
  -7  -1  -7    1.06    2.66
   7   1   7    1.06    2.07
   7   1   7    1.17    2.15
  -7  -1  -7    0.82    3.17
   5  -3   7   15.25    3.44
  -5   3  -7   15.64    3.56
   5  -3   7   15.53    3.13
   5  -3   7   16.07    3.32
   5   3   7   16.66    4.18
  -5  -3  -7   18.62    3.75
  -5  -3  -7    1.37    5.36
   0  -6  -2    0.63    1.45
   0  -6  -2   -0.35    1.76
   0  -6   2    0.47    1.41
  -4   0  -9   -0.23    1.84
   4   0   9    0.20    1.72
   4   0   9    0.00    1.06
   4   0   9    0.16    1.10
   1  -1  10    0.12    1.33
   1  -1  10    0.43    1.64
  -1   1 -10    0.59    1.49
   1   1  10    0.66    2.50
  -1  -1 -10    0.23    1.68
   1   1  10    0.12    1.37
  -2   6  -1    9.74    4.22
   2  -6   1   11.89    4.42
  -2  -6  -1    9.31    2.86
  -2  -6  -1   12.52    3.79
 -10   2   8    1.56    2.78
  12  -2  -5   63.63    7.82
 -12   2   5   68.44    7.86
  -2   6   2   11.81    3.21
  -2   6   2   13.65    3.36
   2  -6  -2   14.04    3.36
   2  -6  -2   13.38    4.73
   2  -6  -2   14.59    3.52
  -2  -6   2   13.92    2.97
  11  -3   0   33.75    5.98
  11  -3   0   25.66    6.10
 -11   3   0   27.10    6.84
 -11   3   0   24.64    4.58
 -11  -3   0    0.00    0.90
  -7   5   4   91.09   10.79
  -7   5   4   95.00    8.96
   7  -5  -4   98.87   11.54
   7  -5  -4   88.47    7.70
  -6   4  -5    4.15    3.01
   6  -4   5    7.31    2.74
   6  -4   5    8.57    2.66
  -6  -4  -5    9.39    3.48
   6   4   5    8.68    5.44
 -11   3   5   24.91    7.35
  11  -3  -5   22.72    3.75
  -6   2  10   13.41    3.44
  -6   2  10   -0.04    2.89
 -11   1  -3   79.51   10.01
 -11   1  -3   83.54    8.21
  11  -1   3   79.67    6.73
 -11   1  -3   76.54    7.70
 -11  -1  -3   74.23    7.27
 -11  -1  -3   86.32    8.33
  -8   4  -3   31.91    5.20
  -8   4  -3   36.49    4.97
   8  -4   3   33.67    4.58
   8  -4   3   31.84    4.26
   8  -4   3   26.40    3.52
   8   4   3   35.83    5.08
  -8  -4  -3   34.18    5.36
  10  -4  -2   13.30    3.44
  10  -4  -2   13.30    3.40
 -10   4   2   12.75    3.83
 -10   4   2   14.67    3.60
 -10   4   2   12.67    3.29
   7  -5   1   17.76    3.21
   7  -5   1   19.99    3.52
  -7   5  -1   20.22    4.03
  -7   5  -1   21.20    4.15
   7  -5   1   19.83    3.79
  -7  -5  -1   -0.08    2.70
  -7  -5  -1   19.79    3.40
   3  -5   5   23.66    3.87
   3   5   5   26.67    5.28
  -3  -5  -5   27.49    4.89
   6   0   8    9.74    4.46
   6   0   8    7.24    3.25
  -6   0  -8    7.90    3.17
   0  -4  -8   26.87    4.97
   0   4   8   34.57    4.73
   0   4   8   32.03    4.73
   0  -4  -8   32.58    4.26
   0  -4   8    0.35    2.50
   0  -4   8   26.28    2.86
 -12   2   0    9.15    3.17
 -12   2   0    1.13    2.66
  12  -2   0    5.94    3.48
 -12  -2   0    0.00    1.06
 -10   4   3   -0.08    4.03
 -10   4   3    3.36    2.46
  10  -4  -3    4.34    2.42
 -10   4   3    2.54    2.58
  10  -4  -3    4.26    3.68
 -13   1   3    4.11    2.78
 -11   1   8    6.61    3.48
 -13   1   2    2.93    2.54
 -13  -1   2    0.00    0.90
 -10   4   1   43.84    5.16
 -10   4   1   44.59    5.71
 -10   4   1   41.38    5.16
  10  -4  -1   47.25    5.36
  10  -4  -1   46.50    5.44
   1  -5   6   59.72    4.30
   1  -5   6    0.00    2.35
  -1  -5  -6   67.66    6.88
   1   5   6   72.00    7.43
 -13   1   4    1.84    2.50
   0   2  10   14.43    3.75
   0  -2 -10   11.69    3.83
   0   2  10    5.94    3.99
   0  -2  10   14.31    4.93
   1  -3   9   34.89    4.22
   1  -3   9   25.70    3.75
  -1  -3  -9   33.32    5.67
   1   3   9   34.89    4.81
   1   3   9   32.74    4.85
   2   0  10   11.19    3.21
   2   0  10   10.17    2.89
   2   0  10   11.11    3.29
  -2   0 -10   10.76    3.48
  -5   5   6   16.31    4.34
  -5   5   6   17.56    4.30
   5  -5  -6   17.76    4.54
   5  -5  -6   17.01    4.73
   2  -6   2    8.64    2.62
  -2   6  -2    7.94    2.58
  -2  -6  -2    9.54    3.48
  -2  -6  -2    5.71    4.18
  -4   0  11    2.19    2.35
   4   0 -11    1.25    2.07
  -7   3   9   24.09    7.47
  -7   3   9   31.21    7.35
   7  -3  -9   27.89    4.03
   0  -6  -3   31.76    5.05
   0   6   3   27.14    4.15
   0  -6  -3   29.02    4.38
   0  -6   3   30.66    3.87
  -8   2  -6   17.76    4.15
   8  -2   6   18.66    5.12
   8  -2   6   16.54    3.52
   8  -2   6   16.04    2.89
  -8   2  -6   16.15    3.52
 -10   4   4    9.50    3.64
  10  -4  -4   12.44    4.69
  10  -4  -4   12.79    3.17
 -10   4   4    9.46    5.05
 -10   4   4   10.95    3.29
  -2   6   3   30.98    6.45
  -2   6   3   31.41    5.91
   2  -6  -3   30.70    4.46
   2  -6  -3   30.94    4.50
   2  -6  -3   29.88    4.46
   8   2   6   18.11    6.10
   8   2   6   18.38    3.79
  -8  -2  -6   19.83    4.03
  -8  -2  -6   14.78    3.72
  -2  -6   3   28.32    3.60
  -9   3   8   14.04    4.26
  -9   3   8   13.18    3.48
 -12   0  -2    0.27    1.76
 -12   0  -2    0.20    1.60
  -6   4   8   74.23    8.96
   6  -4  -8   64.49    6.38
   6  -4  -8   96.33    8.29
  -6   4   8   91.48    9.00
  -9   3  -4   21.75    6.26
   9  -3   4   19.79    3.68
   9  -3   4   24.33    3.83
  -9   3  -4   19.59    3.79
  -9  -3  -4   22.96    4.62
   9   3   4   19.28    3.87
 -10   2  -4   34.53    5.12
  10  -2   4   30.94    4.07
  10  -2   4   35.00    4.58
 -10   2  -4   34.14    4.69
 -10   2  -4   34.96    5.32
 -13   1   1    1.41    2.23
  10   2   4   26.91    4.03
 -10  -2  -4   34.42    5.08
 -10  -2  -4   24.91    3.99
   4  -6  -1   36.88    5.98
   4  -6  -1   32.77    4.07
   4  -6  -1   31.88    4.22
  -4   6   1   38.60    5.01
  -4   6   1   34.57    4.73
 -13  -1   1   -0.04    1.06
  -4  -6   1   34.89    4.18
  -2   0  11   20.18    6.14
   2   0 -11   18.07    3.99
  -8   4   7    2.39    2.23
   8  -4  -7    1.96    2.19
   8  -4  -7    2.54    2.39
  -8   4   7    1.76    2.78
  -8   4   7    2.50    2.58
  -5   5  -4    1.76    3.25
   5  -5   4    3.99    2.19
   5  -5   4    1.84    1.84
  -5   5  -4    5.05    2.50
  -5  -5  -4    6.49    4.93
   5   5   4    7.82    3.36
 -12   2   6    6.30    3.60
  -7   3  -6   28.32    4.77
   7  -3   6   27.89    3.99
   7  -3   6   30.04    3.87
   7  -3   6   28.75    6.10
  -7  -3  -6   19.20    3.68
   7   3   6   28.59    4.77
  -7  -3  -6   29.76    4.50
  10  -4   0    4.03    2.58
 -10   4   0    8.80    2.97
 -10   4   0    0.00    2.50
 -10   4   0    6.06    2.42
  10  -4   0    7.00    2.62
 -10  -4   0   -0.04    0.94
   4  -6   0    5.67    2.27
  -4   6   0    5.79    2.58
   4  -6   0    3.64    2.19
   4  -6   0    5.48    1.92
  -4   6   0    2.35    2.42
  -4  -6   0    6.18    3.48
 -13   1   5    4.38    2.97
  11  -3   1   43.53    5.12
 -11   3  -1   44.47    5.67
 -11   3  -1   42.79    7.63
  11  -3   1   40.05    5.08
 -11  -3  -1   -0.04    1.76
   7  -5  -5    7.16    3.09
  -7   5   5    2.23    2.54
  -7   5   5   10.05    3.44
  -7   5   5    8.33    3.21
   7  -5  -5    8.02    2.58
   4  -6  -2   16.35    3.21
   4  -6  -2   17.21    3.75
   4  -6  -2   16.50    3.05
  -4   6   2   15.41    5.24
  -4   6   2   17.13    3.72
  -4  -6   2   14.35    2.58
  -3   1  11    6.88    4.77
   3  -1 -11    5.83    3.09
  -3  -1  11    4.81    2.70
  11  -3  -6   23.19    4.73
 -11   3   6   33.36    5.44
 -10   0  -5    2.15    2.58
 -10   0  -5    2.82    2.39
  10   0   5    2.66    2.19
  10   0   5    4.15    2.23
   7  -5   2    0.78    1.53
   7  -5   2    1.80    1.88
  -7   5  -2    1.41    3.25
  -7   5  -2    2.97    2.15
   7  -5   2    1.99    1.80
  -7  -5  -2   -0.12    1.72
  -7  -5  -2    2.58    2.07
  -6   0  11    0.78    1.76
  -5   1  11    7.24    3.05
   5  -1 -11    5.01    2.89
  12  -2   1   45.84    4.85
 -12   2  -1   47.09    7.98
 -12   2  -1   41.65    5.20
  -5  -1  11    4.11    2.39
 -12  -2  -1    3.56    4.15
 -10   4   5   15.64    3.48
 -10   4   5   15.88    4.18
  10  -4  -5   16.04    4.65
  10  -4  -5   15.76    3.17
 -10   4   5   15.80    4.97
  -4   6  -1   22.61    5.40
   4  -6   1   19.01    2.97
   4  -6   1   21.55    4.77
  -4   6  -1   18.69    3.25
  -4  -6  -1   20.45    3.79
  -4  -6  -1   -0.08    2.70
  -8   0  -7    1.64    2.19
   8   0   7    1.53    3.21
   8   0   7    1.84    2.15
   3  -5  -7    6.45    2.50
  -3   5   7    6.34    3.01
  -3   5   7    8.49    3.32
   3  -5  -7    8.57    3.60
  -2   6  -3   78.22    6.57
   2  -6   3   77.52    6.38
  -2  -6  -3   77.52    9.31
  -2  -6  -3   84.09   10.40
  -9   1  10   -0.04    1.68
   4  -6  -3   29.41    3.72
  -4   6   3   31.72    4.77
   4  -6  -3   33.05    4.73
   4  -6  -3   28.12    4.03
  -4   6   3   36.41    6.69
  -4  -6   3    0.00    0.55
   9  -1   6    4.89    2.50
  -9   1  -6    5.75    2.62
   9  -1   6    5.51    2.58
  -9   1  -6    2.42    2.15
   9   1   6    4.34    2.74
   9   1   6    3.40    2.54
  -9  -1  -6    6.14    2.74
  -9  -1  -6    6.77    2.50
   4  -4   7   41.93    4.73
   4  -4   7   40.01    4.58
   4   4   7   45.56    8.13
  -4  -4  -7   40.79    7.43
   1  -5  -7   19.40    3.29
   1  -5  -7   17.72    3.40
  -1   5   7   15.88    2.97
   1  -5  -7   -0.04    3.29
  -1  -5   7   11.93    2.23
 -13   1   0   23.15    4.77
 -13   1   0   -0.16    3.01
 -13  -1   0   16.90    2.93
 -13  -1   0    0.04    4.81
   3  -3 -10   16.97    4.11
  -3   3  10   16.62    4.26
  -3  -3  10   13.88    2.78
   2  -6  -4   -0.04    2.23
   2  -6  -4    4.69    2.27
   2  -6  -4    4.26    3.32
  -2   6   4    3.25    2.07
  -2   6   4    4.18    2.46
  -2  -6   4    0.08    1.25
   4  -2   9   24.37    3.87
   4  -2   9   20.92    3.17
   4  -2   9   22.14    3.64
  -4  -2  -9   24.09    4.42
   4   2   9   24.56    4.22
   1  -1 -11    5.91    4.46
  -1   1  11    6.30    2.97
  -1  -1  11    6.61    2.78
   0  -6  -4   14.94    3.56
   0  -6  -4   15.29    3.17
   0  -6  -4    0.00    2.54
   0   6   4   13.73    2.93
   0  -6   4   14.04    2.74
  -8   2  10    2.35    2.03
  -8   2  10    0.31    2.11
 -13   1   6   13.81    3.64
   2  -4   8    0.08    4.15
   2  -4   8   62.30    4.50
  -2  -4  -8   45.21    5.83
   2   4   8   77.01    6.92
  -2  -4  -8   67.90    7.47
 -10   4  -1    3.36    2.93
 -10   4  -1    0.04    3.17
  10  -4   1    4.42    3.44
  10  -4   1    3.64    3.32
 -10   4  -1    5.67    2.62
 -10  -4  -1    0.35    1.41
  -8   4  -4    0.47    1.84
   8  -4   4    1.02    1.53
   8  -4   4    0.94    2.42
   8   4   4    1.49    1.99
  -8  -4  -4    1.88    2.23
  -5   3  10    3.32    3.05
  -5   3  10    0.00    1.84
   5  -3 -10    8.33    2.27
  -5   3  10    9.23    2.97
 -10   2   9    3.29    2.89
   0   0  11    1.80    1.84
   0   0 -11    0.00    1.84
  -5   1  -9   41.26    6.65
   5  -1   9   43.96    4.77
   5  -1   9   41.42    4.97
   5  -1   9   70.91    7.31
   5   1   9   44.94    5.44
  -5  -1  -9   44.12    5.55
   5   1   9   47.48    5.75
 -11   1  -4    9.82    3.21
 -11   1  -4    9.93    3.17
  11  -1   4    8.76    2.66
  11   1   4    0.27    1.92
 -11  -1  -4    9.78    2.78
 -11  -1  -4    5.71    3.48
   6  -2   8   33.01    5.59
   6  -2   8   30.58    4.26
   6  -2   8   32.97    5.48
  -6   2  -8   26.24    3.72
  -6  -2  -8   26.99    4.58
  -6  -2  -8   27.14    4.18
   6   2   8   33.05    6.49
 -12   2   7    7.27    4.93
   2  -4  -9   20.49    4.03
  -2   4   9   24.17    6.02
  -2  -4   9    0.00    0.74
   4  -4  -9   61.05    6.30
  -4   4   9   32.27    6.14
  -4   4   9   60.31    6.65
   1  -3 -10    5.55    2.82
  -1   3  10    4.69    2.89
  -1  -3  10    4.18    3.29
   3  -5   6    0.00    2.15
   3  -5   6   56.94    3.91
  -3  -5  -6   58.90    6.10
   3   5   6   59.88    6.45
  -4   6  -2    1.64    1.68
  -4   6  -2    0.20    1.84
   4  -6   2    0.27    1.06
   4  -6   2    1.84    1.45
  -4  -6  -2    0.98    1.76
  -4  -6  -2    1.13    1.64
   3  -1  10   10.52    2.82
   3  -1  10   11.11    3.72
   3  -1  10    9.50    2.58
  -3   1 -10    8.10    2.66
   3   1  10    9.66    2.93
  -3  -1 -10   10.52    3.21
   3   1  10   10.60    2.78
  -5   5   7    1.80    2.46
  -5   5   7    9.70    3.13
   5  -5  -7    8.64    2.27
   5  -5  -7   10.99    3.32
  -5   5   7   10.09    3.21
 -11   3  -2   45.09    5.63
 -11   3  -2   45.56    5.32
  11  -3   2   48.85    5.12
 -11  -3  -2   17.87    3.68
 -11   1   9    0.20    1.45
  -6   4  -6   17.33    3.32
   6  -4   6   17.64    2.78
   6  -4   6   19.63    3.25
   6  -4   6   19.99    3.36
   6   4   6   20.45    5.87
  -6  -4  -6   23.04    4.22
   7  -5  -6   14.55    2.82
  -7   5   6   15.21    3.83
  -7   5   6   14.43    3.48
   7  -5  -6   15.68    3.44
  -7   5   6    4.77    2.97
  -7   1  11   32.81    4.50
   2  -2  10   19.67    5.01
   2  -2  10   16.62    2.86
   2   2  10   17.68    3.32
   2   2  10   17.99    3.21
  -2  -2 -10   19.09    5.83
  -9   5   2   21.04    4.15
   9  -5  -2   22.29    3.83
   9  -5  -2   21.35    3.60
  -9   5   2   14.82    5.08
 -11   3   7   14.39    3.91
 -11   3   7   10.25    2.27
   4  -6  -4    0.43    1.33
  -4   6   4    0.35    1.53
  -4   6   4    0.63    1.56
   4  -6  -4    0.23    1.06
   4  -6  -4    0.39    1.45
 -12   0  -3    4.11    2.54
 -12   0  -3    3.91    3.56
  12   0   3    3.01    1.68
 -10   4   6   33.99    4.26
 -10   4   6   38.05    4.65
 -10   4   6   39.31    7.59
  10  -4  -6   38.68    4.07
  10  -4  -6   37.31    4.03
   4  -2 -11    4.30    2.70
  -4   2  11    4.50    2.93
  -4  -2  11    0.00    0.94
  -7   5  -3   77.52    6.92
   7  -5   3   80.33    6.53
   7  -5   3   74.11    6.10
  -7   5  -3   68.99    8.06
  -7  -5  -3    0.00    2.78
  -7  -5  -3   81.78    5.44
  -9   5   3    4.50    2.35
  -9   5   3    3.75    2.70
   9  -5  -3    5.71    2.39
   9  -5  -3    2.97    2.23
  -9   5   1    9.39    2.89
  -9   5   1    9.97    3.13
   9  -5  -1   10.87    2.89
   9  -5  -1   10.17    2.70
 -14   0   3    0.04    0.55
 -14   0   3   -0.04    0.55
   1  -5   7    0.00    0.94
   1  -5   7    0.04    0.66
  -1  -5  -7    0.51    1.56
   1   5   7    0.74    1.76
 -12   2  -2   13.96    3.52
 -12   2  -2   13.10    3.21
 -12   2  -2   13.96    3.44
  12  -2   2   14.35    2.78
   5  -3   8    3.79    1.80
   5  -3   8    2.31    1.92
   5  -3   8   -0.04    2.23
 -12  -2  -2   13.69    3.44
  -5  -3  -8    2.39    1.68
  -5  -3  -8    0.27    1.84
   5   3   8    2.86    3.25
   3  -3   9    6.84    3.44
   3  -3   9   11.73    3.79
  -3  -3  -9   10.60    3.09
   3   3   9   10.25    3.17
   5  -5   5   26.91    3.60
   5  -5   5   18.81    2.50
  -5   5  -5   19.67    2.86
  -5  -5  -5   27.69    4.38
   5   5   5   26.36    4.30
 -14   0   4    0.00    0.63
   8  -4  -8   14.67    2.82
  -8   4   8   12.67    3.75
  -8   4   8   14.31    3.60
  -7   1  -8   32.38    4.26
   7  -1   8   32.50    4.34
   7  -1   8   23.86    3.01
   7  -1   8   33.99    4.18
   7   1   8   33.17    4.73
  -7  -1  -8   31.25    6.38
   7   1   8   37.39    6.53
 -13   1  -1    0.16    2.35
 -13   1  -1    6.06    2.66
 -13  -1  -1    0.00    1.53
 -13  -1  -1    0.47    1.17
   2  -2 -11   11.38    3.48
  -2   2  11   10.29    4.97
  -2  -2  11   11.89    2.97
 -14   0   2    7.67    2.11
 -14   0   2    0.20    1.99
   2  -6   4   29.02    4.81
  -2  -6  -4   31.84    6.22
  -2  -6  -4   32.07    6.88
  -9   3   9   12.52    3.83
  -9   3   9   12.24    2.97
   9  -3   5    6.77    1.64
  -9   3  -5    6.18    2.54
   9  -3   5    5.87    2.23
  -9   3  -5    0.08    1.84
   9  -3   5    1.92    2.03
   9   3   5   -0.08    1.76
  -9  -3  -5    4.62    3.05
  -6   6   1    3.29    2.07
   6  -6  -1    0.98    2.86
  -6   6   1    3.83    2.19
   6  -6  -1    1.33    1.64
   6  -6  -1    2.78    1.53
  -2   6   5    1.10    1.37
  -2   6   5    1.96    1.88
   2  -6  -5    1.49    2.31
   2  -6  -5    1.25    1.72
   2  -6  -5   -0.04    2.74
  -2  -6   5    0.04    0.55
   6  -6  -2    3.05    2.74
   6  -6  -2    2.66    1.45
   6  -6  -2    4.22    2.03
  -6   6   2    3.87    2.27
  -6   6   2    3.87    3.32
   0  -4  -9    0.27    1.92
   0   4   9    3.48    1.60
   0   4   9    2.19    1.64
   0  -4  -9    1.60    1.13
   0  -4   9    0.00    0.55
 -13   1   7    0.12    1.88
 -10   2  -5    0.00    1.92
  10  -2   5    0.04    2.35
  10  -2   5    2.23    2.46
 -10   2  -5    1.64    1.37
 -10   2  -5    1.53    1.76
 -10  -2  -5    0.16    1.21
  10   2   5   -0.08    1.92
 -10  -2  -5    2.35    2.39
  -9   5   4   13.02    4.26
  -9   5   4    8.49    2.31
  -9   5   4    0.00    4.58
   9  -5  -4   11.85    2.70
   9  -5  -4   14.28    3.01
  -9   5   0   15.06    3.32
  -9   5   0   15.45    3.05
   9  -5   0   15.88    3.09
   9  -5   0   14.35    2.78
 -10   4  -2   23.00    2.89
  10  -4   2   26.28    3.25
  10  -4   2   31.33    3.95
 -10   4  -2   27.30    3.44
 -10   4  -2   30.00    4.26
 -10  -4  -2    5.40    2.42
  -6   4   9   22.49    3.95
  -6   4   9   15.29    3.95
   6  -4  -9   22.53    3.36
  -6   4   9    0.00    3.52
  -6   2  11   73.92    8.76
 -14   0   5    0.04    0.70
  -7   3  10   26.60    4.89
  -7   3  10   31.52    4.46
  -6   6   0   33.67    4.11
  -6   6   0   38.88    5.91
   6  -6   0   34.03    3.83
   6  -6   0   29.18    4.34
   6  -6   0   33.17    3.56
  -6  -6   0    0.00    0.59
   0  -6  -5   16.58    3.56
   0  -6  -5   17.72    3.36
   0   6   5   16.15    4.46
   0  -6   5   13.38    2.46
  -4   0 -10  100.71    9.89
   4   0  10   94.92    7.24
   4   0  10   95.70    6.92
   4   0  10  107.59    7.63
  -4   6  -3   14.39    3.01
   4  -6   3   12.63    2.78
  -4  -6  -3    0.04    3.91
  -4  -6  -3   13.61    2.78
 -14   0   1   15.25    2.54
 -14   0   1    0.12    2.50
  -8   2  -7    0.00    1.33
   8  -2   7    1.41    1.37
   8  -2   7    0.00    0.98
   8  -2   7    1.37    1.45
   6  -6  -3    8.72    2.27
  -6   6   3   14.94    3.09
  -6   6   3   15.53    3.21
   6  -6  -3   12.98    4.22
   6  -6  -3   13.65    2.70
   8   2   7    0.78    1.84
  -8  -2  -7    0.82    1.72
  -8  -2  -7    1.64    1.45
  -1   1 -11   19.79    2.82
   1  -1  11   38.99    4.18
   1   1  11   36.88    5.87
   1   1  11   26.01    2.78
  -1  -1 -11   36.57    4.62
  -6   0  -9   13.73    3.09
   6   0   9   14.04    2.93
   6   0   9   12.79    3.17
   7  -3   7    8.25    2.15
   7  -3   7    8.96    2.15
   7  -3   7    3.40    3.40
  -7  -3  -7    0.23    1.76
   7   3   7    8.29    2.42
  -7  -3  -7   11.15    3.17
  -4   6   5    2.54    1.96
  -4   6   5    2.03    1.76
   4  -6  -5    1.25    1.02
   4  -6  -5   -0.04    1.64
   4  -6  -5    2.23    1.56
   1  -3  10    0.98    1.37
   1  -3  10    0.74    1.29
  -1  -3 -10    1.17    1.72
   1   3  10    1.56    1.25
   1   3  10    0.04    1.25
 -10   0  -6    0.16    0.94
  10   0   6   -0.04    1.33
 -10   0  -6    0.00    0.74
  10   0   6    0.00    1.25
 -12   2   8    0.08    1.92
  -3   5   8    0.66    1.33
  -3   5   8    0.12    0.82
   3  -5  -8    0.51    1.45
   3  -5  -8    0.86    2.35
  -3   5   8    0.00    1.45
   6  -6   1    6.81    1.92
   6  -6   1    6.34    1.84
  -6   6  -1    4.30    2.93
  -6   6  -1    8.57    2.39
   6  -6   1    1.45    1.76
  -6  -6  -1    0.00    1.88
  -6  -6  -1    2.03    1.60
  10  -4  -7    1.10    0.90
 -10   4   7    0.04    2.23
 -10   4   7    1.49    1.92
 -10   4   7    0.00    1.49
  10  -4  -7    1.25    1.02
  -9   5   5   48.69    5.05
  -9   5   5   29.53    5.16
   9  -5  -5   43.45    4.42
  -9   5   5   48.30    4.97
   9  -5  -5   49.20    4.65
  -9   5  -1   12.05    3.72
  -9   5  -1   10.29    2.82
   9  -5   1   10.17    3.09
   9  -5   1   12.75    3.68
   9  -5   1    7.86    1.45
  11  -3   3   97.74    8.72
 -11   3  -3   96.21    7.74
 -11   3  -3   90.66    6.73
 -11   3  -3   92.77    6.92
   0  -2 -11   29.33    4.38
   0   2  11   30.39    5.79
   0  -2  11   29.84    3.75
  -9  -5  -1    0.00    0.47
 -11  -3  -3   96.60    7.59
  -7   5   7    0.35    1.29
  -7   5   7    2.03    1.88
  -7   5   7    0.00    1.49
   7  -5  -7    1.56    1.60
   7  -5  -7    1.17    1.17
  -8   4  -5   15.49    3.29
   8  -4   5   15.96    4.11
   8  -4   5   15.37    3.75
   8  -4   5   17.64    2.62
   8   4   5   16.04    3.09
  -8  -4  -5   16.70    4.93
  -1   5   8   43.30    4.50
   1  -5  -8   47.32    5.08
   1  -5  -8   44.66    4.18
   1  -5  -8   53.35    5.67
 -13   3   3   10.09    2.93
  13  -3  -3    9.97    2.42
   2   0  11    6.81    1.64
   2   0  11    3.21    3.52
  -2   0 -11    8.21    2.39
  -4   0  12    0.00    1.49
  -4   0  12    3.95    1.84
 -11   3   8    0.43    1.80
  -6   6   4    5.32    2.39
  -6   6   4    5.63    2.31
   6  -6  -4    2.58    2.07
   6  -6  -4    5.75    2.42
   7  -5   4   27.26    3.05
  -7   5  -4   24.95    4.62
   7  -5   4   26.95    4.38
  -7  -5  -4   27.42    3.83
  -7  -5  -4    0.08    1.99
  13  -3  -2    0.94    1.29
 -13   3   2    1.21    2.39
  13  -3  -2    1.53    1.41
 -13   3   2    0.00    0.90
  13  -1   2    0.20    1.02
 -13   1  -2    0.31    1.33
 -13   1  -2    0.35    1.41
 -13  -1  -2    0.08    1.29
 -13  -1  -2    0.39    1.41
 -14   0   0   18.69    2.58
 -14   0   0   -0.04    2.35
  13  -3  -4    9.11    2.31
 -13   3   4   10.64    4.30
 -12   2  -3    3.32    3.79
 -12   2  -3    8.84    2.50
 -12   2  -3    9.35    2.58
  12  -2   3   10.56    3.01
 -12  -2  -3   10.01    2.78
  -9   1  11    0.00    0.51
  11  -1   5   -0.04    1.10
  11  -1   5    3.95    1.60
 -11   1  -5    1.37    1.76
 -11   1  -5    2.97    1.53
 -11  -1  -5    1.88    1.80
 -11  -1  -5    1.84    1.88
  11   1   5    3.56    1.37
   4  -4   8   11.73    2.39
   4  -4   8   12.52    2.50
   5  -5  -8    7.47    1.88
   5  -5  -8    6.53    2.31
  -5   5   8    0.00    1.68
  -5   5   8    0.70    1.53
  -5   5   8    5.67    3.32
  -4  -4  -8   11.62    2.23
   4   4   8   11.42    2.86
   9  -1   7   20.18    4.42
  -9   1  -7   20.81    3.32
   9  -1   7   22.80    3.40
  -9  -1  -7   19.91    3.32
  -9  -1  -7   20.02    2.62
   9   1   7   20.53    3.29
   9   1   7   25.07    3.48
 -10   2  10   -0.04    0.78
   2  -6   5   12.32    1.84
   2  -6   5   11.93    2.31
  -2  -6  -5   13.77    4.58
  -2  -6  -5   14.39    2.82
 -12   0  -4   23.23    3.29
  12   0   4   14.67    2.31
 -12   0  -4   27.49    3.48
  -2   0  12    7.74    2.42
   2   0 -12    6.02    1.68
 -14   2   3    0.04    1.56
 -13   1   8    0.08    0.86
   8   0   8    1.41    1.60
   8   0   8    1.06    1.53
  -8   0  -8    0.78    1.56
   3  -5   7    0.04    1.41
   3  -5   7    9.70    1.68
   3   5   7   12.44    2.82
  -3  -5  -7    9.93    2.39
  -6   0  12   15.02    2.54
 -11   1  10    0.00    0.47
 -14   2   4   11.34    2.31
 -14   2   4   -0.04    1.53
 -13   3   1   -0.04    0.78
 -13   3   1    0.00    0.78
  13  -3  -1    0.00    0.47
  10  -4   3   41.11    4.03
 -10   4  -3   32.93    5.79
 -10  -4  -3   28.59    3.60
   3  -1 -12    0.51    1.49
  -3   1  12    1.53    1.64
  -3  -1  12    1.13    1.53
  -2   6   6    1.60    1.60
   2  -6  -6    0.98    1.10
   2  -6  -6   -0.16    2.19
   2  -6  -6    1.76    1.45
  -8   2  11   -0.04    0.70
  -8   2  11    0.00    0.78
  -5   1  12    5.16    1.96
  -5   1  12    0.16    1.68
  -5  -1  12    6.18    1.72
 -14   2   2    0.08    0.90
 -14   2   2    0.04    1.06
  12  -4  -3    2.31    1.29
  12  -4  -3    1.88    1.64
 -12   4   3    0.04    1.33
 -12   4   3    3.44    1.60
  -6   6  -2    5.63    2.19
  -6   6  -2    3.56    1.53
   6  -6   2    7.24    1.80
   6  -6   2    5.48    1.41
  13  -3  -5    8.53    1.64
 -13   3   5   10.33    2.93
  -6  -6  -2    5.32    1.37
  -6  -6  -2   -0.04    1.33
   4  -6   4   15.96    3.72
  -4  -6  -4   14.86    2.70
  -4  -6  -4    4.73    3.95
   2  -4   9    7.59    1.88
   2  -4   9   -0.04    1.37
  -2  -4  -9    5.48    1.64
   2   4   9   10.99    3.13
  12  -4  -2   16.70    3.52
 -12   4   2   15.92    2.66
 -12   4   2   17.44    2.78
  12  -4  -2   17.91    4.15
   3  -3 -11    2.11    1.21
  -3   3  11    0.04    1.72
  -3   3  11    0.94    1.76
   6  -4   7    3.36    2.42
   6  -4   7    2.82    1.76
   6   4   7    2.03    1.88
  -6  -4  -7    2.62    2.46
   5  -5   6    1.10    1.25
   5  -5   6    0.70    1.21
   5   5   6    0.70    1.49
  -5  -5  -6    0.82    1.45
  -8   4   9    9.00    2.86
  -8   4   9   12.20    2.70
  -4   4  10    0.94    1.33
  -4   4  10    0.00    1.06
   4  -4 -10    0.70    1.80
  -4   4  10   -0.04    1.92
 -12   4   4    3.21    2.46
 -12   4   4    0.00    1.02
  12  -4  -4    2.54    1.02
  12  -4  -4    1.80    1.45
   9  -5  -6    0.78    1.80
   9  -5  -6    1.88    1.41
  -9   5   6    0.00    1.41
  -9   5   6    2.66    1.60
   9  -5   2    8.17    2.07
  -9   5  -2    8.68    2.35
  -9   5  -2    7.67    2.11
  -5   3  11    0.39    1.41
  -5   3  11    0.47    1.41
  -9  -5  -2    0.12    1.17
 -14   2   5   21.98    3.44
   0  -6  -6    2.62    1.92
   0  -6  -6    0.00    1.49
   0   6   6    5.40    1.68
   0  -6  -6    5.20    2.62
   0  -6   6    5.24    1.29
  -2   4  10    1.25    1.45
  -2   4  10    0.31    1.45
   2  -4 -10    2.11    1.56
   4  -6  -6    9.07    1.96
   4  -6  -6    0.00    1.88
  -4   6   6   10.36    1.96
  -4   6   6    9.70    3.48
  -6   6   5    7.90    3.68
   6  -6  -5   10.76    2.66
  -6   6   5    7.70    3.75
   6  -6  -5    9.15    2.15
   1  -5   8    0.00    1.92
   1  -5   8   24.29    2.42
  -1  -5  -8   42.36    3.56
  -1  -5  -8   44.78    4.42
  -1  -5  -8   44.98    4.18
   4  -2  10   90.31    6.02
   4  -2  10   80.57    5.59
  -4  -2 -10   87.76    8.41
   4   2  10   90.66    7.59
  12  -4  -1    0.23    1.17
  12  -4  -1    0.27    1.02
 -12   4   1    0.74    1.02
 -12   4   1   -0.04    1.72
 -14   2   1   -0.08    2.89
 -14   2   1    3.87    1.92
   6  -2   9   10.36    1.84
   6  -2   9    9.93    1.92
   6  -2   9    9.70    2.27
  -6  -2  -9    9.43    2.27
   6   2   9   10.44    2.50
  -9   3  10    0.00    0.55
  -9   3  10    0.00    0.82
   9  -3   6   12.12    2.31
   9  -3   6   12.01    2.19
  -9   3  -6   12.16    2.58
  -9  -3  -6   13.38    2.50
   9   3   6   12.83    3.36
 -14   0  -1    0.16    1.25
 -14   0  -1   -0.27    0.98
  13  -3   0   17.72    2.86
 -13   3   0   17.91    2.86
 -13   3   0   15.45    2.11
   1  -7   0   38.41    3.60
  -1  -7   0   40.24    4.38
  -1   1  12    0.23    1.06
   1  -1 -12    0.12    1.56
  -1  -1  12    0.08    0.86
   5  -1  10    0.39    0.98
   5  -1  10    0.74    0.86
  -5   1 -10    0.00    0.74
   5  -1  10    0.00    0.78
  -5  -1 -10    0.12    1.13
   5   1  10    0.43    1.53
   1  -7  -1    0.86    1.80
  -1  -7   1    0.39    0.94
   1  -3 -11    0.55    1.21
  -1   3  11    0.16    1.02
  -1  -3  11   -0.04    0.63
  10  -2   6   29.02    4.26
  10  -2   6   24.09    2.78
 -10   2  -6   29.45    3.09
 -10  -2  -6   30.35    4.65
 -13   3   6    0.04    0.86
 -10   4   8    0.98    1.53
 -10   4   8    1.06    1.10
 -12   4   5    7.12    1.99
  12  -4  -5    2.23    2.23
  -7   1  12    0.00    0.39
 -12   2   9   -0.08    0.90
   1  -7   1    1.37    1.92
  -1  -7  -1    1.49    1.33
  -6   4  10   32.62    3.56
  -6   4  10   19.09    3.68
   0   0  12    0.16    0.98
   5  -3   9   44.66    3.79
   5  -3   9   52.06    4.03
  -5  -3  -9   37.35    3.52
   5   3   9   51.23    4.42
 -14   2   6    0.08    1.25
   8  -6  -2   29.72    3.05
  -8   6   2   33.79    3.72
  -8   6   2   32.42    3.56
   8  -6  -2   33.09    3.40
 -11   3  -4   -0.04    1.96
  11  -3   4    6.81    1.64
 -11  -3  -4    6.77    2.07
  -7   5   8    0.00    1.21
   7  -5  -8    2.07    2.07
  -7   5   8    3.87    1.64
  12  -4   0    2.50    1.72
 -12   4   0    0.00    1.25
   3  -1  11   15.41    2.35
  -3  -1 -11   14.59    2.66
   1  -7  -2   24.01    2.66
  -1  -7   2   22.65    3.09
   8  -6  -1    9.74    2.58
   8  -6  -1   10.48    2.03
  -8   6   1   11.38    2.23
  -8   6   1   12.16    2.27
 -13   1  -3   14.12    3.64
 -13   1  -3   12.67    2.46
 -13  -1  -3   12.91    2.50
   2  -2  11   21.75    3.91
  -2  -2 -11   20.30    4.38
  -4   2  12    1.02    1.60
  -4   2  12   -0.12    1.02
   6  -6   3    1.10    1.10
  -6  -6  -3    0.00    0.90
  -6  -6  -3    2.35    1.06
   3  -3  10   14.82    3.44
  -3  -3 -10   12.28    2.31
   3   3  10   13.45    1.99
  -7   1  -9    0.00    0.59
   7  -1   9    0.08    0.74
   7  -1   9    0.04    0.66
   7   1   9    0.04    1.49
  -7  -1  -9    0.27    1.41
 -11   3   9   -0.04    0.90
 -14   2   0    2.42    1.53
 -14   2   0    0.00    1.49
   8  -6  -3   29.61    3.17
  -8   6   3   26.91    3.44
   8  -6  -3   27.14    2.97
  -8   6   3   28.39    3.40
 -15   1   3   11.97    1.92
   7  -5   5    7.24    1.60
   7  -5   5    7.67    1.68
  -7   3  11    0.16    1.60
  -7   3  11    2.31    1.45
  -7  -5  -5    0.12    1.33
  -7  -5  -5    8.57    1.68
   1  -7   2   15.96    2.11
  -1  -7  -2   16.15    2.23
   3  -7  -1   15.92    2.93
  -3   5   9    0.00    2.27
   3  -5  -9    3.21    1.60
   3  -7   0    1.37    1.06
   8  -4   6    0.23    0.66
   8  -4   6    0.08    1.13
   8   4   6    0.20    1.13
  -8  -4  -6    0.20    0.90
  -8   6   0    6.88    1.84
   8  -6   0    5.79    1.56
  -8   6   0    6.14    1.68
  12  -2   4    8.80    1.72
 -12   2  -4   10.36    1.99
 -12  -2  -4   11.19    2.31
   2  -2 -12    6.73    2.03
  -2   2  12    8.53    2.07
 -15   1   2    0.04    0.59
   2  -6   6   13.10    2.35
  -2  -6  -6   14.74    2.27
  -2  -6  -6   13.73    2.46
   8  -2   8    3.95    1.92
   8  -2   8    1.10    1.41
   8   2   8    1.02    1.88
  -6   2  12    2.42    1.25
  -6   2  12    0.08    1.13
   6  -6  -6    3.29    1.76
  -6   6   6    3.91    2.42
  -6   6   6    3.32    2.50
   6  -6  -6    4.77    1.29
 -10   4  -4    5.08    2.89
  10  -4   4    7.63    1.68
  -9   5   7    6.69    1.80
 -10  -4  -4    7.78    1.99
   7  -3   8    1.56    1.88
   7   3   8    1.37    2.07
 -13   3  -1    1.17    1.29
 -13   3  -1    0.82    1.10
   9  -5   3    6.14    1.49
  -9   5  -3    4.54    2.50
   4  -6   5    0.66    0.94
  -4  -6  -5    1.13    1.68
  -4  -6  -5    0.74    1.29
   3  -7  -2   10.99    1.60
 -12   4   6    1.13    1.25
 -10   0  -7   42.90    3.75
  10   0   7   39.74    4.38
  11  -5  -2    1.96    1.02
 -11   5   2    0.04    1.13
  11  -5  -2    0.51    1.13
  11  -5  -3    2.23    1.02
 -11   5   3   -0.04    1.64
  11  -5  -3    1.80    1.29
   2  -6  -7   14.98    1.88
  -2   6   7   17.13    2.35
  -8   6   4   25.38    3.99
  -8   6   4   22.65    2.97
   8  -6  -4   25.77    3.72
   8  -6  -4   21.90    3.48
   1  -7  -3    0.16    0.66
   3  -7   1    9.11    1.64
   1  -5  -9    1.41    1.33
  -1   5   9    1.29    1.29
  -5   5   9   10.25    1.64
   5  -5  -9    6.65    1.41
  -5   5   9    0.00    1.33
 -13   3   7    6.69    1.96
 -12   0  -5    0.20    0.78
 -14   0  -2    0.12    0.82
 -11   5   1    0.04    1.06
  11  -5  -1    1.29    0.98
  11  -5  -1    1.02    0.86
  -4   6   7    0.63    1.02
   4  -6  -7    0.59    0.98
 -11   1  -6   18.42    3.13
  11  -5  -4    1.13    0.94
   6   0  10    0.55    0.86
  -8   6  -1    2.89    1.21
  -1  -7  -3   11.97    1.64
   0   0   0    0.00    0.00

_computing_structure_solution     'SHELXT 2014/5 (Sheldrick, 2014)'
;
_shelx_hkl_checksum   12575
